# Supplementary material for: Co-crystallization of 3,5-di­nitro­benzoic acid with two anti­psychotic agents: a simple 1:1 salt with trihexyphenidyl and a 1:2 acid salt containing a very short O—H⋯O hydrogen bond with chlorprothixene
Source: Acta Crystallogr E Crystallogr Commun. 2019 Jan 31;75(Pt 2):292–8. doi: 10.1107/S2056989019001385 (PMC6362656; doi:10.1107/S2056989019001385)
Supplement: Supplementary file 1 [file e-75-00292-sup1.cif]

##############################################################################
#                                                                            #
# This CIF contains the data in a paper accepted for publication in          #
# Acta Crystallographica Section E. It conforms to the requirements of       #
# Notes for Authors for Acta Crystallographica Section E, and has been       #
# peer reviewed under the auspices of the IUCr Commission on Journals.       #
#                                                                            #
# Full details of the Crystallographic Information File format               #
# are given in the paper "The Crystallographic Information File (CIF):       #
# a New Standard Archive File for Crystallography" by S. R. Hall, F. H.      #
# Allen and I. D. Brown [Acta Cryst. (1991), A47, 655-685].                  #
#                                                                            #
# The current version of the core CIF dictionary is obtainable from          #
# ftp://ftp.iucr.org/pub/cif_core.dic.                                       #
#                                                                            #
# Software is freely available for graphical display of the structure(s)     #
# in this CIF. For information consult the CIF software page                 #
# http://www.iucr.org/resources/cif/software.                                #
#                                                                            #
# This file may be used for bona fide research purposes within the           #
# scientific community so long as proper attribution is given to the journal # 
# article from which it was obtained.                                        #
#                                                                            #
##############################################################################
data_global
_audit_creation_method     'from SHELXL-2014'
_journal_date_recd_electronic     2019-01-18
_journal_date_accepted     2019-01-24
_journal_name_full     'Acta Crystallographica, Section E'
_journal_year     2019
_journal_volume     75
_journal_issue      2
_journal_page_first     292
_journal_page_last     298
_journal_paper_category     GO
_journal_paper_doi     10.1107/S2056989019001385
_journal_coeditor_code     ZL2748
loop_
    _publ_contact_author_name
    _publ_contact_author_address
    _publ_contact_author_email
    'Yathirajan, Hemmige S.'
;  Department of Studies in Chemistry,
University of Mysore,
Manasagangotri, Mysuru-570 006,
India
;
 yathirajan@hotmail.com
_publ_contact_author_fax     ?
_publ_contact_author_phone     ?
_publ_section_title
;
Co-crystallization of 3,5-dinitrobenzoic acid with two antipsychotic agents: a
simple 1:1 salt with trihexyphenidyl and a 1:2 acid salt containing a very
short O---H...O hydrogen bond with chlorprothixene
;
loop_
    _publ_author_name
    _publ_author_footnote
    _publ_author_address
    'Shaibah, Mohammed A. E. ' .
;  Department of Studies in Chemistry,
University of Mysore,
Manasagangotri, Mysuru 570 006,
India
;
    'Yathirajan, Hemmige S.' .
;  Department of Studies in Chemistry,
University of Mysore,
Manasagangotri, Mysuru 570 006,
India
;
    'Rathore, Ravindranath S.' .
; Department of Bioinformatics,
  School of Earth, Biological and Environmental Sciences
  Central University of South Bihar,
  Gaya 824 236,
  India
;
    'Furuya, Tetsundo' .
;
Department of Chemistry,
Faculty of Science,
Tokyo University of Science,
1-3 Kagurazaka,
Shinjuku-ku,
Tokyo 162-8601,
Japan
;
    'Haraguchi, Tomoyuki' .
;
Department of Chemistry,
Faculty of Science,
Tokyo University of Science,
1-3 Kagurazaka,
Shinjuku-ku,
Tokyo 162-8601,
Japan
;
    'Akitsu, Takashiro' .
;
Department of Chemistry,
Faculty of Science,
Tokyo University of Science,
1-3 Kagurazaka,
Shinjuku-ku,
Tokyo 162-8601,
Japan
;
    'Glidewell, Christopher' .
;    School of Chemistry, University of St Andrews,
     St Andrews, Fife KY16 9ST, UK
;
_publ_section_synopsis
;\
Co-crystallization of 3,5-dinitrobenzoic acid with trihexyphenidyl [or
1-cyclohexyl-1-phenyl-3-(piperidin-1-yl)propan-1-ol], gives a 1:1 salt (I) but
chlorprothixene [or
(<i>Z</i>)-3-(2-chloro-9<i>H</i>-thioxanthen-9-yl)-<i>N</i>,<i>N</i>-\
dimethylpropan-1-amine], gives a 1:2 acid salt (II) containing a very short
O---H...O hydrogen bond. Multiple hydrogen bonds link the ions in (I) into a
complex chain of rings and those in (II) link the ions into a sheet.
;
data_I
_audit_creation_method     SHELXL-2014
_chemical_name_systematic
;
1-(3-Cyclohexyl-3-hydroxy-3-phenylpropyl)piperidin-1-ium 3,5-dinitrobenzoate
;
_chemical_name_common
;
Trihexyphenidylium 3,5-dinitrobenzoate
;
_chemical_formula_moiety     'C20 H32 N O +, C7 H3 N2 O6 -'
_chemical_formula_sum     'C27 H35 N3 O7'
_chemical_formula_iupac     'C20 H32 N O +, C7 H3 N2 O6 -'
_chemical_formula_weight     513.58
_chemical_melting_point     ?
_space_group_crystal_system     triclinic
_space_group_name_H-M_alt     'P -1'
_space_group_name_Hall     '-P 1'
loop_
    _space_group_symop_operation_xyz
    'x, y, z'
    '-x, -y, -z'
_cell_length_a     11.2743(12)
_cell_length_b     11.2898(12)
_cell_length_c     12.6478(13)
_cell_angle_alpha     111.9230(10)
_cell_angle_beta     114.3250(10)
_cell_angle_gamma     95.9030(10)
_cell_volume     1296.6(2)
_cell_formula_units_Z     2
_cell_measurement_reflns_used     5525
_cell_measurement_theta_min     1.989
_cell_measurement_theta_max     27.516
_cell_measurement_temperature     173(2)
_exptl_crystal_description     plate
_exptl_crystal_colour     colourless
_exptl_crystal_size_max     0.613
_exptl_crystal_size_mid     0.577
_exptl_crystal_size_min     0.126
_exptl_crystal_density_diffrn     1.315
_exptl_crystal_density_meas     ?
_exptl_crystal_density_method     ?
_exptl_crystal_F_000     548
_exptl_absorpt_coefficient_mu     0.095
_exptl_absorpt_correction_type     multi-scan
_exptl_absorpt_process_details
;
(SADABS; Bruker, 2015)
;
_exptl_absorpt_correction_T_min     0.944
_exptl_absorpt_correction_T_max     0.988
_exptl_special_details     ?
_diffrn_ambient_temperature     173(2)
_diffrn_source     'fine focus sealed tube'
_diffrn_radiation_type     MoK\a
_diffrn_radiation_wavelength     0.71073
_diffrn_radiation_monochromator     graphite
_diffrn_measurement_device_type     'Bruker APEXII CCD'
_diffrn_measurement_method     '\f and \w scans'
_diffrn_detector_area_resol_mean     0.3333
_diffrn_reflns_number     7191
_diffrn_reflns_av_R_equivalents     0.0134
_diffrn_reflns_av_unetI/netI     0.0252
_diffrn_reflns_theta_min     1.989
_diffrn_reflns_theta_max     27.516
_diffrn_reflns_theta_full     25.242
_diffrn_measured_fraction_theta_max     0.927
_diffrn_measured_fraction_theta_full     0.976
_diffrn_reflns_limit_h_min     -7
_diffrn_reflns_limit_h_max     14
_diffrn_reflns_limit_k_min     -14
_diffrn_reflns_limit_k_max     13
_diffrn_reflns_limit_l_min     -16
_diffrn_reflns_limit_l_max     15
_diffrn_standards_number     0
_diffrn_standards_interval_count     0
_diffrn_standards_interval_time     0
_diffrn_standards_decay_%     0
_refine_special_details     ?
_reflns_number_total     5525
_reflns_number_gt     4819
_reflns_threshold_expression     'I > 2\s(I)'
_refine_ls_structure_factor_coef     Fsqd
_refine_ls_matrix_type     full
_refine_ls_R_factor_all     0.0459
_refine_ls_R_factor_gt     0.0398
_refine_ls_wR_factor_gt     0.1051
_refine_ls_wR_factor_ref     0.1092
_refine_ls_goodness_of_fit_ref     1.069
_refine_ls_restrained_S_all     1.069
_refine_ls_number_reflns     5525
_refine_ls_number_parameters     340
_refine_ls_number_restraints     0
_refine_ls_hydrogen_treatment     mixed
_refine_ls_weighting_scheme     calc
_refine_ls_weighting_details
              'w=1/[\s^2^(Fo^2^)+(0.0513P)^2^+0.3666P] where P=(Fo^2^+2Fc^2^)/3'
_atom_sites_solution_hydrogens     mixed
_atom_sites_solution_primary     ?
_atom_sites_solution_secondary     ?
_refine_ls_shift/su_max     0.000
_refine_ls_shift/su_mean     0.000
_refine_diff_density_max     0.316
_refine_diff_density_min     -0.218
_refine_ls_extinction_method     none
_refine_ls_extinction_coef     .
loop_
    _atom_type_symbol
    _atom_type_description
    _atom_type_scat_dispersion_real
    _atom_type_scat_dispersion_imag
    _atom_type_scat_source
    'C' 'C' 0.0033 0.0016
                         'International Tables Vol C Tables 4.2.6.8 and 6.1.1.4'
    'H' 'H' 0.0000 0.0000
                         'International Tables Vol C Tables 4.2.6.8 and 6.1.1.4'
    'N' 'N' 0.0061 0.0033
                         'International Tables Vol C Tables 4.2.6.8 and 6.1.1.4'
    'O' 'O' 0.0106 0.0060
                         'International Tables Vol C Tables 4.2.6.8 and 6.1.1.4'
_computing_data_collection
;
APEX2 (Bruker, 2014)
;
_computing_cell_refinement
;
SAINT (Bruker, 2015)
;
_computing_data_reduction
;
SAINT (Bruker, 2015)
;
_computing_structure_solution
;
SHELXS97 (Sheldrick, 2008)
;
_computing_structure_refinement
;
SHELXL2014 (Sheldrick, 2015)
;
_computing_molecular_graphics
;
PLATON (Spek, 2009)
;
_computing_publication_material
;
SHELXL2014 (Sheldrick, 2015) and PLATON (Spek, 2009)
;
loop_
    _atom_site_type_symbol
    _atom_site_label
    _atom_site_fract_x
    _atom_site_fract_y
    _atom_site_fract_z
    _atom_site_U_iso_or_equiv
    _atom_site_adp_type
    _atom_site_calc_flag
    _atom_site_occupancy
    _atom_site_disorder_assembly
    _atom_site_disorder_group
    C C1 0.12573(11) 0.36273(11) 0.26416(10) 0.0190(2) Uani d 1 . .
    O O1 0.21852(9) 0.39505(9) 0.39566(8) 0.0248(2) Uani d 1 . .
    H H1 0.2717(18) 0.3492(17) 0.3928(16) 0.037 Uiso d 1 . .
    C C2 0.19972(12) 0.32806(11) 0.18280(11) 0.0208(2) Uani d 1 . .
    H H2A 0.2296 0.2489 0.1838 0.025 Uiso calc 1 . .
    H H2B 0.1354 0.3047 0.0911 0.025 Uiso calc 1 . .
    C C3 0.32358(12) 0.44489(12) 0.23607(12) 0.0225(2) Uani d 1 . .
    H H3A 0.2942 0.5043 0.1959 0.027 Uiso calc 1 . .
    H H3B 0.3615 0.4976 0.3315 0.027 Uiso calc 1 . .
    C C11 0.07862(11) 0.48561(11) 0.26615(11) 0.0199(2) Uani d 1 . .
    C C12 -0.00040(13) 0.48954(13) 0.14936(12) 0.0266(3) Uani d 1 . .
    H H12 -0.0193 0.4184 0.0688 0.032 Uiso calc 1 . .
    C C13 -0.05172(14) 0.59666(15) 0.14980(14) 0.0329(3) Uani d 1 . .
    H H13 -0.1029 0.5994 0.0699 0.039 Uiso calc 1 . .
    C C14 -0.02874(15) 0.69892(14) 0.26556(15) 0.0343(3) Uani d 1 . .
    H H14 -0.0662 0.7705 0.2652 0.041 Uiso calc 1 . .
    C C15 0.04917(14) 0.69630(13) 0.38178(14) 0.0312(3) Uani d 1 . .
    H H15 0.0659 0.7667 0.4618 0.037 Uiso calc 1 . .
    C C16 0.10342(13) 0.59084(12) 0.38237(12) 0.0262(3) Uani d 1 . .
    H H16 0.1580 0.5908 0.4630 0.031 Uiso calc 1 . .
    C C21 -0.00168(12) 0.24305(11) 0.20637(11) 0.0213(2) Uani d 1 . .
    H H21 -0.0682 0.2300 0.1179 0.026 Uiso calc 1 . .
    C C22 0.03208(14) 0.11178(13) 0.19039(14) 0.0304(3) Uani d 1 . .
    H H22A 0.1027 0.1243 0.2761 0.037 Uiso calc 1 . .
    H H22B 0.0703 0.0885 0.1301 0.037 Uiso calc 1 . .
    C C23 -0.09347(16) -0.00389(13) 0.13718(15) 0.0358(3) Uani d 1 . .
    H H23A -0.1593 -0.0241 0.0468 0.043 Uiso calc 1 . .
    H H23B -0.0654 -0.0848 0.1343 0.043 Uiso calc 1 . .
    C C24 -0.16323(16) 0.02887(14) 0.22054(15) 0.0373(3) Uani d 1 . .
    H H24A -0.2476 -0.0453 0.1795 0.045 Uiso calc 1 . .
    H H24B -0.1018 0.0384 0.3080 0.045 Uiso calc 1 . .
    C C25 -0.19849(15) 0.15810(14) 0.23433(16) 0.0373(3) Uani d 1 . .
    H H25A -0.2393 0.1807 0.2925 0.045 Uiso calc 1 . .
    H H25B -0.2670 0.1454 0.1477 0.045 Uiso calc 1 . .
    C C26 -0.07169(14) 0.27333(13) 0.29049(14) 0.0295(3) Uani d 1 . .
    H H26A -0.0063 0.2902 0.3798 0.035 Uiso calc 1 . .
    H H26B -0.0982 0.3556 0.2967 0.035 Uiso calc 1 . .
    N N31 0.43308(10) 0.39959(10) 0.20951(9) 0.0199(2) Uani d 1 . .
    H H31 0.4499(14) 0.3329(15) 0.2365(14) 0.024 Uiso d 1 . .
    C C32 0.39085(13) 0.33636(15) 0.06744(12) 0.0297(3) Uani d 1 . .
    H H32A 0.3700 0.4022 0.0337 0.036 Uiso calc 1 . .
    H H32B 0.3070 0.2594 0.0189 0.036 Uiso calc 1 . .
    C C33 0.50410(14) 0.28851(17) 0.04548(13) 0.0387(3) Uani d 1 . .
    H H33A 0.4756 0.2497 -0.0487 0.046 Uiso calc 1 . .
    H H33B 0.5196 0.2174 0.0728 0.046 Uiso calc 1 . .
    C C34 0.63655(15) 0.40357(17) 0.12266(15) 0.0400(3) Uani d 1 . .
    H H34A 0.7101 0.3692 0.1114 0.048 Uiso calc 1 . .
    H H34B 0.6241 0.4705 0.0893 0.048 Uiso calc 1 . .
    C C35 0.67691(14) 0.46939(15) 0.26640(14) 0.0349(3) Uani d 1 . .
    H H35A 0.6995 0.4051 0.3019 0.042 Uiso calc 1 . .
    H H35B 0.7594 0.5478 0.3149 0.042 Uiso calc 1 . .
    C C36 0.56213(13) 0.51417(13) 0.28592(13) 0.0314(3) Uani d 1 . .
    H H36A 0.5894 0.5532 0.3798 0.038 Uiso calc 1 . .
    H H36B 0.5455 0.5847 0.2580 0.038 Uiso calc 1 . .
    C C41 0.57048(12) 0.14707(12) 0.45254(12) 0.0236(2) Uani d 1 . .
    C C42 0.60720(13) 0.19029(12) 0.58292(12) 0.0251(3) Uani d 1 . .
    H H42 0.5743 0.2571 0.6242 0.030 Uiso calc 1 . .
    C C43 0.69222(13) 0.13517(12) 0.65226(12) 0.0260(3) Uani d 1 . .
    C C44 0.73907(13) 0.03474(13) 0.59588(13) 0.0273(3) Uani d 1 . .
    H H44 0.7981 -0.0018 0.6448 0.033 Uiso calc 1 . .
    C C45 0.69577(13) -0.00984(12) 0.46483(12) 0.0246(3) Uani d 1 . .
    C C46 0.61418(12) 0.04496(12) 0.39155(12) 0.0231(2) Uani d 1 . .
    H H46 0.5889 0.0134 0.3020 0.028 Uiso calc 1 . .
    C C411 0.48388(14) 0.21494(13) 0.37987(13) 0.0298(3) Uani d 1 . .
    O O411 0.48586(11) 0.20351(11) 0.27857(10) 0.0394(3) Uani d 1 . .
    O O412 0.42093(13) 0.27683(14) 0.42999(11) 0.0571(4) Uani d 1 . .
    N N43 0.73412(14) 0.18513(13) 0.79160(12) 0.0387(3) Uani d 1 . .
    O O431 0.68879(14) 0.27080(13) 0.83989(11) 0.0555(3) Uani d 1 . .
    O O432 0.81408(17) 0.13945(15) 0.85243(12) 0.0690(4) Uani d 1 . .
    N N45 0.73858(13) -0.12129(12) 0.40094(12) 0.0341(3) Uani d 1 . .
    O O451 0.83761(16) -0.14320(16) 0.46933(13) 0.0756(5) Uani d 1 . .
    O O452 0.67240(12) -0.18761(10) 0.28288(10) 0.0433(3) Uani d 1 . .
loop_
    _atom_site_aniso_label
    _atom_site_aniso_U_11
    _atom_site_aniso_U_22
    _atom_site_aniso_U_33
    _atom_site_aniso_U_12
    _atom_site_aniso_U_13
    _atom_site_aniso_U_23
    C1 0.0193(5) 0.0205(5) 0.0185(5) 0.0088(4) 0.0076(4) 0.0113(4)
    O1 0.0246(4) 0.0304(5) 0.0200(4) 0.0149(4) 0.0079(3) 0.0138(3)
    C2 0.0215(6) 0.0198(5) 0.0226(5) 0.0083(4) 0.0106(4) 0.0109(4)
    C3 0.0228(6) 0.0197(5) 0.0284(6) 0.0097(5) 0.0135(5) 0.0122(5)
    C11 0.0186(5) 0.0205(5) 0.0254(6) 0.0078(4) 0.0111(5) 0.0141(4)
    C12 0.0270(6) 0.0309(6) 0.0272(6) 0.0139(5) 0.0129(5) 0.0177(5)
    C13 0.0325(7) 0.0411(8) 0.0423(7) 0.0212(6) 0.0195(6) 0.0317(6)
    C14 0.0382(8) 0.0309(7) 0.0569(9) 0.0223(6) 0.0311(7) 0.0305(7)
    C15 0.0370(7) 0.0220(6) 0.0412(7) 0.0119(5) 0.0243(6) 0.0141(5)
    C16 0.0285(6) 0.0233(6) 0.0277(6) 0.0098(5) 0.0133(5) 0.0126(5)
    C21 0.0220(6) 0.0211(6) 0.0241(5) 0.0081(5) 0.0109(5) 0.0134(4)
    C22 0.0348(7) 0.0226(6) 0.0418(7) 0.0121(5) 0.0234(6) 0.0163(5)
    C23 0.0438(8) 0.0223(6) 0.0441(8) 0.0077(6) 0.0258(7) 0.0136(6)
    C24 0.0436(8) 0.0274(7) 0.0463(8) 0.0052(6) 0.0271(7) 0.0179(6)
    C25 0.0354(8) 0.0332(7) 0.0540(9) 0.0105(6) 0.0295(7) 0.0216(6)
    C26 0.0325(7) 0.0246(6) 0.0402(7) 0.0108(5) 0.0238(6) 0.0159(5)
    N31 0.0189(5) 0.0217(5) 0.0220(5) 0.0080(4) 0.0092(4) 0.0132(4)
    C32 0.0229(6) 0.0426(7) 0.0208(6) 0.0083(5) 0.0083(5) 0.0148(5)
    C33 0.0294(7) 0.0573(9) 0.0252(6) 0.0126(7) 0.0154(6) 0.0127(6)
    C34 0.0297(7) 0.0611(10) 0.0410(8) 0.0148(7) 0.0222(6) 0.0290(7)
    C35 0.0204(6) 0.0411(8) 0.0362(7) 0.0053(6) 0.0116(5) 0.0146(6)
    C36 0.0225(6) 0.0275(6) 0.0341(7) 0.0025(5) 0.0112(5) 0.0087(5)
    C41 0.0199(6) 0.0206(5) 0.0314(6) 0.0074(5) 0.0102(5) 0.0154(5)
    C42 0.0256(6) 0.0197(6) 0.0322(6) 0.0090(5) 0.0146(5) 0.0131(5)
    C43 0.0297(6) 0.0236(6) 0.0273(6) 0.0083(5) 0.0137(5) 0.0144(5)
    C44 0.0305(7) 0.0274(6) 0.0321(6) 0.0144(5) 0.0148(5) 0.0205(5)
    C45 0.0264(6) 0.0221(6) 0.0329(6) 0.0120(5) 0.0162(5) 0.0169(5)
    C46 0.0228(6) 0.0215(6) 0.0279(6) 0.0077(5) 0.0116(5) 0.0149(5)
    C411 0.0291(7) 0.0258(6) 0.0328(7) 0.0148(5) 0.0100(5) 0.0158(5)
    O411 0.0495(6) 0.0435(6) 0.0468(6) 0.0300(5) 0.0264(5) 0.0343(5)
    O412 0.0659(8) 0.0780(9) 0.0382(6) 0.0600(7) 0.0233(6) 0.0298(6)
    N43 0.0522(8) 0.0376(7) 0.0314(6) 0.0204(6) 0.0202(6) 0.0192(5)
    O431 0.0820(9) 0.0577(7) 0.0393(6) 0.0412(7) 0.0359(6) 0.0222(5)
    O432 0.1064(11) 0.0804(9) 0.0373(6) 0.0633(9) 0.0315(7) 0.0383(6)
    N45 0.0459(7) 0.0346(6) 0.0365(6) 0.0258(6) 0.0237(6) 0.0231(5)
    O451 0.0945(11) 0.1011(11) 0.0485(7) 0.0853(10) 0.0330(7) 0.0385(7)
    O452 0.0612(7) 0.0328(5) 0.0372(6) 0.0235(5) 0.0239(5) 0.0151(4)
_geom_special_details
;
 All esds (except the esd in the dihedral angle between two l.s. planes)
 are estimated using the full covariance matrix.  The cell esds are taken
 into account individually in the estimation of esds in distances, angles
 and torsion angles; correlations between esds in cell parameters are only
 used when they are defined by crystal symmetry.  An approximate (isotropic)
 treatment of cell esds is used for estimating esds involving l.s. planes.
;
loop_
    _geom_bond_atom_site_label_1
    _geom_bond_atom_site_label_2
    _geom_bond_site_symmetry_2
    _geom_bond_distance
    _geom_bond_publ_flag
    C1 O1 . 1.4243(13) ?
    C1 C11 . 1.5310(15) ?
    C1 C2 . 1.5432(16) ?
    C1 C21 . 1.5562(16) ?
    O1 H1 . 0.834(18) ?
    C2 C3 . 1.5252(16) ?
    C2 H2A . 0.9900 ?
    C2 H2B . 0.9900 ?
    C3 N31 . 1.4972(15) ?
    C3 H3A . 0.9900 ?
    C3 H3B . 0.9900 ?
    C11 C16 . 1.3926(17) ?
    C11 C12 . 1.3966(16) ?
    C12 C13 . 1.3924(18) ?
    C12 H12 . 0.9500 ?
    C13 C14 . 1.381(2) ?
    C13 H13 . 0.9500 ?
    C14 C15 . 1.381(2) ?
    C14 H14 . 0.9500 ?
    C15 C16 . 1.3945(18) ?
    C15 H15 . 0.9500 ?
    C16 H16 . 0.9500 ?
    C21 C22 . 1.5290(16) ?
    C21 C26 . 1.5322(17) ?
    C21 H21 . 1.0000 ?
    C22 C23 . 1.5298(19) ?
    C22 H22A . 0.9900 ?
    C22 H22B . 0.9900 ?
    C23 C24 . 1.523(2) ?
    C23 H23A . 0.9900 ?
    C23 H23B . 0.9900 ?
    C24 C25 . 1.518(2) ?
    C24 H24A . 0.9900 ?
    C24 H24B . 0.9900 ?
    C25 C26 . 1.5269(18) ?
    C25 H25A . 0.9900 ?
    C25 H25B . 0.9900 ?
    C26 H26A . 0.9900 ?
    C26 H26B . 0.9900 ?
    N31 C32 . 1.4941(15) ?
    N31 C36 . 1.4984(15) ?
    N31 H31 . 0.942(15) ?
    C32 C33 . 1.5236(19) ?
    C32 H32A . 0.9900 ?
    C32 H32B . 0.9900 ?
    C33 C34 . 1.524(2) ?
    C33 H33A . 0.9900 ?
    C33 H33B . 0.9900 ?
    C34 C35 . 1.518(2) ?
    C34 H34A . 0.9900 ?
    C34 H34B . 0.9900 ?
    C35 C36 . 1.5151(19) ?
    C35 H35A . 0.9900 ?
    C35 H35B . 0.9900 ?
    C36 H36A . 0.9900 ?
    C36 H36B . 0.9900 ?
    C41 C42 . 1.3870(18) ?
    C41 C46 . 1.3902(17) ?
    C41 C411 . 1.5250(16) ?
    C42 C43 . 1.3831(17) ?
    C42 H42 . 0.9500 ?
    C43 C44 . 1.3794(18) ?
    C43 N43 . 1.4712(17) ?
    C44 C45 . 1.3780(18) ?
    C44 H44 . 0.9500 ?
    C45 C46 . 1.3895(16) ?
    C45 N45 . 1.4684(16) ?
    C46 H46 . 0.9500 ?
    C411 O412 . 1.2392(17) ?
    C411 O411 . 1.2488(17) ?
    N43 O431 . 1.2195(17) ?
    N43 O432 . 1.2211(16) ?
    N45 O451 . 1.2153(16) ?
    N45 O452 . 1.2163(16) ?
loop_
    _geom_angle_atom_site_label_1
    _geom_angle_atom_site_label_2
    _geom_angle_atom_site_label_3
    _geom_angle_site_symmetry_1
    _geom_angle_site_symmetry_3
    _geom_angle
    _geom_angle_publ_flag
    O1 C1 C11 . . 107.31(9) ?
    O1 C1 C2 . . 109.01(9) ?
    C11 C1 C2 . . 111.07(9) ?
    O1 C1 C21 . . 110.45(9) ?
    C11 C1 C21 . . 108.41(9) ?
    C2 C1 C21 . . 110.55(9) ?
    C1 O1 H1 . . 106.8(11) ?
    C3 C2 C1 . . 111.54(9) ?
    C3 C2 H2A . . 109.3 ?
    C1 C2 H2A . . 109.3 ?
    C3 C2 H2B . . 109.3 ?
    C1 C2 H2B . . 109.3 ?
    H2A C2 H2B . . 108.0 ?
    N31 C3 C2 . . 112.50(9) ?
    N31 C3 H3A . . 109.1 ?
    C2 C3 H3A . . 109.1 ?
    N31 C3 H3B . . 109.1 ?
    C2 C3 H3B . . 109.1 ?
    H3A C3 H3B . . 107.8 ?
    C16 C11 C12 . . 118.22(11) ?
    C16 C11 C1 . . 121.30(10) ?
    C12 C11 C1 . . 120.27(11) ?
    C13 C12 C11 . . 120.64(12) ?
    C13 C12 H12 . . 119.7 ?
    C11 C12 H12 . . 119.7 ?
    C14 C13 C12 . . 120.50(12) ?
    C14 C13 H13 . . 119.8 ?
    C12 C13 H13 . . 119.8 ?
    C13 C14 C15 . . 119.46(12) ?
    C13 C14 H14 . . 120.3 ?
    C15 C14 H14 . . 120.3 ?
    C14 C15 C16 . . 120.36(13) ?
    C14 C15 H15 . . 119.8 ?
    C16 C15 H15 . . 119.8 ?
    C11 C16 C15 . . 120.79(12) ?
    C11 C16 H16 . . 119.6 ?
    C15 C16 H16 . . 119.6 ?
    C22 C21 C26 . . 109.28(10) ?
    C22 C21 C1 . . 112.90(10) ?
    C26 C21 C1 . . 111.07(10) ?
    C22 C21 H21 . . 107.8 ?
    C26 C21 H21 . . 107.8 ?
    C1 C21 H21 . . 107.8 ?
    C21 C22 C23 . . 112.23(11) ?
    C21 C22 H22A . . 109.2 ?
    C23 C22 H22A . . 109.2 ?
    C21 C22 H22B . . 109.2 ?
    C23 C22 H22B . . 109.2 ?
    H22A C22 H22B . . 107.9 ?
    C24 C23 C22 . . 112.00(12) ?
    C24 C23 H23A . . 109.2 ?
    C22 C23 H23A . . 109.2 ?
    C24 C23 H23B . . 109.2 ?
    C22 C23 H23B . . 109.2 ?
    H23A C23 H23B . . 107.9 ?
    C25 C24 C23 . . 110.25(12) ?
    C25 C24 H24A . . 109.6 ?
    C23 C24 H24A . . 109.6 ?
    C25 C24 H24B . . 109.6 ?
    C23 C24 H24B . . 109.6 ?
    H24A C24 H24B . . 108.1 ?
    C24 C25 C26 . . 111.10(12) ?
    C24 C25 H25A . . 109.4 ?
    C26 C25 H25A . . 109.4 ?
    C24 C25 H25B . . 109.4 ?
    C26 C25 H25B . . 109.4 ?
    H25A C25 H25B . . 108.0 ?
    C25 C26 C21 . . 111.98(11) ?
    C25 C26 H26A . . 109.2 ?
    C21 C26 H26A . . 109.2 ?
    C25 C26 H26B . . 109.2 ?
    C21 C26 H26B . . 109.2 ?
    H26A C26 H26B . . 107.9 ?
    C32 N31 C3 . . 112.66(9) ?
    C32 N31 C36 . . 110.68(10) ?
    C3 N31 C36 . . 110.31(9) ?
    C32 N31 H31 . . 106.4(9) ?
    C3 N31 H31 . . 107.9(9) ?
    C36 N31 H31 . . 108.8(9) ?
    N31 C32 C33 . . 110.53(10) ?
    N31 C32 H32A . . 109.5 ?
    C33 C32 H32A . . 109.5 ?
    N31 C32 H32B . . 109.5 ?
    C33 C32 H32B . . 109.5 ?
    H32A C32 H32B . . 108.1 ?
    C32 C33 C34 . . 111.08(13) ?
    C32 C33 H33A . . 109.4 ?
    C34 C33 H33A . . 109.4 ?
    C32 C33 H33B . . 109.4 ?
    C34 C33 H33B . . 109.4 ?
    H33A C33 H33B . . 108.0 ?
    C35 C34 C33 . . 109.98(11) ?
    C35 C34 H34A . . 109.7 ?
    C33 C34 H34A . . 109.7 ?
    C35 C34 H34B . . 109.7 ?
    C33 C34 H34B . . 109.7 ?
    H34A C34 H34B . . 108.2 ?
    C36 C35 C34 . . 110.94(11) ?
    C36 C35 H35A . . 109.5 ?
    C34 C35 H35A . . 109.5 ?
    C36 C35 H35B . . 109.5 ?
    C34 C35 H35B . . 109.5 ?
    H35A C35 H35B . . 108.0 ?
    N31 C36 C35 . . 111.39(11) ?
    N31 C36 H36A . . 109.3 ?
    C35 C36 H36A . . 109.3 ?
    N31 C36 H36B . . 109.3 ?
    C35 C36 H36B . . 109.3 ?
    H36A C36 H36B . . 108.0 ?
    C42 C41 C46 . . 119.83(11) ?
    C42 C41 C411 . . 118.64(11) ?
    C46 C41 C411 . . 121.53(11) ?
    C43 C42 C41 . . 119.35(11) ?
    C43 C42 H42 . . 120.3 ?
    C41 C42 H42 . . 120.3 ?
    C44 C43 C42 . . 122.62(12) ?
    C44 C43 N43 . . 118.58(11) ?
    C42 C43 N43 . . 118.80(12) ?
    C45 C44 C43 . . 116.45(11) ?
    C45 C44 H44 . . 121.8 ?
    C43 C44 H44 . . 121.8 ?
    C44 C45 C46 . . 123.31(12) ?
    C44 C45 N45 . . 117.53(11) ?
    C46 C45 N45 . . 119.15(11) ?
    C45 C46 C41 . . 118.33(11) ?
    C45 C46 H46 . . 120.8 ?
    C41 C46 H46 . . 120.8 ?
    O412 C411 O411 . . 127.63(12) ?
    O412 C411 C41 . . 115.60(12) ?
    O411 C411 C41 . . 116.77(11) ?
    O431 N43 O432 . . 123.94(13) ?
    O431 N43 C43 . . 118.29(12) ?
    O432 N43 C43 . . 117.76(12) ?
    O451 N45 O452 . . 123.51(13) ?
    O451 N45 C45 . . 118.05(12) ?
    O452 N45 C45 . . 118.43(11) ?
loop_
    _geom_torsion_atom_site_label_1
    _geom_torsion_atom_site_label_2
    _geom_torsion_atom_site_label_3
    _geom_torsion_atom_site_label_4
    _geom_torsion_site_symmetry_1
    _geom_torsion_site_symmetry_2
    _geom_torsion_site_symmetry_3
    _geom_torsion_site_symmetry_4
    _geom_torsion
    _geom_torsion_publ_flag
    O1 C1 C2 C3 . . . . -59.48(12) ?
    C11 C1 C2 C3 . . . . 58.55(12) ?
    C21 C1 C2 C3 . . . . 178.93(9) ?
    C1 C2 C3 N31 . . . . 151.06(9) ?
    O1 C1 C11 C16 . . . . -13.05(15) ?
    C2 C1 C11 C16 . . . . -132.11(11) ?
    C21 C1 C11 C16 . . . . 106.24(12) ?
    O1 C1 C11 C12 . . . . 172.21(10) ?
    C2 C1 C11 C12 . . . . 53.16(14) ?
    C21 C1 C11 C12 . . . . -68.49(13) ?
    C16 C11 C12 C13 . . . . 0.57(19) ?
    C1 C11 C12 C13 . . . . 175.46(12) ?
    C11 C12 C13 C14 . . . . -2.0(2) ?
    C12 C13 C14 C15 . . . . 1.9(2) ?
    C13 C14 C15 C16 . . . . -0.5(2) ?
    C12 C11 C16 C15 . . . . 0.85(18) ?
    C1 C11 C16 C15 . . . . -173.99(11) ?
    C14 C15 C16 C11 . . . . -0.9(2) ?
    O1 C1 C21 C22 . . . . -66.93(13) ?
    C11 C1 C21 C22 . . . . 175.76(10) ?
    C2 C1 C21 C22 . . . . 53.80(12) ?
    O1 C1 C21 C26 . . . . 56.22(12) ?
    C11 C1 C21 C26 . . . . -61.08(12) ?
    C2 C1 C21 C26 . . . . 176.96(9) ?
    C26 C21 C22 C23 . . . . 54.22(15) ?
    C1 C21 C22 C23 . . . . 178.36(10) ?
    C21 C22 C23 C24 . . . . -55.07(16) ?
    C22 C23 C24 C25 . . . . 54.99(17) ?
    C23 C24 C25 C26 . . . . -56.14(17) ?
    C24 C25 C26 C21 . . . . 57.78(15) ?
    C22 C21 C26 C25 . . . . -55.75(14) ?
    C1 C21 C26 C25 . . . . 179.04(10) ?
    C2 C3 N31 C32 . . . . 67.11(12) ?
    C2 C3 N31 C36 . . . . -168.65(10) ?
    C3 N31 C32 C33 . . . . -178.36(11) ?
    C36 N31 C32 C33 . . . . 57.61(14) ?
    N31 C32 C33 C34 . . . . -57.20(16) ?
    C32 C33 C34 C35 . . . . 55.72(17) ?
    C33 C34 C35 C36 . . . . -55.20(17) ?
    C32 N31 C36 C35 . . . . -57.67(14) ?
    C3 N31 C36 C35 . . . . 176.97(10) ?
    C34 C35 C36 N31 . . . . 56.62(16) ?
    C46 C41 C42 C43 . . . . 2.93(18) ?
    C411 C41 C42 C43 . . . . -176.29(11) ?
    C41 C42 C43 C44 . . . . -2.27(19) ?
    C41 C42 C43 N43 . . . . 177.95(11) ?
    C42 C43 C44 C45 . . . . -0.52(19) ?
    N43 C43 C44 C45 . . . . 179.25(12) ?
    C43 C44 C45 C46 . . . . 2.75(19) ?
    C43 C44 C45 N45 . . . . -177.01(11) ?
    C44 C45 C46 C41 . . . . -2.10(19) ?
    N45 C45 C46 C41 . . . . 177.65(11) ?
    C42 C41 C46 C45 . . . . -0.84(18) ?
    C411 C41 C46 C45 . . . . 178.36(11) ?
    C42 C41 C411 O412 . . . . -19.47(18) ?
    C46 C41 C411 O412 . . . . 161.32(13) ?
    C42 C41 C411 O411 . . . . 159.59(12) ?
    C46 C41 C411 O411 . . . . -19.62(18) ?
    C44 C43 N43 O431 . . . . -177.62(14) ?
    C42 C43 N43 O431 . . . . 2.2(2) ?
    C44 C43 N43 O432 . . . . 3.4(2) ?
    C42 C43 N43 O432 . . . . -176.77(14) ?
    C44 C45 N45 O451 . . . . -20.5(2) ?
    C46 C45 N45 O451 . . . . 159.71(14) ?
    C44 C45 N45 O452 . . . . 158.66(13) ?
    C46 C45 N45 O452 . . . . -21.11(18) ?
loop_
    _geom_hbond_atom_site_label_D
    _geom_hbond_atom_site_label_H
    _geom_hbond_atom_site_label_A
    _geom_hbond_site_symmetry_A
    _geom_hbond_distance_DH
    _geom_hbond_distance_HA
    _geom_hbond_distance_DA
    _geom_hbond_angle_DHA
    _geom_hbond_publ_flag
    O1 H1 O412 . 0.84(2) 1.91(2) 2.724(2) 165.9(16) y
    N31 H31 O411 . 0.942(18) 1.762(18) 2.7026(18) 175.7(14) y
    C33 H33A O452 2_655 0.99 2.49 3.4202(17) 157 y
    C36 H36A O1 2_666 0.99 2.56 3.4025(16) 144 y
    C36 H36A O412 2_666 0.99 2.51 3.3949(19) 148 y
_shelx_space_group_comment
;
The symmetry employed for this shelxl refinement is uniquely defined
by the following loop, which should always be used as a source of
symmetry information in preference to the above space-group names.
They are only intended as comments.
;
_shelx_estimated_absorpt_T_min     0.944
_shelx_estimated_absorpt_T_max     0.988
_shelx_hkl_file
;
   1   0   0   14.00    0.40
   2   0   0   69.39    1.30
   2   0   0   69.29    1.50
   3   0   0  226.58    4.40
   3   0   0  229.18    4.10
   4   0   0   85.69    1.60
   4   0   0   85.29    2.00
   5   0   0    1.30    0.20
   5   0   0    1.50    0.30
   6   0   0    0.40    0.30
   6   0   0    0.60    0.10
   7   0   0    0.70    0.40
   8   0   0   32.80    1.40
   9   0   0    0.10    0.50
  10   0   0   49.60    2.00
  11   0   0    7.40    1.00
  12   0   0    3.00    0.80
  12  -1   0    0.30    0.60
  11  -1   0   16.50    1.30
  10  -1   0   29.70    1.50
   9  -1   0   45.20    1.80
   8  -1   0    3.70    0.60
   7  -1   0   96.99    2.60
   6  -1   0    1.20    0.40
   6  -1   0    1.40    0.20
   5  -1   0    2.70    0.20
   5  -1   0    2.60    0.40
   4  -1   0  127.89    2.80
   4  -1   0  135.09    2.50
   3  -1   0   31.80    0.90
   3  -1   0   31.40    0.70
   2  -1   0 1088.29   20.30
   2  -1   0 1093.89   19.90
   1  -1   0    2.40    0.10
   1  -1   0    2.70    0.10
   0  -1   0   50.19    1.00
   0   1   0   52.09    0.90
  -1  -1   0    0.20    0.10
  -2  -1   0  929.41   17.10
   2   1   0  963.60   17.70
   3   1   0  468.75    8.60
   4   1   0  438.86    9.10
   4   1   0  421.06    8.10
   5   1   0   52.09    1.50
   5   1   0   52.79    1.10
   6   1   0    5.60    0.60
   6   1   0    5.60    0.30
   7   1   0    0.90    0.40
   8   1   0   30.40    1.40
   9   1   0  201.88    4.80
  10   1   0   12.90    1.20
  11   1   0    0.90    0.60
  12   1   0   -0.60    0.60
  12  -2   0    2.20    0.70
  11  -2   0    7.10    0.90
  10  -2   0   78.39    2.50
   9  -2   0  236.28    5.30
   8  -2   0   44.10    1.60
   7  -2   0   63.09    1.90
   6  -2   0  273.57    5.10
   6  -2   0  267.87    5.50
   5  -2   0  149.29    3.00
   5  -2   0  148.29    3.20
   4  -2   0  166.78    3.50
   4  -2   0  174.68    3.30
   3  -2   0   87.99    1.90
   3  -2   0   90.29    1.90
   2  -2   0  231.08    4.30
   2  -2   0  230.88    4.30
   1  -2   0  199.48    3.80
   1  -2   0  199.08    3.80
   0  -2   0  248.28    4.60
   0   2   0  253.27    4.60
  -1  -2   0 2063.49   47.30
  -2  -2   0  807.32   14.80
  -3  -2   0   82.69    1.70
   3   2   0   83.79    1.90
  -4  -2   0 1710.23   30.30
   4   2   0 1660.03   31.40
   5   2   0   30.40    0.70
   5   2   0   30.60    1.10
   6   2   0    1.90    0.40
   7   2   0    2.50    0.50
   8   2   0    0.50    0.40
   9   2   0    0.90    0.50
  10   2   0    2.20    0.70
  11   2   0   11.20    1.20
  13  -3   0   24.20    2.40
  12  -3   0   79.59    2.80
  11  -3   0   36.80    1.80
  10  -3   0   20.10    1.30
   9  -3   0   24.50    1.30
   8  -3   0   28.30    1.30
   7  -3   0    0.40    0.30
   7  -3   0    0.60    0.20
   6  -3   0   82.19    2.10
   6  -3   0   81.39    1.90
   5  -3   0  330.17    6.40
   5  -3   0  333.27    6.30
   4  -3   0    0.40    0.20
   4  -3   0    0.10    0.20
   3  -3   0   12.60    0.50
   3  -3   0   12.60    0.50
   2  -3   0  430.86    8.40
   2  -3   0  448.86    8.20
   1  -3   0  626.94   12.10
   1  -3   0  645.14   14.30
  -1   3   0  664.53   11.70
   0  -3   0  220.88    4.30
   0   3   0  228.48    4.20
  -1  -3   0   83.09    1.80
   1   3   0   80.59    1.60
  -2  -3   0   58.29    1.40
  -3  -3   0   26.00    0.80
   3   3   0   26.30    0.90
  -4  -3   0  236.98    4.50
   4   3   0  236.08    4.70
  -5  -3   0   87.09    1.80
   5   3   0   82.59    2.20
   6   3   0   74.19    2.10
   7   3   0   16.40    1.00
   8   3   0    5.40    0.70
   9   3   0    6.20    0.90
  10   3   0    7.20    0.90
  11   3   0    1.40    0.70
  13  -4   0   34.40    2.10
  12  -4   0  198.78    4.90
  11  -4   0   59.19    2.20
  10  -4   0   72.89    2.40
   9  -4   0   10.30    0.90
   8  -4   0   47.90    1.70
   7  -4   0   86.19    2.30
   7  -4   0   89.19    2.10
   6  -4   0  113.09    2.50
   6  -4   0  110.29    2.60
   5  -4   0  314.27    6.00
   5  -4   0  311.17    6.00
   4  -4   0    1.20    0.30
   4  -4   0    0.80    0.20
   3  -4   0  372.26    6.80
   3  -4   0  377.96    7.10
   2  -4   0  882.51   17.00
   2  -4   0  907.11   21.20
   1  -4   0   33.60    1.00
   1  -4   0   33.70    0.70
  -1   4   0   32.60    0.70
   0  -4   0   26.00    0.90
   0   4   0   27.20    0.60
  -1  -4   0   54.29    1.40
   1   4   0   54.49    1.20
  -2  -4   0  310.77    5.90
   2   4   0  307.77    5.70
  -3  -4   0  186.68    3.70
  -4  -4   0   86.49    1.90
   4   4   0   87.09    2.10
  -5  -4   0   28.40    0.90
   5   4   0   32.10    1.20
   6   4   0    5.40    0.60
   7   4   0   21.20    1.10
   8   4   0    3.80    0.70
   9   4   0   -0.50    0.50
  10   4   0    1.20    0.60
  13  -5   0    0.70    0.70
  12  -5   0    2.00    0.60
  11  -5   0    7.30    0.90
  10  -5   0   24.40    1.30
   9  -5   0   36.30    1.50
   8  -5   0    7.80    0.70
   7  -5   0    6.90    0.70
   7  -5   0    7.20    0.60
   6  -5   0    6.70    0.60
   6  -5   0    6.70    0.60
   5  -5   0    0.40    0.20
   5  -5   0    0.30    0.20
   4  -5   0  182.68    3.90
   4  -5   0  190.48    3.60
   3  -5   0  183.88    3.40
   3  -5   0  173.68    3.80
   2  -5   0  412.36    7.80
   2  -5   0  410.46   10.10
   1  -5   0  602.44   10.70
   1  -5   0  580.04   11.00
  -1   5   0  591.04   10.90
   0  -5   0  133.59    2.90
   0   5   0  129.79    2.50
  -1  -5   0   49.20    1.40
   1   5   0   49.30    1.10
  -2  -5   0   18.70    0.80
   2   5   0   18.20    0.60
  -3  -5   0   55.19    1.50
   3   5   0   56.89    1.40
  -4  -5   0    5.70    0.50
   4   5   0    5.80    0.40
   4   5   0    5.40    0.50
  -5  -5   0   67.39    1.70
   5   5   0   65.99    1.90
   6   5   0    3.40    0.50
   7   5   0   26.00    1.30
  13  -6   0    5.60    1.00
  12  -6   0   29.90    1.50
  11  -6   0   30.70    1.50
  10  -6   0   54.99    1.90
   9  -6   0   83.79    2.40
   8  -6   0  273.57    5.70
   8  -6   0  275.07    5.70
   7  -6   0  268.67    5.50
   7  -6   0  267.17    5.40
   6  -6   0    0.90    0.30
   6  -6   0    1.80    0.40
   5  -6   0    1.50    0.40
   5  -6   0    1.20    0.20
   4  -6   0    0.00    0.20
   4  -6   0    1.10    0.20
   3  -6   0   57.49    1.20
   3  -6   0   57.79    1.70
   2  -6   0  115.19    2.80
   2  -6   0  118.79    2.20
   1  -6   0    1.50    0.30
  -1   6   0    1.60    0.20
   0  -6   0  180.38    3.90
   0   6   0  181.18    3.40
  -1  -6   0    3.00    0.40
   1   6   0    3.40    0.30
  -2  -6   0   60.79    1.70
   2   6   0   63.39    1.40
  -3  -6   0    8.20    0.60
   3   6   0    8.20    0.50
  -4  -6   0   13.40    0.70
   4   6   0   12.50    0.60
   5   6   0    1.40    0.30
   6   6   0   13.00    0.70
   7   6   0    9.80    0.70
   8   6   0    1.00    0.40
   9   6   0    1.70    0.50
  12  -7   0    0.90    0.50
  11  -7   0    0.10    0.40
  10  -7   0    7.90    0.80
   9  -7   0   43.40    1.50
   8  -7   0  594.74   11.50
   8  -7   0  599.24   11.20
   7  -7   0  161.88    3.80
   7  -7   0  161.68    3.50
   6  -7   0   42.00    1.20
   6  -7   0   39.30    1.50
   5  -7   0  143.59    2.90
   5  -7   0  138.89    3.40
   4  -7   0   37.30    0.90
   4  -7   0   37.40    1.40
   3  -7   0   29.50    1.20
   3  -7   0   29.20    0.70
   2  -7   0  130.29    3.20
   1  -7   0    0.70    0.30
  -1   7   0    1.20    0.20
   0  -7   0  173.78    4.00
   0   7   0  178.28    3.40
  -1  -7   0   94.09    2.50
   1   7   0   97.69    2.00
  -2  -7   0   28.00    1.20
   2   7   0   28.40    0.80
  -3  -7   0    0.50    0.30
   3   7   0    0.70    0.20
  -4  -7   0   24.40    1.10
   4   7   0   23.70    0.90
   5   7   0    3.70    0.40
   6   7   0    3.30    0.40
   7   7   0    4.40    0.50
   8   7   0    1.70    0.50
  12  -8   0    3.10    0.60
  11  -8   0    0.00    0.30
  10  -8   0   75.79    2.20
   9  -8   0   21.00    1.00
   8  -8   0   -0.10    0.30
   8  -8   0    0.30    0.20
   7  -8   0  106.59    2.40
   7  -8   0  105.39    2.90
   6  -8   0    3.70    0.60
   5  -8   0    0.40    0.40
   4  -8   0    1.80    0.40
   3  -8   0   28.70    1.30
   2  -8   0    3.50    0.60
   1  -8   0    2.20    0.50
  -1   8   0    2.40    0.20
   0  -8   0   38.70    1.50
   0   8   0   39.10    1.00
  -1  -8   0  320.67    6.60
   1   8   0  312.67    5.90
  -2  -8   0   14.70    0.90
   2   8   0   13.20    0.60
  -3  -8   0   19.60    1.00
   3   8   0   18.50    0.70
  -4  -8   0    0.40    0.30
   4   8   0    0.20    0.20
   5   8   0    2.00    0.40
   6   8   0    2.80    0.40
   7   8   0   10.90    0.80
   8  -9   0   42.20    1.70
   7  -9   0  161.08    4.00
   6  -9   0   33.70    1.50
   5  -9   0   67.59    2.20
   4  -9   0   26.10    1.30
   3  -9   0    9.60    0.90
   2  -9   0   12.50    1.00
   1  -9   0    9.50    0.90
   0  -9   0   40.70    1.60
   0   9   0   39.20    1.20
  -1  -9   0   10.80    0.90
   1   9   0   10.80    0.60
  -2  -9   0   28.40    1.30
   2   9   0   27.80    0.90
  -3  -9   0    2.20    0.50
   3   9   0    3.30    0.40
   4   9   0    1.10    0.40
   9 -10   0    1.20    0.50
   8 -10   0    0.90    0.50
   7 -10   0   12.50    1.00
   6 -10   0    3.60    0.70
   5 -10   0    7.40    0.90
   4 -10   0   93.59    2.90
   3 -10   0    5.00    0.70
   2 -10   0   51.59    2.00
   1 -10   0   11.70    1.00
   0 -10   0   73.19    2.40
  -1 -10   0    0.90    0.50
  -2 -10   0   66.09    2.20
  -3 -10   0    5.50    0.70
   9 -11   0    3.10    0.70
   8 -11   0   10.80    1.10
   7 -11   0   14.60    1.20
   6 -11   0    0.20    0.40
   5 -11   0    0.00    0.40
   4 -11   0   27.80    1.60
   3 -11   0   46.00    2.00
   2 -11   0    7.60    1.00
   1 -11   0    0.00    0.40
   0 -11   0   21.90    1.40
  -1 -11   0    1.00    0.50
  -2 -11   0   11.20    1.10
  -3 -11   0    0.70    0.50
   9 -12   0   26.90    1.60
   8 -12   0   17.30    1.30
   7 -12   0    9.70    1.10
   6 -12   0   28.10    1.70
   5 -12   0    2.90    0.70
   4 -12   0    3.60    0.80
   3 -12   0    0.10    0.50
   2 -12   0    3.20    0.80
   1 -12   0   18.40    1.40
   0 -12   0    1.70    0.60
  -1 -12   0    9.30    1.10
  -2 -12   0    3.70    0.70
   7 -13   0    2.80    0.80
   6 -13   0   51.89    2.40
   5 -13   0   31.40    1.90
   4 -13   0    1.80    0.70
   3 -13   0    0.40    0.60
   2 -13   0    0.20    0.60
   1 -13   0    7.20    1.20
  -1 -13   1    4.00    0.90
   0 -13   1    2.60    0.70
   1 -13   1   10.80    1.20
   2 -13   1    2.10    0.70
   3 -13   1   13.60    1.30
   4 -13   1    0.00    0.50
   5 -13   1   90.09    3.20
   6 -13   1   10.90    1.20
   7 -13   1    0.60    0.50
   8 -13   1    7.50    1.00
  -3 -12   1    1.10    0.50
  -2 -12   1    3.30    0.70
  -1 -12   1   13.30    1.20
   0 -12   1   13.40    1.20
   1 -12   1   13.10    1.20
   2 -12   1   32.50    1.70
   3 -12   1    0.20    0.50
   4 -12   1    3.00    0.70
   5 -12   1   -0.20    0.40
   6 -12   1    0.90    0.50
   7 -12   1    2.90    0.70
   8 -12   1    1.20    0.60
  -3 -11   1   27.20    1.50
  -2 -11   1    4.10    0.70
  -1 -11   1   -0.10    0.40
   0 -11   1    2.80    0.60
   1 -11   1    6.90    0.90
   2 -11   1   64.89    2.40
   3 -11   1   26.00    1.50
   4 -11   1   21.60    1.40
   5 -11   1   52.09    2.10
   6 -11   1    9.20    1.00
   7 -11   1   -0.10    0.40
   8 -11   1    0.70    0.50
  -4 -10   1   11.80    0.90
  -3 -10   1   -0.20    0.40
  -2 -10   1    8.80    0.90
  -1 -10   1   61.79    2.20
   0 -10   1    0.30    0.40
   1 -10   1    9.30    0.90
   2 -10   1    0.40    0.40
   3 -10   1    0.50    0.40
   4 -10   1   33.10    1.50
   5 -10   1    1.30    0.50
   6 -10   1   13.70    1.10
   7 -10   1   32.70    1.50
   8 -10   1    3.70    0.70
  -4  -9   1   33.90    1.40
  -3  -9   1   50.69    1.80
  -2  -9   1   34.80    1.50
  -1  -9   1  184.98    4.30
   0  -9   1  121.19    3.20
   1  -9   1  125.69    3.30
   2  -9   1    0.30    0.30
   3  -9   1    2.70    0.50
   4  -9   1  135.29    3.50
   5  -9   1  227.38    5.20
   6  -9   1  214.18    4.90
   7  -9   1   87.29    2.60
   8  -9   1    3.90    0.50
   8  -9   1    4.80    0.70
   9  -9   1    7.50    0.60
  10  -9   1   14.50    0.90
  11  -9   1   24.70    1.20
   8   8  -1    0.30    0.40
   7   8  -1    1.30    0.40
   6   8  -1    0.30    0.30
   5   8  -1    8.20    0.60
  -5  -8   1    7.90    0.70
   4   8  -1   22.40    0.80
  -4  -8   1   22.10    1.10
   3   8  -1   41.10    1.10
  -3  -8   1   41.40    1.50
   2   8  -1   23.60    0.70
  -2  -8   1   23.70    1.10
   1   8  -1    2.30    0.20
  -1  -8   1    2.00    0.40
   0   8  -1   51.89    1.20
   0  -8   1   52.69    1.70
  -1   8  -1   26.10    0.70
   1  -8   1   27.50    1.20
   2  -8   1   31.70    1.30
   3  -8   1    2.80    0.50
   3  -8   1    2.70    0.30
   4  -8   1   33.80    0.90
   4  -8   1   34.90    1.40
   5  -8   1  620.04   11.90
   5  -8   1  612.54   11.20
   6  -8   1  227.28    4.50
   6  -8   1  232.18    5.10
   7  -8   1   61.29    1.70
   7  -8   1   63.89    2.00
   8  -8   1    2.80    0.40
   9  -8   1   23.60    1.10
  10  -8   1   69.19    2.10
  11  -8   1    0.40    0.40
  12  -8   1    1.50    0.50
   9   7  -1   20.30    1.10
   8   7  -1    0.80    0.40
   7   7  -1    1.90    0.40
   6   7  -1    0.20    0.30
   5   7  -1   56.79    1.50
  -5  -7   1   58.59    1.70
   4   7  -1    1.30    0.30
  -4  -7   1    0.80    0.30
   3   7  -1  136.59    2.80
  -3  -7   1  137.69    3.20
   2   7  -1   45.40    1.10
  -2  -7   1   44.50    1.50
   1   7  -1  122.99    2.40
  -1  -7   1  120.09    2.90
   0   7  -1   64.79    1.30
   0  -7   1   64.69    1.90
  -1   7  -1   26.00    0.60
   1  -7   1   25.70    0.60
   1  -7   1   24.20    1.00
   2  -7   1    4.60    0.20
   2  -7   1    4.80    0.50
   3  -7   1   98.49    2.50
   3  -7   1  101.69    2.00
   4  -7   1  145.79    2.90
   4  -7   1  150.78    3.40
   5  -7   1   20.70    0.70
   5  -7   1   20.30    1.00
   6  -7   1  335.27    6.80
   6  -7   1  344.67    6.50
   7  -7   1  756.92   14.20
   7  -7   1  757.12   13.90
   8  -7   1    2.80    0.50
   9  -7   1    1.40    0.40
  10  -7   1    3.70    0.60
  11  -7   1   10.80    0.90
  12  -7   1   10.20    1.00
   6   6  -1   13.00    0.90
   5   6  -1   33.30    1.20
  -5  -6   1   32.10    1.10
   4   6  -1   48.30    1.30
  -4  -6   1   48.10    1.40
   3   6  -1  361.06    6.70
  -3  -6   1  362.56    7.00
   2   6  -1  109.89    2.20
  -2  -6   1  105.49    2.50
   1   6  -1   71.29    1.40
  -1  -6   1   67.89    1.80
   0   6  -1   22.70    0.60
   0  -6   1   22.80    0.90
  -1   6  -1  111.49    2.10
   1  -6   1  112.89    2.70
   1  -6   1  114.99    2.10
   2  -6   1   51.09    1.50
   2  -6   1   54.09    1.10
   3  -6   1  511.55    9.20
   3  -6   1  491.95    9.50
   4  -6   1   42.20    1.40
   4  -6   1   44.00    1.10
   5  -6   1   14.70    0.80
   5  -6   1   14.60    0.60
   6  -6   1   43.00    1.40
   6  -6   1   43.00    1.30
   7  -6   1   12.60    0.80
   7  -6   1   12.50    0.70
   8  -6   1  187.08    4.10
   9  -6   1    6.10    0.70
  10  -6   1   93.79    2.70
  11  -6   1    3.50    0.70
  12  -6   1   -0.40    0.40
  10   5  -1   -0.40    0.60
   9   5  -1    2.90    0.70
   8   5  -1    9.50    0.90
   7   5  -1   -0.10    0.30
   6   5  -1   23.90    1.10
   5   5  -1   19.90    0.90
  -5  -5   1   19.70    0.80
  -4  -5   1  267.87    5.20
  -3  -5   1  404.86    7.70
   2   5  -1   95.49    1.90
  -2  -5   1   95.19    2.20
   1   5  -1    4.70    0.20
  -1  -5   1    4.30    0.40
   0   5  -1   16.90    0.40
   0  -5   1   15.70    0.70
  -1   5  -1  301.97    5.40
   1  -5   1  302.67    5.40
   1  -5   1  297.87    5.80
   2  -5   1  931.61   17.90
   2  -5   1  914.61   16.80
   3  -5   1  104.19    2.40
   3  -5   1  101.99    2.10
   4  -5   1  108.49    2.40
   4  -5   1  105.29    2.30
   5  -5   1  213.98    4.40
   5  -5   1  222.68    4.40
   6  -5   1  110.99    2.60
   6  -5   1  116.19    2.60
   7  -5   1   79.39    2.10
   7  -5   1   78.19    2.10
   8  -5   1   18.60    1.00
   9  -5   1   12.50    1.00
  10  -5   1  182.18    4.40
  11  -5   1    0.40    0.50
  12  -5   1   43.10    1.90
  11   4  -1   -0.40    0.60
  10   4  -1    0.00    0.50
   9   4  -1    0.30    0.50
   8   4  -1    4.10    0.60
   7   4  -1    4.40    0.60
   6   4  -1   49.60    1.60
   5   4  -1    0.00    0.20
  -5  -4   1    0.10    0.20
  -4  -4   1    4.20    0.40
  -3  -4   1  235.08    4.60
  -2  -4   1  695.73   17.20
   1   4  -1   17.90    0.50
  -1  -4   1   18.00    0.70
   0   4  -1    9.50    0.30
   0  -4   1    8.50    0.50
   0  -4   1    9.60    0.30
   1  -4   1 1378.66   29.20
   1  -4   1 1362.36   40.80
   2  -4   1    1.10    0.20
   2  -4   1    1.40    0.10
   3  -4   1   55.89    1.30
   3  -4   1   54.99    1.40
   4  -4   1  399.26    7.50
   4  -4   1  404.16    7.50
   5  -4   1    6.10    0.40
   5  -4   1    7.20    0.50
   6  -4   1   16.30    0.80
   6  -4   1   16.70    0.70
   7  -4   1   69.59    2.00
   8  -4   1    5.80    0.70
   9  -4   1   10.40    0.90
  10  -4   1   17.10    1.10
  11  -4   1   37.50    1.70
  12  -4   1    0.60    0.60
  12   3  -1    3.10    0.80
  11   3  -1   17.40    1.40
  10   3  -1   27.00    1.50
   9   3  -1    0.00    0.40
   8   3  -1   48.60    1.80
   7   3  -1    0.30    0.30
   6   3  -1   42.80    1.40
   6   3  -1   44.00    1.10
   5   3  -1    0.20    0.20
  -4  -3   1 1380.56   25.20
  -3  -3   1  271.77    5.10
  -2  -3   1  146.39    2.90
   1   3  -1  249.97    4.40
  -1  -3   1  240.08    4.60
   0   3  -1  670.43   14.40
   0  -3   1  654.83   12.70
   0  -3   1  693.23   12.20
   1  -3   1 1056.49   19.80
   1  -3   1 1059.79   25.00
   2  -3   1   83.39    1.70
   2  -3   1   80.49    1.60
   3  -3   1 1175.18   21.90
   3  -3   1 1168.88   22.10
   4  -3   1   42.50    1.00
   4  -3   1   41.60    1.20
   5  -3   1   85.69    2.10
   5  -3   1   87.59    1.90
   6  -3   1    1.20    0.30
   6  -3   1    1.40    0.20
   7  -3   1    1.60    0.40
   8  -3   1    0.10    0.40
   9  -3   1    4.80    0.70
  10  -3   1   61.19    2.20
  11  -3   1    4.60    0.90
  12  -3   1   13.10    1.30
  12   2  -1   -0.40    0.60
  11   2  -1    1.20    0.70
  10   2  -1   22.00    1.40
   9   2  -1   17.70    1.20
   8   2  -1    5.30    0.70
   7   2  -1    4.80    0.60
   6   2  -1    8.40    0.70
   6   2  -1    8.70    0.40
   5   2  -1   61.19    1.70
   5   2  -1   63.59    1.30
  -3  -2   1  127.49    2.50
  -2  -2   1 9999.00  190.38
  -1  -2   1  350.06    6.50
   0  -2   1 1002.10   18.20
   0  -2   1  970.10   20.90
   1  -2   1 1616.64   35.50
   1  -2   1 1656.93   35.40
   2  -2   1  577.64   10.80
   2  -2   1  585.74   10.80
   3  -2   1    0.90    0.20
   3  -2   1    1.20    0.20
   4  -2   1  203.18    3.80
   4  -2   1  200.48    4.10
   5  -2   1  139.19    3.10
   5  -2   1  141.89    2.70
   6  -2   1   14.70    0.80
   7  -2   1   22.30    1.10
   8  -2   1    0.30    0.40
   9  -2   1   14.00    1.10
  10  -2   1   -0.40    0.50
  11  -2   1   11.90    1.20
  12  -2   1    1.30    0.70
  12   1  -1    1.20    0.70
  11   1  -1    0.90    0.60
  10   1  -1    7.80    0.90
   9   1  -1  276.47    6.10
   8   1  -1    0.60    0.40
   7   1  -1    3.00    0.50
   6   1  -1   21.80    1.00
   6   1  -1   22.00    0.60
   5   1  -1  146.99    2.80
   5   1  -1  146.89    3.20
   4   1  -1    2.60    0.20
   4   1  -1    2.50    0.30
   3   1  -1 5910.11  113.69
   2   1  -1  371.76    6.90
  -1  -1   1   26.70    0.70
   0  -1   1   45.90    0.90
   0  -1   1   45.10    0.80
   1  -1   1  629.64   11.60
   2  -1   1 2092.69   49.80
   3  -1   1  327.97    6.20
   3  -1   1  327.57    5.90
   4  -1   1   40.70    0.90
   4  -1   1   41.70    1.20
   5  -1   1   14.20    0.80
   6  -1   1    8.40    0.70
   7  -1   1  388.96    7.80
   8  -1   1    0.30    0.40
   9  -1   1   -0.10    0.40
  10  -1   1   18.30    1.30
  11  -1   1    2.20    0.70
  12  -1   1   -0.30    0.60
  12   0  -1    0.40    0.60
  11   0  -1   56.49    2.20
  10   0  -1    4.10    0.80
   9   0  -1    1.70    0.50
   8   0  -1    3.20    0.60
   7   0  -1   84.99    2.30
   7   0  -1   85.89    1.80
   6   0  -1   37.90    1.30
   6   0  -1   38.00    0.90
   5   0  -1   65.49    1.40
   5   0  -1   67.59    1.70
   4   0  -1   48.90    1.30
   4   0  -1   49.40    1.10
   3   0  -1    3.20    0.30
   3   0  -1    3.60    0.20
   2   0  -1  217.58    4.10
   1   0  -1 1149.98   25.00
   0   0   1  914.21   19.80
   0   0   1  916.91   19.40
   1   0   1    0.90    0.10
   2   0   1  143.59    2.80
   3   0   1  115.19    2.50
   4   0   1   89.59    2.10
   5   0   1   44.60    0.90
   5   0   1   45.10    1.40
   6   0   1  304.57    6.20
   7   0   1    4.10    0.60
   8   0   1   18.30    1.20
   9   0   1    0.10    0.50
  10   0   1    0.70    0.60
  11   0   1    1.00    0.60
  12   0   1    5.00    1.00
  13  -1  -1    1.20    0.70
  12  -1  -1    0.40    0.60
  11  -1  -1   -0.30    0.50
  10  -1  -1   25.80    1.40
   9  -1  -1   27.90    1.40
   8  -1  -1    0.20    0.40
   7  -1  -1    3.60    0.50
   7  -1  -1    3.50    0.30
   6  -1  -1    6.30    0.40
   6  -1  -1    5.60    0.50
   5  -1  -1    2.20    0.20
   5  -1  -1    2.40    0.30
   4  -1  -1  134.29    2.60
   4  -1  -1  127.59    2.70
   3  -1  -1  572.94   11.20
   3  -1  -1  586.44   11.10
   2  -1  -1 2031.90   47.40
   2  -1  -1 2119.39   49.80
   0  -1  -1 2094.49   45.80
   0   1   1 2190.58   43.50
  -1  -1  -1 3081.39   64.99
   1   1   1 3299.87   67.89
  -2  -1  -1   49.70    1.00
   2   1   1   51.59    1.20
  -3  -1  -1    3.40    0.20
   3   1   1    3.20    0.30
   4   1   1  189.38    4.00
   4   1   1  197.08    3.50
   5   1   1  229.48    4.70
   5   1   1  228.68    4.10
   6   1   1   84.59    2.30
   7   1   1    6.40    0.70
   8   1   1  117.89    3.20
   9   1   1    1.00    0.50
  10   1   1   24.00    1.50
  11   1   1   -0.70    0.50
  13  -2  -1    1.00    0.70
  12  -2  -1   15.10    1.30
  11  -2  -1    5.10    0.80
  10  -2  -1   14.30    1.10
   9  -2  -1   13.10    1.00
   8  -2  -1   88.29    2.40
   7  -2  -1    1.20    0.30
   7  -2  -1    1.20    0.40
   6  -2  -1   27.50    1.10
   6  -2  -1   28.10    0.90
   5  -2  -1  215.88    4.40
   5  -2  -1  220.78    4.20
   4  -2  -1    0.90    0.20
   4  -2  -1    0.80    0.20
   3  -2  -1    1.90    0.20
   3  -2  -1    1.50    0.20
   2  -2  -1  562.64   10.40
   2  -2  -1  565.34   10.90
   1  -2  -1 1122.59   32.40
  -1   2   1 1192.28   26.60
   0  -2  -1  803.02   20.90
   0   2   1  816.22   14.70
  -1  -2  -1  155.88    3.00
   1   2   1  157.08    3.00
   1   2   1  160.38    3.00
  -2  -2  -1   35.20    0.90
   2   2   1   34.80    0.90
  -3  -2  -1   34.80    0.90
   3   2   1   35.30    1.00
  -4  -2  -1  352.46    6.40
   4   2   1  347.47    6.70
   5   2   1    0.70    0.30
   6   2   1   62.89    1.90
   7   2   1   18.50    1.10
   8   2   1    0.30    0.40
   9   2   1   29.30    1.50
  10   2   1   13.60    1.20
  11   2   1    1.40    0.70
  13  -3  -1    4.70    0.90
  12  -3  -1   77.79    2.70
  11  -3  -1    2.70    0.70
  10  -3  -1  175.28    4.30
   9  -3  -1  166.48    4.00
   8  -3  -1   24.80    1.20
   8  -3  -1   24.60    0.90
   7  -3  -1    5.70    0.60
   7  -3  -1    6.80    0.50
   6  -3  -1  146.09    3.00
   6  -3  -1  136.99    3.10
   5  -3  -1   34.60    1.10
   5  -3  -1   36.80    1.10
   4  -3  -1   41.60    1.10
   4  -3  -1   41.00    1.20
   3  -3  -1  660.23   13.00
   3  -3  -1  694.13   12.40
   2  -3  -1    4.20    0.20
   2  -3  -1    4.10    0.40
   1  -3  -1   24.60    0.80
  -1   3   1   24.60    0.60
   0  -3  -1    0.80    0.20
   0   3   1    0.80    0.10
  -1  -3  -1  168.18    3.40
   1   3   1  175.78    3.30
   1   3   1  173.68    3.30
  -2  -3  -1  866.01   15.70
   2   3   1  840.72   16.00
   2   3   1  869.71   15.90
  -3  -3  -1  502.05    9.10
   3   3   1  498.35    9.20
  -4  -3  -1   87.09    1.90
   4   3   1   87.69    2.10
   5   3   1   35.80    1.30
   6   3   1    6.00    0.70
   7   3   1    9.90    0.90
   8   3   1    9.80    0.90
   9   3   1    1.40    0.60
  10   3   1    5.40    0.90
  13  -4  -1    0.20    0.60
  12  -4  -1    5.40    0.90
  11  -4  -1    2.70    0.70
  10  -4  -1  111.09    3.10
   9  -4  -1  264.57    5.70
   8  -4  -1    2.10    0.40
   8  -4  -1    2.50    0.50
   7  -4  -1    1.80    0.30
   7  -4  -1    1.40    0.40
   6  -4  -1  493.75    9.10
   6  -4  -1  470.85    9.10
   5  -4  -1   82.49    2.00
   5  -4  -1   84.49    2.10
   4  -4  -1  735.23   14.10
   4  -4  -1  755.92   13.50
   3  -4  -1  537.45   10.00
   3  -4  -1  539.45    9.90
   2  -4  -1   18.40    0.40
   1  -4  -1    7.10    0.50
  -1   4   1    7.00    0.30
   0  -4  -1    3.90    0.40
   0   4   1    3.20    0.20
  -1  -4  -1   29.80    1.00
   1   4   1   30.40    0.80
   1   4   1   30.90    0.80
  -2  -4  -1   22.20    0.80
   2   4   1   23.30    0.70
   2   4   1   23.40    0.70
  -3  -4  -1   73.59    1.70
   3   4   1   72.69    1.70
   3   4   1   71.49    1.80
  -4  -4  -1   65.49    1.60
   4   4   1   66.39    1.80
   5   4   1   36.20    1.30
   6   4   1    2.70    0.50
   7   4   1    2.80    0.60
   8   4   1    2.70    0.60
  13  -5  -1   35.50    1.80
  12  -5  -1   13.70    1.20
  11  -5  -1    1.20    0.60
  10  -5  -1  176.58    4.20
   9  -5  -1  139.09    3.40
   8  -5  -1   26.90    1.20
   8  -5  -1   28.50    1.10
   7  -5  -1   11.60    0.70
   7  -5  -1   11.30    0.70
   6  -5  -1  656.53   12.00
   6  -5  -1  649.74   12.20
   5  -5  -1  133.79    3.10
   5  -5  -1  137.49    2.80
   4  -5  -1  493.55    9.40
   4  -5  -1  498.95    9.00
   3  -5  -1  460.35    8.80
   3  -5  -1  460.15    8.40
   2  -5  -1  148.09    3.30
   2  -5  -1  151.18    2.70
  -2   5   1  145.59    2.80
   1  -5  -1   38.40    1.20
  -1   5   1   39.20    0.90
   0  -5  -1  269.77    5.40
   0   5   1  272.07    5.00
  -1  -5  -1   14.10    0.70
   1   5   1   13.20    0.50
  -2  -5  -1    4.70    0.50
   2   5   1    5.50    0.40
   2   5   1    4.80    0.40
  -3  -5  -1    0.30    0.20
   3   5   1    0.40    0.20
   3   5   1    0.60    0.20
  -4  -5  -1    8.50    0.60
   4   5   1   10.00    0.80
   4   5   1   10.10    0.60
   5   5   1    3.50    0.40
   6   5   1   12.00    0.70
  13  -6  -1    0.80    0.60
  12  -6  -1   14.80    1.10
  11  -6  -1    0.90    0.50
  10  -6  -1   76.39    2.30
   9  -6  -1   86.99    2.90
   9  -6  -1   81.69    2.30
   8  -6  -1   87.09    2.40
   8  -6  -1   85.49    2.30
   7  -6  -1  370.56    7.10
   7  -6  -1  366.36    7.40
   6  -6  -1   15.70    0.90
   6  -6  -1   16.50    0.70
   5  -6  -1    5.80    0.60
   5  -6  -1    5.50    0.40
   4  -6  -1   47.20    1.10
   4  -6  -1   48.60    1.60
   3  -6  -1   42.90    0.90
   3  -6  -1   46.50    1.50
   2  -6  -1   -0.20    0.20
  -2   6   1    0.20    0.10
   1  -6  -1  111.79    2.70
  -1   6   1  108.59    2.20
   0  -6  -1   81.19    2.20
   0   6   1   81.29    1.70
  -1  -6  -1   61.19    1.80
   1   6   1   61.59    1.40
  -2  -6  -1   34.20    1.20
   2   6   1   33.60    0.90
  -3  -6  -1    7.40    0.60
   3   6   1    6.80    0.50
  -4  -6  -1    6.60    0.70
   4   6   1    7.10    0.50
   5   6   1    0.40    0.30
   6   6   1   33.60    1.20
   7   6   1    2.30    0.40
   8   6   1    8.10    0.80
  13  -7  -1    6.10    0.90
  12  -7  -1    5.70    0.80
  11  -7  -1    0.60    0.40
  10  -7  -1    3.20    0.60
   9  -7  -1    6.90    0.70
   9  -7  -1    7.10    0.70
   8  -7  -1  119.29    2.80
   8  -7  -1  120.39    3.10
   7  -7  -1   45.90    1.40
   7  -7  -1   46.90    1.70
   6  -7  -1   10.00    0.80
   6  -7  -1    9.10    0.50
   5  -7  -1   11.80    0.80
   4  -7  -1    7.70    0.70
   3  -7  -1   17.90    1.00
   2  -7  -1   59.09    1.90
  -2   7   1   56.99    1.30
   1  -7  -1   25.00    1.10
  -1   7   1   23.50    0.70
   0  -7  -1    0.70    0.30
   0   7   1    0.60    0.20
  -1  -7  -1   43.50    1.50
   1   7   1   41.70    1.10
  -2  -7  -1  304.07    6.20
   2   7   1  294.97    5.70
  -3  -7  -1   19.50    1.00
   3   7   1   19.60    0.80
   4   7   1   25.10    0.90
   5   7   1    7.40    0.60
   6   7   1   14.40    0.80
   7   7   1    0.50    0.30
   8   7   1    6.70    0.70
  12  -8  -1    1.40    0.50
  11  -8  -1    0.60    0.40
   9  -8  -1    0.40    0.40
   8  -8  -1   16.30    1.10
   7  -8  -1   17.20    1.10
   6  -8  -1   62.49    2.10
   5  -8  -1   43.40    1.70
   4  -8  -1   81.99    2.40
   3  -8  -1  184.58    4.40
   2  -8  -1  100.89    2.80
  -2   8   1   98.19    2.10
   1  -8  -1   45.10    1.70
  -1   8   1   44.00    1.10
   0  -8  -1   39.30    1.50
   0   8   1   37.10    1.00
  -1  -8  -1   74.39    2.30
   1   8   1   75.99    1.70
  -2  -8  -1   29.30    1.30
   2   8   1   29.40    0.90
  -3  -8  -1    4.80    0.60
   3   8   1    4.90    0.40
   4   8   1    2.40    0.40
   5   8   1   18.10    0.90
   6   8   1   22.90    1.00
   7   8   1    0.70    0.40
   9  -9  -1   13.10    1.00
   8  -9  -1   59.59    2.10
   7  -9  -1   14.10    1.00
   6  -9  -1    5.10    0.70
   5  -9  -1   50.99    1.90
   4  -9  -1    5.50    0.80
   3  -9  -1   87.09    2.70
   2  -9  -1   55.89    2.00
  -2   9   1   53.99    1.30
   1  -9  -1   71.19    2.30
  -1   9   1   68.39    1.60
   0  -9  -1   24.50    1.30
   0   9   1   24.10    0.80
  -1  -9  -1   56.89    2.00
   1   9   1   56.19    1.40
  -2  -9  -1    4.70    0.70
   2   9   1    5.60    0.50
  -3  -9  -1   13.80    1.00
   3   9   1   13.40    0.70
   4   9   1    0.40    0.30
   5   9   1    6.50    0.60
   6   9   1   37.60    1.30
   9 -10  -1   13.50    1.10
   8 -10  -1    0.00    0.40
   7 -10  -1    3.10    0.70
   6 -10  -1    9.00    1.00
   5 -10  -1   15.00    1.20
   4 -10  -1   69.99    2.50
   3 -10  -1   14.40    1.10
   2 -10  -1    9.10    1.00
   1 -10  -1   35.20    1.70
   0 -10  -1    0.50    0.50
  -1 -10  -1    1.70    0.60
  -2 -10  -1    0.00    0.40
  10 -11  -1    1.70    0.70
   9 -11  -1   56.49    2.30
   8 -11  -1   93.09    3.10
   7 -11  -1    0.20    0.40
   6 -11  -1    4.00    0.80
   5 -11  -1   11.90    1.20
   4 -11  -1    5.90    0.90
   3 -11  -1    9.00    1.10
   2 -11  -1   17.20    1.30
   1 -11  -1    4.50    0.80
   0 -11  -1   13.40    1.20
  -1 -11  -1    7.40    0.90
  -2 -11  -1    1.40    0.60
   9 -12  -1    6.00    0.90
   8 -12  -1   14.90    1.30
   7 -12  -1   25.20    1.60
   6 -12  -1    4.30    0.80
   5 -12  -1    3.30    0.70
   4 -12  -1    0.30    0.50
   3 -12  -1    0.40    0.60
   2 -12  -1    1.20    0.60
   1 -12  -1   19.40    1.50
   0 -12  -1   26.80    1.70
  -1 -12  -1    4.40    0.80
  -2 -13   2    2.80    0.70
  -1 -13   2   13.50    1.30
   0 -13   2   37.10    1.90
   1 -13   2    4.00    0.80
   2 -13   2   18.80    1.50
   3 -13   2   18.70    1.40
   4 -13   2   14.40    1.30
   5 -13   2    6.50    0.90
   6 -13   2   16.10    1.30
   7 -13   2   11.00    1.20
   8 -13   2    2.30    0.70
  -4 -12   2    3.60    0.70
  -3 -12   2   20.30    1.30
  -2 -12   2   19.30    1.30
  -1 -12   2    7.30    0.90
   0 -12   2    0.30    0.50
   1 -12   2    8.90    1.10
   2 -12   2    1.50    0.60
   3 -12   2   45.60    2.00
   4 -12   2    0.10    0.40
   5 -12   2   22.70    1.40
   6 -12   2   19.00    1.30
   7 -12   2   74.29    2.60
  -4 -11   2   49.00    1.90
  -3 -11   2    9.10    1.00
  -2 -11   2   38.10    1.70
  -1 -11   2    4.70    0.70
   0 -11   2    0.70    0.50
   1 -11   2    1.80    0.60
   2 -11   2    2.30    0.60
   3 -11   2    4.90    0.80
   4 -11   2   51.79    2.00
   5 -11   2    0.50    0.50
   6 -11   2   16.10    1.20
   7 -11   2    0.50    0.40
  -5 -10   2    0.40    0.40
  -4 -10   2    3.30    0.60
  -3 -10   2   48.80    1.80
  -2 -10   2  181.98    4.40
  -1 -10   2    3.90    0.60
   0 -10   2   17.20    1.10
   1 -10   2  107.09    3.00
   2 -10   2  144.99    3.70
   3 -10   2  213.58    5.00
   4 -10   2   13.90    1.00
   5 -10   2   76.09    2.40
   6 -10   2   10.80    0.90
   7 -10   2    0.70    0.40
  10 -10   2    0.10    0.30
  11 -10   2    0.90    0.40
  -5  -9   2    1.40    0.40
  -4  -9   2   21.20    1.10
  -3  -9   2    3.30    0.60
  -2  -9   2    0.20    0.30
  -1  -9   2    1.30    0.40
   0  -9   2    1.30    0.40
   1  -9   2    8.60    0.80
   2  -9   2   98.09    2.70
   3  -9   2   57.79    1.90
   4  -9   2  187.18    3.70
   4  -9   2  193.38    4.40
   5  -9   2  180.58    4.20
   5  -9   2  177.78    3.60
   6  -9   2   52.49    1.80
   6  -9   2   52.29    1.40
   7  -9   2  315.57    6.20
   7  -9   2  318.77    6.70
   8  -9   2    0.50    0.30
   9  -9   2    5.20    0.60
  10  -9   2   34.30    1.30
  11  -9   2   24.70    1.20
   7   8  -2    6.00    0.60
   6   8  -2   16.30    0.80
   5   8  -2   26.70    0.90
  -5  -8   2   29.10    1.20
   4   8  -2    9.70    0.50
  -4  -8   2   10.20    0.70
   3   8  -2    1.20    0.20
  -3  -8   2    0.70    0.30
   2   8  -2  293.07    5.60
  -2  -8   2  304.17    6.20
  -1  -8   2  298.37    6.20
   0  -8   2    7.10    0.70
   1  -8   2    0.20    0.10
   1  -8   2    0.30    0.30
   2  -8   2    0.30    0.30
   2  -8   2    0.20    0.10
   3  -8   2   20.20    1.00
   3  -8   2   20.90    0.60
   4  -8   2   28.20    1.20
   4  -8   2   27.60    0.80
   5  -8   2  584.64   11.20
   5  -8   2  584.04   10.70
   6  -8   2  120.49    2.70
   6  -8   2  123.59    3.10
   7  -8   2    0.00    0.20
   7  -8   2    0.00    0.30
   8  -8   2   14.70    0.80
   9  -8   2   65.09    1.90
  10  -8   2   17.00    1.00
  11  -8   2    5.90    0.70
  12  -8   2    0.30    0.70
  -6  -7   2    0.00    0.20
   5   7  -2    3.60    0.40
  -5  -7   2    3.70    0.50
   4   7  -2   11.20    0.50
  -4  -7   2   12.10    0.70
   3   7  -2   90.99    2.00
  -3  -7   2   92.99    2.30
   2   7  -2   28.40    0.80
  -2  -7   2   28.20    1.10
   1   7  -2    3.70    0.20
  -1  -7   2    4.00    0.50
   0   7  -2  255.47    4.60
   0  -7   2  257.77    5.30
   1  -7   2   31.30    0.80
   1  -7   2   32.30    1.20
   2  -7   2   27.40    0.70
   2  -7   2   28.60    1.10
   3  -7   2   20.40    0.90
   3  -7   2   21.20    0.60
   4  -7   2   13.50    0.50
   4  -7   2   13.10    0.80
   5  -7   2    0.40    0.30
   5  -7   2    0.50    0.20
   6  -7   2   10.30    0.60
   6  -7   2    9.30    0.70
   7  -7   2   21.80    1.00
   8  -7   2    0.40    0.30
  10  -7   2   14.60    1.00
  11  -7   2   20.20    1.20
  12  -7   2    9.60    1.00
   9   6  -2    0.10    0.50
   8   6  -2   16.70    1.10
   7   6  -2   23.30    1.20
  -6  -6   2   13.70    0.70
  -5  -6   2    0.20    0.20
  -4  -6   2  207.88    4.30
   3   6  -2   86.69    1.90
  -3  -6   2   86.89    2.10
   2   6  -2    3.40    0.20
  -2  -6   2    3.90    0.40
   1   6  -2   29.70    0.70
  -1  -6   2   30.90    1.10
   0   6  -2  247.28    4.30
   0  -6   2  237.28    4.40
   0  -6   2  236.78    4.90
   1  -6   2  478.75    9.00
   1  -6   2  485.45    9.10
   2  -6   2   26.30    1.00
   2  -6   2   27.90    0.70
   3  -6   2   37.50    1.20
   3  -6   2   38.90    1.00
   4  -6   2    3.00    0.30
   4  -6   2    1.90    0.30
   5  -6   2  110.29    2.60
   5  -6   2  111.59    2.50
   6  -6   2    3.60    0.40
   6  -6   2    3.50    0.40
   7  -6   2  119.99    2.90
   8  -6   2    7.90    0.70
   9  -6   2    6.20    0.70
  10  -6   2    2.30    0.50
  11  -6   2    1.60    0.60
  12  -6   2   26.00    1.50
  11   5  -2   -0.60    0.50
  10   5  -2    5.60    0.90
   9   5  -2    8.30    0.90
   8   5  -2    0.40    0.40
   7   5  -2   12.40    0.90
  -6  -5   2   11.00    0.60
  -5  -5   2   11.80    0.60
  -4  -5   2   16.40    0.70
  -3  -5   2   30.60    1.00
   2   5  -2   74.49    1.50
  -2  -5   2   74.49    1.80
   1   5  -2  113.49    2.10
  -1  -5   2  113.49    2.50
   0   5  -2  140.69    2.50
   0  -5   2  133.99    2.90
   0  -5   2  137.49    2.60
   1  -5   2 2296.67   41.90
   1  -5   2 2228.78   49.80
   2  -5   2  116.49    2.30
   2  -5   2  115.59    2.50
   3  -5   2  293.57    5.40
   3  -5   2  286.57    5.60
   4  -5   2   54.19    1.40
   4  -5   2   52.19    1.30
   5  -5   2  101.09    2.30
   5  -5   2  101.09    2.30
   6  -5   2    0.90    0.20
   6  -5   2    1.30    0.30
   7  -5   2    3.00    0.50
   8  -5   2   53.69    1.80
   9  -5   2   66.39    2.10
  10  -5   2    1.80    0.60
  11  -5   2   68.19    2.40
  12  -5   2    0.20    0.50
  11   4  -2   -0.10    0.60
  10   4  -2    1.50    0.60
   9   4  -2   12.50    1.00
   8   4  -2    8.20    0.80
   7   4  -2    1.90    0.50
   7   4  -2    3.80    0.40
   6   4  -2   69.49    1.60
  -5  -4   2   67.39    1.60
  -4  -4   2  836.72   15.40
  -3  -4   2 1652.23   42.30
  -2  -4   2    9.50    0.50
   1   4  -2    1.40    0.10
  -1  -4   2    2.50    0.30
   0   4  -2  106.89    1.90
   0  -4   2   99.69    2.00
   1  -4   2   18.40    0.60
   1  -4   2   20.10    0.50
   2  -4   2  325.57    6.20
   2  -4   2  345.77    6.30
   3  -4   2   81.59    1.80
   3  -4   2   83.39    1.80
   4  -4   2   30.00    1.00
   4  -4   2   32.80    0.90
   5  -4   2    3.50    0.30
   5  -4   2    3.40    0.40
   6  -4   2   48.60    1.50
   7  -4   2   25.30    1.10
   8  -4   2    7.30    0.80
   9  -4   2   40.70    1.60
  10  -4   2   15.00    1.10
  11  -4   2  141.59    3.80
  12  -4   2   29.00    1.60
  12   3  -2    1.40    0.70
  11   3  -2   26.60    1.60
  10   3  -2    2.30    0.60
   9   3  -2    8.20    0.90
   8   3  -2    0.50    0.40
   7   3  -2    0.90    0.20
   7   3  -2    1.00    0.40
   6   3  -2   17.00    0.60
   5   3  -2  561.24   10.40
  -4  -3   2  141.49    2.80
  -3  -3   2 1748.03   31.80
  -2  -3   2 1148.29   31.10
  -1  -3   2 2438.06   58.09
   0  -3   2 1930.41   42.10
   0  -3   2 2009.00   45.20
   1  -3   2  753.02   14.00
   1  -3   2  735.33   13.70
   2  -3   2  321.67    5.90
   2  -3   2  313.67    5.80
   3  -3   2    4.70    0.30
   4  -3   2   61.69    1.30
   4  -3   2   59.29    1.50
   5  -3   2  622.04   11.20
   5  -3   2  617.64   11.50
   6  -3   2   15.70    0.90
   7  -3   2   27.40    1.20
   8  -3   2    3.40    0.60
   9  -3   2   37.90    1.60
  10  -3   2    8.70    1.00
  11  -3   2    0.70    0.60
  12  -3   2   45.80    2.10
  12   2  -2   79.69    2.80
  11   2  -2    0.50    0.60
  10   2  -2   -0.30    0.40
   9   2  -2    0.50    0.40
   8   2  -2   21.30    1.10
   7   2  -2    0.30    0.30
   7   2  -2    0.30    0.20
   6   2  -2   52.39    1.20
   6   2  -2   51.69    1.60
   5   2  -2    5.00    0.30
   4   2  -2  697.93   12.80
   3   2  -2 2189.68   48.00
  -2  -2   2 6130.49  121.99
  -1  -2   2   43.20    0.90
  -1  -2   2   43.10    0.90
   0  -2   2   17.00    0.40
   0  -2   2   16.60    0.40
   1  -2   2 4377.36   86.59
   1  -2   2 4305.07   87.19
   2  -2   2  268.17    4.90
   2  -2   2  268.67    5.00
   3  -2   2    5.80    0.20
   3  -2   2    6.40    0.40
   4  -2   2  827.62   15.60
   5  -2   2  184.58    3.90
   6  -2   2    0.10    0.30
   7  -2   2    1.60    0.50
   8  -2   2    0.20    0.40
   9  -2   2    1.50    0.60
  10  -2   2    0.10    0.50
  11  -2   2   15.50    1.30
  12  -2   2    1.00    1.10
  13   1  -2    2.70    1.00
  12   1  -2    4.60    0.90
  11   1  -2   10.20    1.10
  10   1  -2   31.30    1.50
   9   1  -2  146.59    3.70
   8   1  -2   46.30    1.70
   7   1  -2  151.98    3.60
   7   1  -2  158.78    3.10
   6   1  -2   50.19    1.50
   6   1  -2   49.10    1.20
   5   1  -2    3.40    0.20
   4   1  -2   27.80    0.70
   3   1  -2 2904.71   62.49
   2   1  -2   25.00    0.60
   1   1  -2   12.10    0.30
  -1  -1   2   11.70    0.30
   0   1  -2 1570.44   32.50
   0  -1   2 1509.05   30.70
   0  -1   2 1484.55   32.00
  -1   1  -2    1.70    0.10
   1  -1   2    1.60    0.20
   2  -1   2   11.30    0.50
   3  -1   2   26.60    0.90
   4  -1   2  178.58    3.70
   5  -1   2   31.00    1.10
   6  -1   2   89.79    2.40
   7  -1   2   14.10    1.00
   8  -1   2    4.30    0.70
   9  -1   2    2.20    0.60
  10  -1   2   11.40    1.10
  11  -1   2    4.70    0.90
  13   0  -2   -0.40    0.60
  12   0  -2    0.40    0.60
  11   0  -2   11.20    1.10
  10   0  -2   13.50    1.10
   9   0  -2  165.88    4.00
   8   0  -2  329.77    6.20
   8   0  -2  328.97    6.80
   7   0  -2   51.59    1.30
   7   0  -2   47.30    1.50
   6   0  -2  203.58    4.30
   6   0  -2  208.28    4.00
   5   0  -2    7.20    0.50
   5   0  -2    6.60    0.30
   4   0  -2  392.06    7.10
   3   0  -2 1230.78   24.40
   2   0  -2  585.84   11.10
   1   0  -2  623.44   12.00
  -1   0   2  665.03   14.00
  -1   0   2  651.53   15.80
   0   0  -2 4185.58   80.19
   0   0   2 3975.50   77.69
   0   0   2 3936.81   75.99
  -1   0  -2  784.42   14.10
   1   0   2  783.22   14.50
   2   0   2  102.29    2.10
   3   0   2    0.10    0.20
   4   0   2    4.50    0.50
   5   0   2  150.28    3.40
   6   0   2   25.50    1.10
   7   0   2    5.00    0.70
   8   0   2    0.90    0.50
   9   0   2   18.70    1.30
  10   0   2    0.80    0.60
  11   0   2    0.70    0.60
  13  -1  -2    1.20    0.70
  12  -1  -2    1.10    0.70
  11  -1  -2    7.10    0.90
  10  -1  -2   58.19    2.10
   9  -1  -2   45.90    1.70
   8  -1  -2   96.69    2.60
   8  -1  -2   93.49    2.20
   7  -1  -2    2.70    0.30
   7  -1  -2    2.60    0.50
   6  -1  -2   47.00    1.40
   6  -1  -2   46.20    1.20
   5  -1  -2  344.77    6.40
   5  -1  -2  343.47    6.60
   4  -1  -2    0.00    0.10
   4  -1  -2   -0.20    0.10
   3  -1  -2  320.47    5.90
   2  -1  -2  221.58    4.20
   1  -1  -2   14.20    0.50
  -1   1   2   13.10    0.30
   0  -1  -2  266.97    4.90
   0   1   2  267.87    4.90
   0   1   2  259.37    5.00
  -1  -1  -2 1094.19   19.80
   1   1   2 1056.59   19.80
   1   1   2 1110.69   19.80
  -2  -1  -2   61.09    1.30
   2   1   2   61.29    1.40
  -3  -1  -2   32.20    0.70
   3   1   2   33.00    1.00
  -4  -1  -2    2.10    0.20
   4   1   2    1.60    0.30
   5   1   2   39.80    1.40
   6   1   2  138.79    3.30
   7   1   2   56.69    1.90
   8   1   2   60.89    2.10
   9   1   2   23.00    1.40
  10   1   2    1.50    0.70
  11   1   2    5.60    0.90
  13  -2  -2   15.90    1.40
  12  -2  -2   15.10    1.30
  11  -2  -2   68.09    2.40
  10  -2  -2   35.40    1.60
   9  -2  -2   -0.10    0.40
   8  -2  -2  238.78    5.10
   8  -2  -2  237.18    4.80
   7  -2  -2    1.80    0.30
   7  -2  -2    1.60    0.40
   6  -2  -2   11.30    0.70
   6  -2  -2   13.30    0.60
   5  -2  -2   38.40    1.10
   5  -2  -2   36.70    1.10
   4  -2  -2  455.35    8.30
   4  -2  -2  440.06    8.20
   3  -2  -2   23.90    0.70
   3  -2  -2   24.00    0.80
   2  -2  -2   72.59    1.70
   2  -2  -2   73.79    1.40
   1  -2  -2   15.80    0.60
  -1   2   2   15.50    0.40
   0  -2  -2    0.00    0.10
   0   2   2    0.10    0.10
   0   2   2    0.10    0.10
  -1  -2  -2    1.40    0.20
   1   2   2    1.30    0.20
   1   2   2    1.90    0.20
  -2  -2  -2   17.70    0.60
   2   2   2   16.60    0.60
   2   2   2   17.50    0.60
  -3  -2  -2   37.90    0.90
   3   2   2   38.30    1.10
  -4  -2  -2  160.68    3.10
   4   2   2  164.08    3.50
   5   2   2    0.40    0.30
   6   2   2   45.20    1.60
   7   2   2   26.30    1.30
   8   2   2    4.70    0.70
   9   2   2    1.30    0.60
  10   2   2    1.00    0.60
  13  -3  -2   55.19    2.30
  12  -3  -2   62.49    2.30
  11  -3  -2   52.59    2.00
  10  -3  -2   -0.10    0.40
   9  -3  -2    1.50    0.60
   9  -3  -2    0.90    0.40
   8  -3  -2   50.39    1.50
   8  -3  -2   47.80    1.60
   7  -3  -2  174.48    3.70
   7  -3  -2  172.48    3.80
   6  -3  -2  123.49    2.80
   6  -3  -2  124.49    2.80
   5  -3  -2  435.46    8.00
   5  -3  -2  411.26    7.90
   4  -3  -2  167.68    3.50
   4  -3  -2  168.48    3.30
   3  -3  -2    8.70    0.50
   3  -3  -2    8.90    0.40
   2  -3  -2  203.68    3.60
   2  -3  -2  205.08    4.10
   1  -3  -2  339.77    6.50
  -1   3   2  348.27    6.30
   0  -3  -2   67.69    1.60
   0   3   2   69.09    1.30
   0   3   2   67.89    1.40
  -1  -3  -2   58.39    1.50
   1   3   2   58.89    1.30
   1   3   2   60.19    1.30
  -2  -3  -2   17.60    0.70
   2   3   2   19.60    0.60
   2   3   2   18.80    0.70
  -3  -3  -2  158.98    3.20
   3   3   2  157.38    3.20
   3   3   2  161.68    3.30
   4   3   2   55.49    1.60
   5   3   2  116.59    2.80
   6   3   2    1.60    0.50
   7   3   2   41.50    1.60
   8   3   2    3.20    0.70
  13  -4  -2   24.90    1.50
  12  -4  -2  176.98    4.50
  11  -4  -2    3.10    0.70
  10  -4  -2   82.89    2.50
   9  -4  -2    7.90    0.70
   9  -4  -2    7.70    0.80
   8  -4  -2   67.29    1.90
   8  -4  -2   65.59    1.90
   7  -4  -2  139.69    3.20
   7  -4  -2  137.29    3.10
   6  -4  -2  139.99    3.10
   6  -4  -2  137.99    3.00
   5  -4  -2   87.39    2.20
   5  -4  -2   85.49    2.00
   4  -4  -2    0.60    0.30
   4  -4  -2    0.90    0.20
   3  -4  -2  475.95    9.00
   3  -4  -2  478.55    8.60
   2  -4  -2  632.34   12.00
  -2   4   2  641.44   11.80
   1  -4  -2   85.09    2.10
  -1   4   2   83.69    1.70
   0  -4  -2   86.89    2.10
   0   4   2   85.79    1.60
   0   4   2   87.39    1.80
  -1  -4  -2  158.98    3.30
   1   4   2  155.68    3.00
   1   4   2  157.68    3.10
  -2  -4  -2   94.09    2.20
   2   4   2   92.79    2.00
   2   4   2   92.99    2.00
  -3  -4  -2    5.70    0.40
   3   4   2    5.20    0.40
   3   4   2    5.50    0.50
   4   4   2  268.57    5.20
   4   4   2  264.57    5.30
   5   4   2   15.10    0.90
   5   4   2   16.60    0.80
   6   4   2    3.40    0.40
  13  -5  -2    8.90    1.10
  12  -5  -2   28.50    1.50
  11  -5  -2   49.00    1.90
  10  -5  -2  178.98    4.20
   9  -5  -2   70.19    2.00
   9  -5  -2   66.29    2.00
   8  -5  -2    3.20    0.50
   8  -5  -2    4.10    0.60
   7  -5  -2    0.40    0.30
   7  -5  -2    0.40    0.30
   6  -5  -2  162.18    3.60
   6  -5  -2  157.08    3.40
   5  -5  -2    7.10    0.60
   5  -5  -2    6.60    0.40
   4  -5  -2    6.90    0.60
   4  -5  -2    7.60    0.30
   3  -5  -2  704.43   13.30
   3  -5  -2  728.43   13.30
   2  -5  -2  179.68    3.90
  -2   5   2  175.18    3.30
   1  -5  -2   89.49    2.30
  -1   5   2   93.99    1.90
   0  -5  -2   20.20    0.90
   0   5   2   19.70    0.60
  -1  -5  -2  281.47    5.70
   1   5   2  284.07    5.30
  -2  -5  -2   21.10    0.90
   2   5   2   21.70    0.70
  -3  -5  -2   61.29    1.70
   3   5   2   61.19    1.50
   4   5   2   21.60    0.80
   5   5   2   13.70    0.70
   6   5   2    5.90    0.60
   7   5   2   57.79    1.80
   8   5   2   47.80    1.70
  13  -6  -2    2.00    0.60
  12  -6  -2    1.50    0.60
  11  -6  -2    5.60    0.70
  10  -6  -2    3.50    0.60
   9  -6  -2   24.80    1.20
   9  -6  -2   24.00    1.10
   8  -6  -2   31.90    1.20
   8  -6  -2   35.40    1.40
   7  -6  -2    3.00    0.40
   7  -6  -2    3.20    0.50
   6  -6  -2  154.38    3.60
   6  -6  -2  149.59    3.10
   5  -6  -2   10.60    0.80
   5  -6  -2   10.30    0.50
   4  -6  -2   19.30    1.00
   3  -6  -2    9.00    0.70
   2  -6  -2  153.18    3.50
  -2   6   2  145.69    2.90
   1  -6  -2    0.10    0.30
  -1   6   2    0.00    0.10
   0  -6  -2    5.70    0.60
   0   6   2    5.50    0.30
  -1  -6  -2    1.70    0.40
   1   6   2    1.50    0.20
  -2  -6  -2   20.10    1.00
   2   6   2   20.10    0.70
  -3  -6  -2   29.10    1.10
   3   6   2   26.00    0.90
   4   6   2   73.49    1.90
   5   6   2    1.50    0.30
   6   6   2    3.40    0.50
   7   6   2    2.60    0.50
   8   6   2    3.60    0.60
  13  -7  -2    2.30    0.60
  12  -7  -2   22.10    1.20
  11  -7  -2   16.40    1.00
  10  -7  -2   10.90    0.80
  10  -7  -2   13.20    1.00
   9  -7  -2   25.60    1.30
   9  -7  -2   27.00    1.30
   8  -7  -2  196.78    4.50
   7  -7  -2  165.18    4.00
   6  -7  -2   22.40    1.20
   5  -7  -2  104.49    2.80
   4  -7  -2   65.29    2.10
   3  -7  -2  123.19    3.10
   2  -7  -2   93.69    2.60
  -2   7   2   88.49    1.90
   1  -7  -2   44.70    1.60
  -1   7   2   42.50    1.10
   0  -7  -2    5.00    0.60
   0   7   2    5.40    0.40
  -1  -7  -2    8.10    0.70
   1   7   2    7.00    0.40
  -2  -7  -2   26.80    1.20
   2   7   2   26.10    0.90
   3   7   2    1.20    0.30
   4   7   2    5.50    0.50
   5   7   2   19.80    0.90
   6   7   2    2.90    0.50
   7   7   2    5.80    0.60
  10  -8  -2   13.40    1.00
   9  -8  -2    0.40    0.40
   8  -8  -2   20.30    1.20
   7  -8  -2   37.80    1.60
   6  -8  -2    1.10    0.40
   5  -8  -2   67.59    2.20
   4  -8  -2    1.30    0.50
   3  -8  -2   32.50    1.50
   2  -8  -2    5.20    0.70
  -2   8   2    6.00    0.40
   1  -8  -2    1.40    0.50
  -1   8   2    1.20    0.20
   0  -8  -2    6.10    0.70
   0   8   2    6.20    0.40
  -1  -8  -2   27.10    1.30
   1   8   2   26.50    0.90
  -2  -8  -2  113.29    3.00
   2   8   2  109.79    2.50
   3   8   2    5.80    0.50
   4   8   2    2.70    0.40
   5   8   2    4.50    0.50
   6   8   2    0.40    0.30
  10  -9  -2    9.20    1.00
   9  -9  -2    0.30    0.40
   8  -9  -2    4.60    0.80
   7  -9  -2   22.30    1.30
   6  -9  -2    6.00    0.80
   5  -9  -2    4.80    0.70
   4  -9  -2  114.49    3.30
   3  -9  -2    7.30    0.90
   2  -9  -2    3.80    0.70
  -2   9   2    3.90    0.40
   1  -9  -2   46.70    1.90
  -1   9   2   43.20    1.20
   0  -9  -2    7.70    0.90
   0   9   2    9.40    0.50
  -1  -9  -2   21.60    1.30
   1   9   2   21.70    0.80
  -2  -9  -2    9.40    0.90
   2   9   2    8.80    0.60
   3   9   2   13.90    0.70
   4   9   2   47.20    1.50
   5   9   2    2.80    0.50
  10 -10  -2   57.69    2.20
   9 -10  -2   29.50    1.60
   8 -10  -2   59.59    2.30
   7 -10  -2    8.70    1.00
   6 -10  -2    1.60    0.60
   5 -10  -2   11.90    1.10
   4 -10  -2    3.90    0.70
   3 -10  -2   42.60    1.90
   2 -10  -2    4.20    0.80
   1 -10  -2   17.70    1.30
   0 -10  -2   38.60    1.80
  -1 -10  -2    2.30    0.60
  10 -11  -2   80.29    2.90
   9 -11  -2    0.40    0.50
   8 -11  -2   30.40    1.70
   7 -11  -2    0.20    0.50
   6 -11  -2   20.40    1.40
   5 -11  -2    4.00    0.80
   4 -11  -2   96.29    3.20
   3 -11  -2  135.29    3.90
   2 -11  -2    6.40    0.90
   1 -11  -2    2.20    0.70
   0 -11  -2    5.80    0.90
  -1 -11  -2    5.30    0.80
   8 -12  -2    0.80    0.50
   7 -12  -2   26.30    1.70
   6 -12  -2    1.80    0.70
   5 -12  -2    2.40    0.70
   4 -12  -2   40.00    2.10
   3 -12  -2   12.90    1.30
   2 -12  -2   -0.30    0.50
   1 -12  -2    3.80    0.80
   2 -14   3   75.89    3.60
   3 -14   3    0.80    0.60
   4 -14   3    6.90    1.00
   5 -14   3   13.40    1.30
  -3 -13   3   -0.40    0.40
  -2 -13   3    0.60    0.50
  -1 -13   3   -0.30    0.50
   0 -13   3   18.60    1.40
   1 -13   3    0.70    0.60
   2 -13   3   81.19    2.90
   3 -13   3   10.50    1.20
   4 -13   3   12.80    1.20
   5 -13   3   21.40    1.40
   6 -13   3    0.20    0.50
   7 -13   3   12.20    1.20
  -4 -12   3   13.40    1.20
  -3 -12   3    2.50    0.60
  -2 -12   3    2.70    0.60
  -1 -12   3   -0.10    0.40
   0 -12   3  151.48    4.10
   1 -12   3    7.00    0.90
   2 -12   3    0.40    0.50
   3 -12   3    6.80    0.90
   4 -12   3    0.70    0.50
   5 -12   3    0.60    0.40
   6 -12   3   16.60    1.20
   7 -12   3   24.90    1.40
  -5 -11   3   76.69    2.40
  -4 -11   3   16.20    1.10
  -3 -11   3    7.70    0.90
  -2 -11   3   12.50    1.00
  -1 -11   3    1.20    0.50
   0 -11   3   10.90    1.00
   1 -11   3   36.40    1.60
   2 -11   3   95.99    2.90
   3 -11   3  147.29    3.80
   4 -11   3    1.80    0.50
   5 -11   3   92.99    2.80
   6 -11   3   18.00    1.20
   7 -11   3    0.60    0.50
  -5 -10   3    0.40    0.40
  -4 -10   3    2.40    0.50
  -3 -10   3    7.40    0.80
  -2 -10   3    4.00    0.60
  -1 -10   3   28.60    1.30
   0 -10   3   14.80    1.00
   1 -10   3   79.49    2.40
   2 -10   3   74.49    2.30
   3 -10   3   78.29    2.40
   4 -10   3   54.29    1.90
   5 -10   3   23.70    0.90
   5 -10   3   24.80    1.30
   6 -10   3   13.50    1.00
   6 -10   3   14.30    0.70
   7 -10   3  124.99    2.80
   8 -10   3    2.20    0.40
   9 -10   3    1.00    0.30
  10 -10   3   31.20    1.30
  -6  -9   3   26.70    1.20
  -5  -9   3    1.90    0.50
  -4  -9   3   -0.10    0.30
  -3  -9   3    6.30    0.70
  -2  -9   3    0.30    0.30
  -1  -9   3  338.97    7.00
   0  -9   3  113.79    2.90
   1  -9   3   50.79    1.70
   1  -9   3   48.30    1.20
   2  -9   3  371.36    6.90
   2  -9   3  382.56    7.70
   3  -9   3    8.70    0.70
   3  -9   3    7.90    0.40
   4  -9   3   21.00    1.10
   4  -9   3   21.60    0.70
   5  -9   3  139.59    2.90
   5  -9   3  134.39    3.40
   6  -9   3    7.40    0.70
   6  -9   3    8.70    0.60
   7  -9   3   27.50    1.00
   8  -9   3    4.60    0.50
   9  -9   3   57.79    1.80
  10  -9   3   36.70    1.40
  11  -9   3    7.10    0.80
  -6  -8   3   10.60    0.70
  -5  -8   3    4.00    0.50
  -4  -8   3    5.90    0.60
  -3  -8   3   -0.10    0.30
  -2  -8   3   95.59    2.50
  -1  -8   3  159.08    3.60
   0  -8   3   82.99    2.30
   1  -8   3   13.50    0.80
   1  -8   3   12.70    0.50
   2  -8   3    5.50    0.30
   2  -8   3    6.00    0.60
   3  -8   3   10.40    0.50
   3  -8   3   10.90    0.70
   4  -8   3   13.80    0.80
   4  -8   3   13.70    0.60
   5  -8   3   24.00    0.80
   5  -8   3   20.10    1.00
   6  -8   3    4.60    0.50
   6  -8   3    5.20    0.60
   7  -8   3   19.90    0.90
   8  -8   3   17.50    0.90
   9  -8   3   25.50    1.10
  10  -8   3    8.80    0.80
  11  -8   3    9.10    0.80
   8   7  -3    4.10    0.70
  -6  -7   3    7.40    0.60
  -5  -7   3    1.70    0.40
   4   7  -3   26.30    0.80
  -4  -7   3   24.60    1.00
   3   7  -3   29.40    0.80
  -3  -7   3   28.90    1.10
   2   7  -3  462.55    8.20
  -2  -7   3  456.75    8.80
   1   7  -3  112.69    2.10
  -1  -7   3  113.29    2.70
   0  -7   3  117.19    2.30
   0  -7   3  114.99    2.70
   1  -7   3   81.89    1.70
   1  -7   3   81.39    2.10
   2  -7   3    0.10    0.10
   2  -7   3    0.40    0.20
   3  -7   3  433.16    7.90
   3  -7   3  431.36    8.30
   4  -7   3   77.89    1.80
   4  -7   3   78.99    2.10
   5  -7   3   10.10    0.70
   5  -7   3    9.20    0.50
   6  -7   3  109.49    2.50
   6  -7   3  110.59    3.20
   7  -7   3   94.69    2.40
   8  -7   3  151.98    3.50
   9  -7   3   13.20    0.90
  10  -7   3    1.60    0.50
  11  -7   3    0.00    0.40
  11   6  -3   16.60    1.40
  10   6  -3    7.20    0.90
   9   6  -3    0.60    0.50
   8   6  -3    0.50    0.40
   7   6  -3   75.39    1.90
  -6  -6   3   42.30    1.30
  -5  -6   3   16.20    0.80
  -4  -6   3   60.29    1.60
  -3  -6   3  499.15    9.40
   2   6  -3  526.35    9.40
  -2  -6   3  509.95    9.70
   1   6  -3    6.50    0.20
  -1  -6   3    5.30    0.40
   0  -6   3    8.20    0.30
   0  -6   3    8.00    0.50
   1  -6   3    0.20    0.10
   1  -6   3    0.40    0.20
   2  -6   3   54.39    1.50
   2  -6   3   55.29    1.20
   3  -6   3  634.54   11.80
   3  -6   3  623.14   11.60
   4  -6   3    9.70    0.60
   4  -6   3    9.90    0.50
   5  -6   3    8.70    0.50
   5  -6   3    8.90    0.50
   6  -6   3   14.90    0.80
   7  -6   3   70.49    2.00
   8  -6   3  101.29    2.60
   9  -6   3    0.10    0.40
  10  -6   3   30.20    1.40
  11  -6   3    0.80    0.50
  11   5  -3   -0.10    0.50
  10   5  -3    1.70    0.60
   9   5  -3    0.30    0.40
   8   5  -3   21.70    1.20
   7   5  -3  157.18    3.30
  -5  -5   3   77.69    1.90
  -4  -5   3    2.30    0.30
  -3  -5   3  755.32   14.00
  -2  -5   3   20.90    0.80
   1   5  -3   30.70    0.60
  -1  -5   3   29.60    0.90
  -1  -5   3   29.80    0.70
   0  -5   3   29.70    0.70
   0  -5   3   30.00    0.90
   1  -5   3   53.59    1.40
   1  -5   3   50.59    1.10
   2  -5   3   59.19    1.30
   2  -5   3   61.59    1.50
   3  -5   3   96.49    2.10
   3  -5   3   88.89    2.00
   4  -5   3   19.50    0.70
   4  -5   3   19.90    0.70
   5  -5   3  149.49    3.00
   5  -5   3  147.89    3.20
   6  -5   3    8.50    0.60
   7  -5   3  101.09    2.60
   8  -5   3  161.98    3.80
   9  -5   3    2.20    0.60
  10  -5   3   55.89    2.00
  11  -5   3    0.10    0.50
  12   4  -3   10.10    1.20
  11   4  -3   49.00    2.10
  10   4  -3    1.10    0.50
   9   4  -3    0.20    0.40
   8   4  -3    2.20    0.50
   7   4  -3   20.00    0.70
   6   4  -3   16.70    0.70
  -4  -4   3  311.77    5.90
  -3  -4   3   38.40    1.00
  -2  -4   3  347.77    6.50
   1   4  -3    1.70    0.10
  -1  -4   3    1.50    0.10
  -1  -4   3    1.10    0.20
   0  -4   3  398.86    7.90
   0  -4   3  397.96   12.20
   1  -4   3 1451.25   26.70
   1  -4   3 1413.66   32.20
   2  -4   3 1369.36   25.40
   2  -4   3 1395.46   25.50
   3  -4   3  988.20   19.00
   3  -4   3 1003.00   18.40
   4  -4   3    6.80    0.30
   4  -4   3    6.70    0.50
   5  -4   3    7.70    0.60
   6  -4   3   15.00    0.80
   7  -4   3   55.69    1.80
   8  -4   3   81.79    2.40
   9  -4   3  145.29    3.70
  10  -4   3    2.60    0.60
  11  -4   3    1.80    0.60
  12   3  -3    2.40    0.80
  11   3  -3    0.10    0.50
  10   3  -3    0.50    0.50
   8   3  -3  288.27    5.50
   8   3  -3  289.87    6.10
   7   3  -3    5.00    0.40
   6   3  -3   37.60    1.00
   5   3  -3 2435.06   44.00
   4   3  -3  675.73   12.60
  -3  -3   3   55.59    1.30
  -2  -3   3  295.37    5.50
  -1  -3   3  940.61   17.10
  -1  -3   3  935.41   17.60
   0  -3   3  448.76   13.90
   0  -3   3  461.35    8.80
   1  -3   3   34.00    0.80
   1  -3   3   36.50    0.80
   2  -3   3   37.70    0.90
   2  -3   3   38.40    0.90
   3  -3   3   59.29    1.40
   3  -3   3   62.79    1.30
   4  -3   3   88.99    2.10
   4  -3   3   88.59    1.70
   5  -3   3   84.39    2.10
   6  -3   3   15.90    0.90
   7  -3   3   41.90    1.50
   8  -3   3    8.20    0.80
   9  -3   3   27.80    1.40
  10  -3   3    0.70    0.50
  11  -3   3   23.80    1.50
  13   2  -3    6.30    1.10
  12   2  -3    4.90    0.90
  11   2  -3    1.30    0.60
  10   2  -3    0.60    0.50
   9   2  -3  322.37    6.80
   8   2  -3   60.59    1.90
   8   2  -3   63.59    1.50
   7   2  -3   53.59    1.30
   6   2  -3  439.26    8.00
   5   2  -3  271.17    5.10
   4   2  -3  842.32   15.60
   3   2  -3  654.93   18.30
   2   2  -3   29.00    0.70
   1   2  -3  474.75    9.00
  -1  -2   3  475.35    8.80
   0  -2   3  564.44   10.60
   0  -2   3  553.94   10.50
   1  -2   3  217.28    6.00
   2  -2   3  162.78    3.20
   3  -2   3  961.50   18.20
   4  -2   3   94.49    2.20
   5  -2   3    9.50    0.70
   6  -2   3    2.30    0.50
   7  -2   3   77.99    2.30
   8  -2   3   36.70    1.50
   9  -2   3    0.70    0.50
  10  -2   3   18.70    1.30
  11  -2   3   -0.20    0.50
  13   1  -3    2.60    0.80
  12   1  -3    0.20    0.60
  11   1  -3   22.40    1.40
  10   1  -3    6.20    0.80
   9   1  -3   11.60    0.90
   8   1  -3   47.60    1.30
   8   1  -3   47.70    1.60
   7   1  -3   17.10    0.90
   7   1  -3   17.30    0.70
   6   1  -3  110.69    2.30
   5   1  -3   37.80    1.00
   4   1  -3   96.59    2.00
   3   1  -3 1541.65   38.50
   2   1  -3 1020.80   18.70
   1   1  -3 3146.99   64.79
  -1  -1   3 3055.89   62.39
  -1  -1   3 3226.78   60.59
   0   1  -3  532.45    9.90
   0  -1   3  536.15    9.90
   0  -1   3  550.64   10.00
  -1   1  -3  636.94   11.40
   1  -1   3  620.04   11.80
   2  -1   3  145.29    2.90
   3  -1   3   68.29    1.60
   4  -1   3    5.70    0.50
   5  -1   3   71.79    1.90
   6  -1   3    1.50    0.40
   7  -1   3   15.50    1.00
   8  -1   3    7.00    0.80
   9  -1   3    1.50    0.60
  10  -1   3    0.90    0.60
  11  -1   3    4.10    0.80
  13   0  -3   10.40    1.20
  12   0  -3    6.40    0.90
  11   0  -3    7.40    0.90
  10   0  -3   13.90    1.10
   9   0  -3   43.20    1.60
   8   0  -3   61.09    1.90
   8   0  -3   58.29    1.50
   7   0  -3   69.89    1.70
   7   0  -3   69.19    1.90
   6   0  -3   67.59    1.60
   5   0  -3  425.36    7.90
   4   0  -3  101.19    2.10
   3   0  -3   42.20    1.00
   2   0  -3  137.19    2.70
   1   0  -3  181.88    3.50
  -1   0   3  190.38    3.50
  -1   0   3  178.18    3.40
   0   0  -3  487.25    8.90
   0   0   3  481.15    8.90
   0   0   3  476.25    8.90
  -1   0  -3 1071.69   19.30
   1   0   3 1082.09   19.60
   1   0   3 1040.80   19.50
  -2   0  -3  116.69    2.20
   2   0   3  118.79    2.40
   3   0   3    9.00    0.50
   4   0   3   11.50    0.70
   5   0   3  171.68    3.80
   6   0   3  119.79    3.00
   7   0   3   75.39    2.20
   8   0   3    9.50    0.90
   9   0   3    1.00    0.50
  10   0   3    0.80    0.60
  11   0   3   26.20    1.60
  13  -1  -3    3.90    0.90
  12  -1  -3   -0.30    0.50
  11  -1  -3   -0.10    0.50
  10  -1  -3   13.50    1.00
   9  -1  -3    6.90    0.80
   9  -1  -3    6.80    0.60
   8  -1  -3    6.70    0.50
   8  -1  -3    6.90    0.70
   7  -1  -3    7.30    0.50
   7  -1  -3    6.40    0.60
   6  -1  -3    0.00    0.20
   6  -1  -3    0.00    0.20
   5  -1  -3  258.77    5.00
   4  -1  -3   26.00    0.80
   3  -1  -3  113.29    2.40
   2  -1  -3   92.59    2.00
  -2   1   3   95.39    1.80
   1  -1  -3  382.66    7.00
  -1   1   3  391.16    9.40
  -1   1   3  370.36   11.10
   0  -1  -3   19.30    0.60
   0   1   3   19.30    0.50
   0   1   3   20.20    0.40
  -1  -1  -3   35.00    0.90
   1   1   3   35.00    0.90
   1   1   3   34.30    0.80
  -2  -1  -3   74.69    1.60
   2   1   3   74.49    1.60
   2   1   3   75.49    1.70
  -3  -1  -3  136.39    2.60
   3   1   3  140.89    2.90
   4   1   3    1.40    0.40
   5   1   3   46.70    1.50
   6   1   3   51.59    1.70
   7   1   3    0.90    0.50
   8   1   3    1.20    0.50
   9   1   3    6.60    0.90
  10   1   3    4.80    0.80
  13  -2  -3   -0.60    0.60
  12  -2  -3   13.60    1.20
  11  -2  -3    5.70    0.80
  10  -2  -3    1.90    0.60
   9  -2  -3    1.80    0.50
   9  -2  -3    2.00    0.40
   8  -2  -3    0.40    0.30
   8  -2  -3    0.40    0.30
   7  -2  -3   13.20    0.70
   7  -2  -3   12.80    0.70
   6  -2  -3  293.87    5.80
   6  -2  -3  295.17    5.70
   5  -2  -3 1840.92   34.60
   5  -2  -3 1852.01   51.29
   4  -2  -3  222.78    4.50
   4  -2  -3  227.18    4.30
   3  -2  -3 1022.40   18.90
   2  -2  -3  269.87    5.20
  -2   2   3  270.47    5.00
   1  -2  -3  104.79    2.30
  -1   2   3  106.49    2.10
  -1   2   3  112.79    1.90
   0  -2  -3   28.80    0.90
   0   2   3   28.60    0.60
   0   2   3   27.70    0.70
  -1  -2  -3    0.50    0.20
   1   2   3    0.50    0.10
   1   2   3    1.10    0.20
  -2  -2  -3  747.23   13.80
   2   2   3  768.82   14.30
   2   2   3  750.72   13.70
  -3  -2  -3   55.89    1.30
   3   2   3   55.89    1.50
   3   2   3   55.99    1.40
   4   2   3  267.07    5.30
   5   2   3   81.09    2.20
   6   2   3   14.70    1.00
   7   2   3    5.70    0.70
   8   2   3   21.50    1.20
   9   2   3    2.40    0.60
  14  -3  -3    7.70    1.60
  13  -3  -3   42.70    2.00
  12  -3  -3   50.09    2.00
  11  -3  -3   89.89    2.70
  10  -3  -3  113.49    3.00
   9  -3  -3    6.60    0.60
   9  -3  -3    7.20    0.80
   8  -3  -3   57.89    1.80
   8  -3  -3   57.29    1.70
   7  -3  -3    3.30    0.40
   7  -3  -3    2.80    0.40
   6  -3  -3  109.89    2.60
   6  -3  -3  111.19    2.50
   5  -3  -3  333.07    6.30
   5  -3  -3  338.97    6.60
   4  -3  -3  173.38    3.70
   4  -3  -3  174.78    3.40
   3  -3  -3  116.79    2.20
   3  -3  -3  115.79    2.60
   2  -3  -3  289.97    5.60
  -2   3   3  283.47    5.20
   1  -3  -3  112.49    2.50
   0  -3  -3  212.78    4.30
   0   3   3  216.08    3.80
   0   3   3  213.78    4.00
  -1  -3  -3  168.48    3.50
   1   3   3  177.18    3.40
   1   3   3  175.08    3.30
  -2  -3  -3   56.79    1.40
   2   3   3   56.69    1.40
   2   3   3   55.79    1.40
   4   3   3   39.40    1.30
   4   3   3   41.00    1.20
   5   3   3   65.89    1.90
   5   3   3   68.49    1.80
   6   3   3   17.80    0.90
   6   3   3   18.50    1.20
  14  -4  -3   14.60    1.40
  13  -4  -3   56.19    2.20
  12  -4  -3    4.90    0.80
  11  -4  -3   49.70    1.90
  10  -4  -3   96.29    2.60
  10  -4  -3   98.19    2.70
   9  -4  -3    1.10    0.40
   9  -4  -3    0.80    0.40
   8  -4  -3   62.99    1.80
   8  -4  -3   63.09    1.90
   7  -4  -3   28.30    1.10
   7  -4  -3   28.30    1.10
   6  -4  -3  311.07    6.10
   6  -4  -3  317.67    6.30
   5  -4  -3   29.30    0.90
   5  -4  -3   28.60    1.10
   4  -4  -3   29.60    0.80
   4  -4  -3   29.50    1.10
   3  -4  -3   49.99    1.00
   3  -4  -3   49.30    1.50
   2  -4  -3   31.50    1.10
  -2   4   3   34.90    0.80
   1  -4  -3    0.20    0.20
  -1   4   3    0.00    0.10
   0  -4  -3    3.10    0.40
   0   4   3    3.10    0.20
  -1  -4  -3   14.50    0.70
   1   4   3   15.00    0.60
  -2  -4  -3    9.70    0.60
   2   4   3    8.80    0.50
   3   4   3  171.78    3.50
   4   4   3   23.40    0.90
   5   4   3    0.80    0.30
   6   4   3    4.80    0.50
   7   4   3   10.80    0.80
   8   4   3   55.19    1.80
  14  -5  -3    0.70    0.60
  13  -5  -3   30.40    1.60
  12  -5  -3    6.90    0.80
  11  -5  -3    5.50    0.80
  10  -5  -3    1.00    0.40
  10  -5  -3    1.00    0.40
   9  -5  -3   67.99    2.00
   9  -5  -3   68.39    2.10
   8  -5  -3   11.40    0.80
   8  -5  -3   10.10    0.70
   7  -5  -3    0.50    0.30
   7  -5  -3    1.50    0.40
   6  -5  -3  147.49    3.40
   6  -5  -3  144.89    3.10
   5  -5  -3  154.48    3.10
   5  -5  -3  156.28    3.60
   4  -5  -3   31.40    1.20
   3  -5  -3   39.40    1.40
  -3   5   3   37.90    0.90
   2  -5  -3   13.20    0.80
  -2   5   3   13.80    0.50
   1  -5  -3    7.10    0.60
  -1   5   3    6.60    0.30
   0  -5  -3    0.10    0.20
   0   5   3    0.00    0.10
  -1  -5  -3    0.00    0.20
   1   5   3   -0.10    0.10
  -2  -5  -3   63.59    1.80
   2   5   3   63.29    1.50
   3   5   3  125.69    2.70
   4   5   3   18.20    0.80
   5   5   3    3.80    0.50
   6   5   3    1.70    0.40
   7   5   3    0.20    0.30
   8   5   3    6.10    0.90
  13  -6  -3    5.40    0.80
  12  -6  -3   15.50    1.10
  11  -6  -3    5.00    0.70
  10  -6  -3   15.30    1.00
  10  -6  -3   14.30    0.90
   9  -6  -3   65.09    1.90
   9  -6  -3   69.19    2.10
   8  -6  -3   47.10    1.70
   8  -6  -3   43.50    1.50
   7  -6  -3  442.66    8.80
   6  -6  -3   14.60    0.90
   4  -6  -3   -0.20    0.30
   3  -6  -3    6.60    0.70
  -3   6   3    5.60    0.30
   2  -6  -3  101.99    2.70
  -2   6   3  100.49    2.10
   1  -6  -3   22.40    1.10
  -1   6   3   21.90    0.70
   0  -6  -3   11.40    0.80
   0   6   3   13.00    0.50
  -1  -6  -3   59.89    1.80
   1   6   3   59.69    1.50
  -2  -6  -3  248.48    5.20
   2   6   3  250.67    4.90
   3   6   3    0.40    0.20
   4   6   3    2.70    0.40
   5   6   3   19.60    0.90
   6   6   3   14.20    0.90
   7   6   3    3.10    0.50
  10  -7  -3   15.10    1.00
   9  -7  -3    1.10    0.40
   8  -7  -3   17.70    1.10
   7  -7  -3   59.49    2.00
   6  -7  -3    0.80    0.40
   5  -7  -3   90.69    2.60
   4  -7  -3   36.10    1.50
   3  -7  -3   78.09    2.40
  -3   7   3   76.79    1.70
   2  -7  -3   23.40    1.20
  -2   7   3   24.40    0.80
   1  -7  -3   18.50    1.10
  -1   7   3   17.40    0.60
   0  -7  -3   28.10    1.30
   0   7   3   29.00    0.90
  -1  -7  -3   24.80    1.20
   1   7   3   24.90    0.80
  -2  -7  -3  164.08    3.90
   2   7   3  163.28    3.40
   3   7   3   20.40    0.80
   4   7   3    1.10    0.30
   5   7   3    5.00    0.60
   6   7   3    8.30    0.70
  11  -8  -3   43.60    2.40
  10  -8  -3    1.30    0.50
   9  -8  -3   42.00    1.80
   8  -8  -3   55.09    2.00
   7  -8  -3   13.70    1.10
   6  -8  -3   12.60    1.00
   5  -8  -3   64.69    2.20
   4  -8  -3   75.09    2.40
   3  -8  -3  353.56    7.50
   2  -8  -3   87.39    2.60
  -2   8   3   83.89    1.90
   1  -8  -3    6.80    0.80
  -1   8   3    6.90    0.40
   0  -8  -3   20.30    1.20
   0   8   3   21.60    0.80
  -1  -8  -3    1.90    0.50
   1   8   3    1.60    0.30
   2   8   3   18.20    0.80
   3   8   3    6.60    0.60
   4   8   3   10.70    0.70
   5   8   3    2.10    0.40
  11  -9  -3    0.00    0.40
  10  -9  -3   48.80    2.00
   9  -9  -3    1.70    0.60
   8  -9  -3   19.90    1.30
   7  -9  -3    8.10    0.90
   6  -9  -3   75.59    2.60
   5  -9  -3    7.50    0.90
   4  -9  -3    0.40    0.50
   3  -9  -3   81.79    2.70
   2  -9  -3   18.40    1.30
  -2   9   3   18.30    0.70
   1  -9  -3   22.90    1.40
  -1   9   3   20.50    0.80
   0  -9  -3    6.10    0.80
   0   9   3    5.80    0.50
  -1  -9  -3   22.90    1.30
   1   9   3   26.70    0.90
   2   9   3   21.80    0.90
   3   9   3   22.60    1.00
   4   9   3   35.10    1.30
  11 -10  -3    0.30    0.50
  10 -10  -3    0.60    0.50
   9 -10  -3   25.20    1.50
   8 -10  -3    0.80    0.50
   7 -10  -3    0.90    0.50
   6 -10  -3   47.90    2.10
   5 -10  -3    0.40    0.50
   4 -10  -3    4.30    0.80
   3 -10  -3    1.20    0.60
   2 -10  -3   12.50    1.20
  -2  10   3   11.70    0.60
   1 -10  -3    7.40    1.00
  -1  10   3    8.20    0.60
   0 -10  -3    6.60    0.90
   0  10   3    5.30    0.50
  -1 -10  -3    2.30    0.80
   1  10   3    2.90    0.40
   2  10   3    0.90    0.30
  10 -11  -3   79.59    2.90
   9 -11  -3   56.99    2.40
   8 -11  -3    3.70    0.80
   7 -11  -3    1.00    0.60
   6 -11  -3    0.10    0.50
   5 -11  -3    2.10    0.70
   4 -11  -3   37.00    2.00
   3 -11  -3    0.00    0.50
   2 -11  -3    1.50    0.60
   1 -11  -3   -0.20    0.50
   0 -11  -3   -0.10    0.50
   5 -12  -3    5.70    1.10
   4 -12  -3   11.50    1.40
   3 -12  -3    7.30    1.20
   1 -14   4   34.20    1.90
   2 -14   4    0.60    0.60
   3 -14   4   11.50    1.20
   4 -14   4    7.40    1.00
   5 -14   4    4.20    0.80
  -3 -13   4   25.50    1.60
  -2 -13   4   10.20    1.10
  -1 -13   4    1.90    0.60
   0 -13   4    1.00    0.60
   1 -13   4   95.59    3.10
   2 -13   4   13.60    1.20
   3 -13   4   78.99    2.70
   4 -13   4   26.80    1.50
   5 -13   4    1.00    0.50
   6 -13   4   30.90    1.60
  -5 -12   4   53.79    2.10
  -4 -12   4   61.49    2.20
  -3 -12   4   31.00    1.60
  -2 -12   4    0.60    0.50
  -1 -12   4   83.29    2.70
   0 -12   4   62.39    2.30
   1 -12   4   37.10    1.70
   2 -12   4   47.40    1.90
   3 -12   4   23.80    1.40
   4 -12   4    9.50    1.00
   5 -12   4    0.20    0.40
   6 -12   4  101.79    3.10
  -6 -11   4    0.50    0.40
  -5 -11   4   66.89    2.20
  -4 -11   4    2.50    0.60
  -3 -11   4    4.30    0.70
  -2 -11   4    2.00    0.50
  -1 -11   4   15.30    1.10
   0 -11   4  155.98    3.90
   1 -11   4    1.70    0.50
   2 -11   4  150.58    3.80
   3 -11   4  116.59    3.20
   4 -11   4  114.19    3.20
   5 -11   4   17.60    1.10
   6 -11   4   18.80    1.20
   7 -11   4   20.00    0.90
   8 -11   4   95.39    2.40
   9 -11   4   10.30    0.70
  -6 -10   4   25.20    1.20
  -5 -10   4    7.60    0.80
  -4 -10   4   14.20    1.00
  -3 -10   4    0.10    0.30
  -2 -10   4   22.50    1.20
  -1 -10   4  274.37    5.90
   0 -10   4   62.69    2.00
   1 -10   4   35.10    1.50
   2 -10   4   36.30    1.00
   2 -10   4   35.20    1.50
   3 -10   4   13.90    0.90
   3 -10   4   13.80    0.60
   4 -10   4    3.00    0.50
   4 -10   4    3.20    0.40
   5 -10   4    3.50    0.40
   5 -10   4    3.30    0.60
   6 -10   4    0.40    0.50
   6 -10   4    0.40    0.20
   7 -10   4   30.40    1.10
   8 -10   4   16.60    0.90
   9 -10   4   25.30    1.10
  10 -10   4   10.00    0.80
  -7  -9   4    2.90    0.50
  -6  -9   4    2.80    0.50
  -5  -9   4   -0.30    0.30
  -4  -9   4    0.20    0.30
  -3  -9   4  136.49    3.30
  -2  -9   4  231.78    5.00
  -1  -9   4   30.30    1.30
   0  -9   4    3.60    0.30
   0  -9   4    3.30    0.50
   1  -9   4    3.10    0.50
   1  -9   4    3.40    0.30
   2  -9   4    0.00    0.30
   2  -9   4    0.00    0.10
   3  -9   4    1.80    0.40
   3  -9   4    1.90    0.30
   4  -9   4   38.30    1.40
   4  -9   4   40.40    1.10
   5  -9   4   20.60    0.80
   5  -9   4   19.50    1.00
   6  -9   4   64.79    1.70
   7  -9   4    1.60    0.40
   8  -9   4    2.60    0.40
   9  -9   4   16.80    0.90
  10  -9   4   13.00    0.90
  -6  -8   4    3.10    0.50
  -5  -8   4    2.00    0.40
  -4  -8   4    0.20    0.30
  -3  -8   4    5.90    0.60
  -2  -8   4  149.49    3.40
  -1  -8   4  294.97    6.00
   0  -8   4   31.60    0.80
   0  -8   4   33.10    1.20
   1  -8   4   70.89    1.50
   1  -8   4   69.09    1.90
   2  -8   4    3.20    0.30
   2  -8   4    2.30    0.40
   3  -8   4   12.70    0.70
   3  -8   4   13.30    0.50
   4  -8   4   26.50    0.90
   4  -8   4   26.80    1.10
   5  -8   4   18.80    0.80
   5  -8   4   17.10    0.90
   6  -8   4    1.70    0.30
   7  -8   4    0.30    0.30
   8  -8   4    2.70    0.50
   9  -8   4    4.20    0.60
  10  -8   4   10.90    0.90
  10   7  -4   20.30    1.30
   9   7  -4   27.50    1.50
   7   7  -4   21.20    0.90
  -6  -7   4   48.80    1.50
  -5  -7   4    3.70    0.50
  -4  -7   4    6.70    0.60
  -3  -7   4    1.00    0.30
  -2  -7   4   28.30    1.10
  -1  -7   4   88.49    2.20
   0  -7   4    1.40    0.20
   0  -7   4    1.50    0.30
   1  -7   4   85.29    1.80
   1  -7   4   85.29    2.10
   2  -7   4   59.39    1.70
   2  -7   4   60.79    1.40
   3  -7   4   84.29    2.10
   3  -7   4   82.19    1.80
   4  -7   4  151.58    3.10
   4  -7   4  145.19    3.20
   5  -7   4  466.85    8.70
   5  -7   4  454.75    8.70
   6  -7   4   95.59    2.30
   7  -7   4   16.10    0.80
   8  -7   4   22.20    1.10
   9  -7   4    0.40    0.30
  10  -7   4    3.10    0.60
  11  -7   4    0.30    0.50
  11   6  -4    4.40    0.80
  10   6  -4    1.50    0.60
   9   6  -4    5.00    0.70
   8   6  -4    2.00    0.40
   7   6  -4   64.59    1.70
  -5  -6   4   19.00    0.80
  -4  -6   4   12.50    0.60
  -3  -6   4   37.90    1.20
   2   6  -4   93.69    1.70
  -2  -6   4   89.19    2.20
  -1  -6   4    0.10    0.10
  -1  -6   4    0.10    0.20
   0  -6   4  358.76    6.80
   0  -6   4  371.36    7.00
   1  -6   4  196.28    4.10
   1  -6   4  204.88    3.80
   2  -6   4   90.99    1.90
   2  -6   4   91.39    2.10
   3  -6   4   12.90    0.50
   3  -6   4   13.50    0.60
   4  -6   4    3.20    0.40
   4  -6   4    2.50    0.30
   6  -6   4   67.99    1.80
   7  -6   4   70.89    2.00
   8  -6   4    8.80    0.80
   9  -6   4   26.30    1.30
  10  -6   4    9.30    0.90
  11  -6   4    4.20    0.70
  12   5  -4    4.80    0.90
  11   5  -4    1.50    0.60
  10   5  -4    0.60    0.50
   9   5  -4    4.70    0.70
   8   5  -4   59.79    1.60
   7   5  -4  356.46    6.80
   6   5  -4   36.80    1.10
  -4  -5   4  171.88    3.50
  -3  -5   4  290.77    5.60
  -2  -5   4   52.59    1.40
  -1  -5   4  289.67    5.30
  -1  -5   4  293.57    5.60
   0  -5   4    7.70    0.30
   0  -5   4    7.20    0.40
   1  -5   4    6.40    0.30
   1  -5   4    7.90    0.40
   2  -5   4  880.61   26.30
   2  -5   4  890.21   16.80
   3  -5   4    1.10    0.20
   3  -5   4    0.70    0.20
   4  -5   4  177.78    3.60
   4  -5   4  172.28    3.40
   5  -5   4   35.10    1.10
   6  -5   4   45.10    1.40
   7  -5   4   69.39    2.00
   8  -5   4   82.39    2.30
   9  -5   4    2.30    0.50
  10  -5   4    5.20    0.70
  11  -5   4    8.70    0.90
  12   4  -4   20.90    1.50
  11   4  -4    2.80    0.70
  10   4  -4    4.50    0.80
   9   4  -4    0.40    0.40
   8   4  -4  182.58    3.70
   7   4  -4    5.50    0.40
   6   4  -4    5.50    0.40
   5   4  -4  612.94   11.10
  -3  -4   4  293.17    5.50
  -2  -4   4    8.30    0.40
  -1  -4   4  105.39    2.10
  -1  -4   4  106.89    2.20
   0  -4   4  144.49    2.80
   0  -4   4  149.99    2.90
   1  -4   4   21.30    0.60
   1  -4   4   21.60    0.70
   2  -4   4  388.56    7.10
   2  -4   4  389.76    7.40
   3  -4   4  131.59    2.80
   3  -4   4  136.29    2.60
   4  -4   4   66.99    1.40
   4  -4   4   68.99    1.70
   5  -4   4    2.00    0.30
   6  -4   4    0.00    0.30
   7  -4   4   56.79    1.80
   8  -4   4    1.20    0.40
   9  -4   4   30.90    1.40
  10  -4   4    0.70    0.50
  11  -4   4    2.60    0.70
  13   3  -4    8.40    1.70
  12   3  -4   29.30    1.70
  11   3  -4    7.50    1.00
  10   3  -4    8.50    0.90
   9   3  -4    3.50    0.60
   8   3  -4  301.07    5.80
   7   3  -4  275.67    5.30
   6   3  -4  225.18    4.30
   5   3  -4   55.39    1.30
   4   3  -4  198.18    3.80
   3   3  -4   66.99    1.50
   2   3  -4   37.50    0.90
  -1  -3   4  220.88    4.90
   0  -3   4  671.83   12.90
   0  -3   4  710.93   12.50
   0  -3   4  710.23   13.10
   1  -3   4  265.87    4.70
   1  -3   4  251.07    4.80
   2  -3   4   54.99    1.30
   3  -3   4   98.59    2.10
   4  -3   4   74.59    1.80
   5  -3   4   42.20    1.30
   6  -3   4    1.40    0.40
   7  -3   4   55.89    1.80
   8  -3   4   10.30    0.90
   9  -3   4    5.20    0.70
  10  -3   4    0.00    0.40
  11  -3   4    0.10    0.50
  13   2  -4    0.40    0.60
  12   2  -4   20.60    1.40
  11   2  -4    2.00    0.60
  10   2  -4   36.40    1.60
   9   2  -4    0.80    0.50
   9   2  -4    1.30    0.30
   8   2  -4  116.99    2.60
   7   2  -4    4.60    0.40
   6   2  -4   32.30    0.90
   5   2  -4   21.80    0.70
   4   2  -4  321.97    5.90
   3   2  -4   16.30    0.50
   2   2  -4  697.13   13.00
   1   2  -4   14.50    0.40
  -1  -2   4   12.50    0.40
  -1  -2   4   12.40    0.30
   0   2  -4    7.40    0.30
   0  -2   4    8.50    0.30
   0  -2   4    8.60    0.30
  -1   2  -4  724.83   12.70
   1  -2   4  656.23   17.00
   1  -2   4  689.13   12.70
  -2   2  -4  354.36    6.10
   2  -2   4  325.57    6.30
   3  -2   4  695.43   12.70
   4  -2   4   87.89    2.10
   5  -2   4    8.60    0.60
   6  -2   4    1.70    0.40
   7  -2   4   17.80    1.00
   8  -2   4   72.29    2.20
   9  -2   4    3.40    0.60
  10  -2   4    0.30    0.50
  13   1  -4    2.30    0.80
  12   1  -4    4.70    0.80
  11   1  -4   13.50    1.10
  10   1  -4    1.00    0.50
   9   1  -4  518.15    9.60
   9   1  -4  504.85   10.10
   8   1  -4   39.00    1.20
   7   1  -4  110.09    2.40
   6   1  -4    5.00    0.40
   5   1  -4   23.00    0.70
   4   1  -4  473.65    8.90
   3   1  -4  763.72   14.30
   2   1  -4   34.00    0.80
   1   1  -4  175.98    3.40
  -1  -1   4  178.98    3.40
  -1  -1   4  175.38    3.30
   0   1  -4    1.80    0.20
   0  -1   4    1.40    0.10
  -1   1  -4   40.50    0.90
   1  -1   4   38.70    0.90
   1  -1   4   36.60    0.90
  -2   1  -4    5.20    0.30
   2  -1   4    5.60    0.30
   3  -1   4    7.70    0.50
   4  -1   4  234.48    4.70
   5  -1   4  120.09    2.80
   6  -1   4   37.60    1.40
   7  -1   4   50.59    1.70
   8  -1   4  112.09    3.00
   9  -1   4    5.50    0.80
  10  -1   4    1.50    0.60
  13   0  -4    0.70    0.60
  12   0  -4    0.80    0.60
  11   0  -4    1.90    0.60
  10   0  -4   62.79    2.10
   9   0  -4   70.19    1.80
   9   0  -4   69.19    2.10
   8   0  -4   75.89    1.90
   8   0  -4   76.49    2.10
   7   0  -4   16.20    0.70
   6   0  -4  162.88    3.30
   5   0  -4  766.12   14.70
   4   0  -4   28.00    0.80
   3   0  -4  158.08    3.10
   2   0  -4  372.76    6.90
  -2   0   4  375.96    6.90
   1   0  -4  771.82   14.20
  -1   0   4  764.72   15.90
  -1   0   4  755.22   18.60
   0   0  -4   24.50    0.70
   0   0   4   24.50    0.60
   0   0   4   24.60    0.60
  -1   0  -4  141.69    2.70
   1   0   4  138.99    2.70
   1   0   4  140.49    2.70
  -2   0  -4    4.40    0.20
   2   0   4    4.50    0.30
   2   0   4    4.20    0.30
   3   0   4   33.90    1.00
   4   0   4   16.20    0.80
   5   0   4    1.20    0.40
   6   0   4   72.89    2.10
   7   0   4   53.59    1.80
   8   0   4   61.89    2.10
   9   0   4    9.70    1.00
  10   0   4    0.90    0.60
  14  -1  -4   89.19    4.30
  13  -1  -4   14.10    1.30
  12  -1  -4   11.60    1.10
  11  -1  -4    4.30    0.70
  10  -1  -4   70.79    2.00
  10  -1  -4   73.49    2.30
   9  -1  -4   76.59    2.20
   9  -1  -4   72.39    1.90
   8  -1  -4   32.80    1.30
   8  -1  -4   32.40    1.10
   7  -1  -4  451.45    8.60
   7  -1  -4  452.35    8.50
   6  -1  -4   14.40    0.70
   5  -1  -4  533.75    9.90
   4  -1  -4   59.49    1.50
   3  -1  -4  279.87    5.40
   2  -1  -4   30.70    0.90
  -2   1   4   29.30    0.70
   1  -1  -4 1476.45   26.90
  -1   1   4 1459.65   29.80
  -1   1   4 1431.16   35.70
   0  -1  -4  125.29    2.60
   0   1   4  123.89    2.30
   0   1   4  126.09    2.40
  -1  -1  -4  166.88    3.40
   1   1   4  172.68    3.30
   1   1   4  176.78    3.20
  -2  -1  -4  116.29    2.40
   2   1   4  119.59    2.50
   2   1   4  121.39    2.40
   3   1   4   42.40    1.20
   3   1   4   42.60    1.20
   4   1   4   21.70    0.90
   5   1   4  340.47    6.70
   6   1   4  114.19    2.90
   7   1   4    5.40    0.70
   8   1   4   10.60    1.00
   9   1   4   86.89    2.70
  14  -2  -4    1.80    0.80
  13  -2  -4   15.80    1.40
  12  -2  -4  118.99    3.40
  11  -2  -4   50.49    1.90
  10  -2  -4   30.00    1.40
  10  -2  -4   30.50    1.20
   9  -2  -4  102.99    2.70
   9  -2  -4  104.79    2.60
   8  -2  -4  184.98    4.00
   8  -2  -4  180.78    3.90
   7  -2  -4   82.29    2.10
   7  -2  -4   81.29    2.10
   6  -2  -4  403.36    7.60
   6  -2  -4  404.06    7.70
   5  -2  -4  406.86    7.70
   4  -2  -4  161.58    3.40
   3  -2  -4  141.99    3.10
   2  -2  -4   26.60    0.90
  -2   2   4   27.00    0.70
   1  -2  -4   52.19    1.40
  -1   2   4   57.29    1.00
  -1   2   4   54.59    1.20
   0  -2  -4   53.19    1.40
   0   2   4   50.89    1.00
   0   2   4   52.99    1.20
  -1  -2  -4  261.37    5.10
   1   2   4  261.97    5.00
   1   2   4  271.37    4.90
  -2  -2  -4   30.50    0.90
   2   2   4   32.40    0.90
   2   2   4   32.80    0.90
   3   2   4  143.99    3.00
   3   2   4  144.59    3.00
   4   2   4  109.59    2.50
   4   2   4  112.09    2.50
   5   2   4   24.90    1.10
   5   2   4   25.40    1.00
   6   2   4    3.70    0.50
   6   2   4    3.50    0.60
   7   2   4    1.10    0.40
   8   2   4   42.30    1.60
   9   2   4    1.50    0.50
  14  -3  -4   24.40    1.60
  13  -3  -4   10.50    1.20
  12  -3  -4   10.80    1.10
  11  -3  -4    0.30    0.50
  10  -3  -4    0.20    0.30
  10  -3  -4    0.30    0.40
   9  -3  -4    0.20    0.30
   9  -3  -4    0.20    0.30
   8  -3  -4   21.40    1.00
   8  -3  -4   19.70    1.00
   7  -3  -4   20.10    0.90
   7  -3  -4   20.30    0.90
   6  -3  -4    3.00    0.50
   6  -3  -4    2.50    0.30
   5  -3  -4  328.97    6.20
   5  -3  -4  330.37    6.50
   4  -3  -4  116.89    2.30
   4  -3  -4  117.29    2.70
   3  -3  -4   31.80    1.10
  -3   3   4   31.60    0.80
   2  -3  -4   14.80    0.70
  -2   3   4   14.40    0.50
   1  -3  -4    2.10    0.30
  -1   3   4    2.10    0.20
   0  -3  -4   34.60    1.10
   0   3   4   35.10    0.70
   0   3   4   35.10    0.90
  -1  -3  -4   57.79    1.50
   1   3   4   60.79    1.40
   1   3   4   57.99    1.20
  -2  -3  -4  134.79    2.90
   2   3   4  140.69    2.90
   2   3   4  139.59    3.00
   3   3   4  125.79    2.70
   4   3   4    0.90    0.30
   5   3   4   45.90    1.40
   6   3   4   42.50    1.40
   7   3   4   43.50    1.50
   8   3   4    0.30    0.40
  14  -4  -4    3.10    0.80
  13  -4  -4   -0.60    0.50
  12  -4  -4   -0.20    0.40
  11  -4  -4   70.99    2.30
  10  -4  -4    3.20    0.50
  10  -4  -4    2.70    0.50
   9  -4  -4    4.00    0.60
   9  -4  -4    3.70    0.50
   8  -4  -4    1.40    0.40
   8  -4  -4    1.30    0.40
   7  -4  -4   36.40    1.40
   7  -4  -4   35.30    1.20
   6  -4  -4  120.69    2.60
   6  -4  -4  123.49    3.00
   5  -4  -4  136.39    2.80
   5  -4  -4  142.19    3.30
   4  -4  -4   40.90    1.40
   4  -4  -4   41.90    1.00
   3  -4  -4  117.79    2.90
  -3   4   4  124.99    2.40
   2  -4  -4   17.10    0.90
  -2   4   4   17.50    0.60
   1  -4  -4    0.50    0.30
  -1   4   4    0.40    0.10
   0  -4  -4   37.40    1.30
   0   4   4   37.90    1.00
  -1  -4  -4   63.59    1.70
   1   4   4   64.69    1.50
  -2  -4  -4  116.09    2.70
   2   4   4  121.39    2.60
   3   4   4   35.10    1.10
   4   4   4    2.60    0.40
   5   4   4    5.70    0.60
   6   4   4   12.00    0.80
   7   4   4   20.70    1.10
  14  -5  -4    2.30    0.70
  13  -5  -4    1.30    0.60
  12  -5  -4   20.80    1.30
  11  -5  -4   17.70    1.10
  11  -5  -4   18.20    1.10
  10  -5  -4    0.70    0.40
  10  -5  -4    0.40    0.40
   9  -5  -4   35.50    1.40
   9  -5  -4   32.30    1.30
   8  -5  -4   19.90    0.90
   8  -5  -4   22.30    1.10
   7  -5  -4  458.75    9.10
   7  -5  -4  470.45    9.50
   6  -5  -4  124.09    3.10
   5  -5  -4  357.06    7.20
   4  -5  -4   18.20    1.00
   3  -5  -4    5.40    0.60
  -3   5   4    5.30    0.30
   2  -5  -4   27.60    1.20
  -2   5   4   28.10    0.80
   1  -5  -4   10.40    0.70
  -1   5   4   11.20    0.50
   0  -5  -4    3.10    0.50
   0   5   4    2.70    0.30
  -1  -5  -4    1.70    0.40
   1   5   4    1.80    0.30
   2   5   4    1.00    0.20
   3   5   4    5.10    0.50
   4   5   4    0.00    0.20
   5   5   4    1.50    0.40
   6   5   4    2.40    0.50
   7   5   4   16.90    1.00
  13  -6  -4    1.90    0.70
  11  -6  -4    1.10    0.40
  10  -6  -4    2.70    0.60
   9  -6  -4    6.50    0.80
   8  -6  -4   25.00    1.30
   7  -6  -4  324.17    6.80
   6  -6  -4    3.60    0.60
   5  -6  -4   51.09    1.80
   4  -6  -4   36.30    1.50
   3  -6  -4    8.60    0.80
  -3   6   4    8.40    0.40
   2  -6  -4  236.28    5.10
  -2   6   4  228.28    4.40
   1  -6  -4    8.00    0.70
  -1   6   4    7.50    0.40
   0  -6  -4   25.40    1.20
   0   6   4   25.00    0.80
  -1  -6  -4    6.60    0.70
   1   6   4    5.20    0.40
   2   6   4    0.10    0.20
   3   6   4   71.59    1.80
   4   6   4    1.80    0.40
   5   6   4    2.00    0.40
   6   6   4    4.10    0.60
  11  -7  -4    2.30    0.60
  10  -7  -4    1.50    0.50
   9  -7  -4    0.20    0.40
   8  -7  -4    5.30    0.70
   7  -7  -4    0.00    0.40
   6  -7  -4  201.68    4.70
   5  -7  -4   71.99    2.30
   4  -7  -4    4.40    0.70
   3  -7  -4   31.30    1.40
  -3   7   4   28.40    0.90
   2  -7  -4   16.20    1.10
  -2   7   4   17.00    0.60
   1  -7  -4    5.20    0.70
  -1   7   4    5.30    0.40
   0  -7  -4   30.10    1.40
   0   7   4   30.60    1.00
  -1  -7  -4   29.30    1.30
   1   7   4   30.80    1.00
   2   7   4    3.20    0.40
   3   7   4    0.20    0.30
   4   7   4    0.30    0.30
   5   7   4    1.40    0.40
  11  -8  -4    0.00    0.40
  10  -8  -4   10.10    1.00
   9  -8  -4    0.10    0.40
   8  -8  -4   13.30    1.10
   7  -8  -4   17.80    1.20
   6  -8  -4  173.88    4.40
   5  -8  -4    5.80    0.80
   4  -8  -4    8.10    0.90
   3  -8  -4   63.19    2.20
  -3   8   4   59.89    1.50
   2  -8  -4    0.60    0.40
  -2   8   4    0.00    0.20
   1  -8  -4    5.60    0.80
  -1   8   4    4.90    0.40
   0  -8  -4    1.60    0.50
   0   8   4    2.10    0.30
   1   8   4   76.09    1.90
   2   8   4   57.09    1.60
   3   8   4    0.60    0.30
   4   8   4   69.79    1.90
  11  -9  -4   30.00    1.60
  10  -9  -4    3.90    0.70
   9  -9  -4    8.90    1.00
   8  -9  -4   32.10    1.70
   7  -9  -4    4.70    0.80
   6  -9  -4   14.70    1.20
   5  -9  -4   49.60    2.10
   4  -9  -4    0.70    0.50
   3  -9  -4   10.50    1.10
  -3   9   4   10.00    0.60
   2  -9  -4    1.30    0.50
  -2   9   4    1.60    0.30
   1  -9  -4    3.30    0.70
  -1   9   4    3.40    0.40
   0  -9  -4    3.70    0.70
   0   9   4    3.20    0.40
   1   9   4   11.10    0.70
   2   9   4    7.20    0.60
   3   9   4   14.00    0.80
  11 -10  -4    1.90    0.60
  10 -10  -4    2.70    0.70
   9 -10  -4   43.50    2.00
   8 -10  -4   27.40    1.60
   7 -10  -4    0.00    0.40
   6 -10  -4    5.30    0.90
   5 -10  -4    9.80    1.10
   4 -10  -4   43.40    2.00
   3 -10  -4   24.40    1.60
   2 -10  -4    2.20    0.60
  -2  10   4    2.10    0.40
   1 -10  -4   15.30    1.30
  -1  10   4   13.80    0.70
   0 -10  -4    0.60    0.50
   0  10   4    0.50    0.30
   1  10   4   -0.40    0.20
   9 -11  -4    1.80    0.80
   8 -11  -4    0.20    0.50
   7 -11  -4    0.70    0.60
   6 -11  -4   15.00    1.40
   5 -11  -4    5.00    0.90
   4 -11  -4   11.60    1.30
   3 -11  -4   14.00    1.40
   2 -11  -4    2.00    0.70
   1 -11  -4    0.50    0.60
   0 -14   5   67.59    2.60
   1 -14   5    9.90    1.20
   2 -14   5   69.89    2.60
   3 -14   5    1.20    0.60
   4 -14   5   15.30    1.30
   5 -14   5    0.80    0.50
  -4 -13   5   14.50    1.30
  -3 -13   5    7.70    1.00
  -2 -13   5   55.29    2.20
  -1 -13   5    6.90    0.90
   0 -13   5   28.10    1.60
   1 -13   5   25.30    1.50
   2 -13   5   25.80    1.50
   3 -13   5    1.80    0.60
   4 -13   5   43.50    1.90
   5 -13   5    1.80    0.60
  -6 -12   5   14.50    1.10
  -5 -12   5    0.50    0.50
  -4 -12   5   -0.10    0.40
  -3 -12   5   23.70    1.40
  -2 -12   5    2.50    0.60
  -1 -12   5   57.69    2.10
   0 -12   5   18.90    1.20
   1 -12   5    0.20    0.40
   2 -12   5   38.90    1.70
   3 -12   5    8.20    0.90
   4 -12   5    0.60    0.40
   5 -12   5    0.80    0.40
  -7 -11   5    2.70    0.60
  -6 -11   5   11.00    1.00
  -5 -11   5   20.30    1.20
  -4 -11   5    6.70    0.80
  -3 -11   5    0.60    0.40
  -2 -11   5   12.70    1.00
  -1 -11   5    6.70    0.80
   0 -11   5  125.59    3.30
   1 -11   5   26.10    1.30
   2 -11   5    4.20    0.60
   3 -11   5   52.89    1.90
   3 -11   5   52.89    1.40
   4 -11   5    2.40    0.50
   4 -11   5    3.20    0.40
   5 -11   5    0.70    0.40
   5 -11   5    0.40    0.30
   6 -11   5   14.40    0.80
   7 -11   5    5.80    0.60
   8 -11   5   13.40    0.80
   9 -11   5   10.50    0.80
  -6 -10   5   13.30    1.00
  -5 -10   5   11.10    0.90
  -4 -10   5    8.70    0.80
  -3 -10   5    4.70    0.60
  -2 -10   5   18.10    1.10
  -1 -10   5    1.30    0.40
   0 -10   5    2.70    0.30
   0 -10   5    3.30    0.60
   1 -10   5    6.50    0.70
   1 -10   5    7.40    0.40
   2 -10   5   18.90    0.70
   2 -10   5   19.20    1.00
   3 -10   5   54.19    1.40
   3 -10   5   52.79    1.80
   4 -10   5   26.50    1.20
   4 -10   5   27.80    0.90
   5 -10   5   27.30    1.00
   5 -10   5   27.30    1.20
   6 -10   5   41.10    1.30
   7 -10   5    6.20    0.60
   8 -10   5    0.90    0.30
   9 -10   5   29.90    1.30
  -6  -9   5   10.80    0.80
  -5  -9   5   12.70    0.90
  -4  -9   5   97.09    2.60
  -3  -9   5   12.20    0.80
  -2  -9   5    1.70    0.40
  -1  -9   5   53.79    1.70
   0  -9   5   49.10    1.60
   0  -9   5   46.60    1.20
   1  -9   5   13.90    0.80
   1  -9   5   13.50    0.60
   2  -9   5   17.50    0.70
   2  -9   5   18.90    1.00
   3  -9   5   33.50    1.30
   3  -9   5   34.60    1.00
   4  -9   5   24.10    1.10
   4  -9   5   22.20    0.80
   5  -9   5   14.70    0.70
   6  -9   5   41.50    1.30
   7  -9   5    0.80    0.30
   8  -9   5    2.40    0.50
   9  -9   5    8.00    0.70
  10  -9   5    0.80    0.40
  10   8  -5    5.60    0.90
   8   8  -5    2.40    0.50
   7   8  -5    5.20    0.60
  -6  -8   5   40.70    1.40
  -5  -8   5    7.90    0.70
  -4  -8   5  248.18    5.20
  -3  -8   5    7.70    0.60
  -2  -8   5  360.36    7.10
  -1  -8   5   -0.10    0.20
  -1  -8   5    0.00    0.10
   0  -8   5   41.70    1.40
   0  -8   5   39.90    1.00
   1  -8   5   12.40    0.50
   1  -8   5   12.60    0.70
   2  -8   5   81.79    1.80
   2  -8   5   80.29    2.10
   3  -8   5    0.30    0.20
   3  -8   5    0.20    0.20
   4  -8   5   12.00    0.70
   4  -8   5   14.40    0.70
   5  -8   5   31.90    1.10
   6  -8   5    0.20    0.20
   7  -8   5   12.60    0.80
   8  -8   5    7.60    0.70
   9  -8   5    1.00    0.40
  10  -8   5   10.00    0.90
  11   7  -5   24.10    1.50
  10   7  -5   25.80    1.50
   8   7  -5    1.50    0.40
   7   7  -5   36.40    1.30
  -5  -7   5   22.30    0.90
  -4  -7   5    7.50    0.60
  -3  -7   5   30.10    1.10
  -2  -7   5  113.39    2.60
  -1  -7   5    3.40    0.40
  -1  -7   5    3.60    0.30
   0  -7   5    1.60    0.30
   0  -7   5    2.00    0.20
   1  -7   5  163.68    3.20
   1  -7   5  164.58    3.50
   2  -7   5  255.07    5.10
   2  -7   5  254.97    4.90
   3  -7   5   62.79    1.50
   3  -7   5   60.69    1.60
   4  -7   5    2.90    0.40
   4  -7   5    2.70    0.40
   5  -7   5  249.58    5.00
   6  -7   5   38.90    1.30
   7  -7   5    6.40    0.60
   8  -7   5    1.60    0.40
   9  -7   5    2.90    0.50
  10  -7   5    2.60    0.60
  11   6  -5   25.80    1.50
  10   6  -5  105.29    3.10
   8   6  -5   65.59    1.80
   7   6  -5  221.08    4.50
   6   6  -5   18.30    0.80
  -4  -6   5  161.08    3.40
  -3  -6   5   60.09    1.60
  -2  -6   5    2.40    0.30
  -1  -6   5  408.96    7.60
  -1  -6   5  396.56    7.30
   0  -6   5  965.60   18.30
   0  -6   5  994.20   31.50
   1  -6   5  245.78    4.80
   1  -6   5  246.68    4.60
   2  -6   5   29.40    0.90
   2  -6   5   29.70    0.90
   3  -6   5  129.59    2.70
   3  -6   5  125.99    2.70
   4  -6   5   85.49    2.10
   4  -6   5   84.29    2.00
   5  -6   5    7.40    0.50
   6  -6   5   26.40    1.00
   7  -6   5  138.99    3.30
   8  -6   5   41.10    1.50
   9  -6   5   87.09    2.50
  10  -6   5    0.20    0.40
  12   5  -5   87.29    3.00
  11   5  -5    1.20    0.60
  10   5  -5    0.40    0.40
   9   5  -5   43.30    1.30
   8   5  -5    6.10    0.60
   7   5  -5    0.30    0.20
   6   5  -5    2.50    0.30
   5   5  -5   67.39    1.70
  -3  -5   5    0.50    0.20
  -2  -5   5    4.50    0.40
  -1  -5   5  110.49    2.20
  -1  -5   5  110.79    2.40
   0  -5   5   33.80    1.00
   0  -5   5   33.60    0.80
   1  -5   5   52.59    1.00
   1  -5   5   50.49    1.30
   1  -5   5   49.30    1.20
   2  -5   5   18.20    0.60
   2  -5   5   18.60    0.60
   3  -5   5    0.10    0.10
   3  -5   5    0.10    0.10
   5  -5   5   36.60    1.20
   6  -5   5   72.69    2.00
   7  -5   5    6.00    0.70
   8  -5   5   20.90    1.10
   9  -5   5    2.60    0.60
  10  -5   5   -0.20    0.40
  12   4  -5    1.60    0.70
  11   4  -5   -0.10    0.40
  10   4  -5    0.20    0.40
   9   4  -5  108.09    2.50
   8   4  -5  232.38    4.60
   7   4  -5   15.60    0.70
   6   4  -5  226.08    4.40
   5   4  -5   30.60    0.90
   4   4  -5  403.86    7.50
   3   4  -5   32.30    0.90
  -2  -4   5   64.49    1.40
  -1  -4   5   81.99    1.70
   0  -4   5   80.79    1.70
   0  -4   5   85.79    1.50
   0  -4   5   79.89    1.70
   1  -4   5  144.09    2.70
   1  -4   5  142.39    2.80
   1  -4   5  142.09    2.80
   2  -4   5   26.20    0.80
   2  -4   5   26.50    0.70
   3  -4   5    0.60    0.20
   4  -4   5    1.20    0.20
   5  -4   5    2.20    0.40
   6  -4   5    4.50    0.50
   7  -4   5   31.90    1.30
   8  -4   5  111.19    2.90
   9  -4   5   21.30    1.20
  10  -4   5    0.60    0.50
  13   3  -5    0.80    0.60
  12   3  -5    3.10    0.70
  11   3  -5    5.00    0.80
  10   3  -5   29.50    1.40
   9   3  -5    1.50    0.30
   8   3  -5  206.58    4.20
   7   3  -5  107.39    2.40
   6   3  -5   20.90    0.70
   5   3  -5   73.99    1.70
   4   3  -5  385.86    7.10
   3   3  -5  107.59    2.20
   2   3  -5   31.60    0.80
  -2  -3   5   32.30    0.80
   1   3  -5   98.79    2.00
  -1  -3   5  100.59    1.80
  -1  -3   5   95.99    1.90
   0   3  -5  312.67    7.70
   0  -3   5  312.17    5.70
   0  -3   5  308.17    7.90
  -1   3  -5    1.80    0.20
   1  -3   5    1.50    0.20
   1  -3   5    1.20    0.20
  -2   3  -5   92.99    1.80
   2  -3   5   85.29    1.90
   3  -3   5  348.47    6.60
   4  -3   5   48.70    1.40
   5  -3   5   58.69    1.60
   6  -3   5   38.40    1.30
   7  -3   5    6.70    0.70
   8  -3   5   84.79    2.40
   9  -3   5   31.70    1.50
  10  -3   5    0.40    0.40
  13   2  -5    4.60    0.90
  12   2  -5    0.00    0.50
  11   2  -5    2.20    0.60
  10   2  -5   12.60    0.80
  10   2  -5   15.50    1.10
   9   2  -5   52.59    1.50
   8   2  -5  131.59    2.90
   7   2  -5    2.60    0.30
   6   2  -5  225.18    4.40
   5   2  -5   32.00    0.90
   4   2  -5   35.10    0.90
   3   2  -5  358.76    6.60
   2   2  -5  331.67    6.40
  -2  -2   5  341.87    6.20
   1   2  -5  793.42   15.00
  -1  -2   5  816.62   14.70
  -1  -2   5  815.12   14.90
   0   2  -5  221.08    4.10
   0  -2   5  219.78    4.00
   0  -2   5  215.78    4.00
  -1   2  -5  568.84   10.20
   1  -2   5  545.25   10.60
   1  -2   5  549.45   10.00
  -2   2  -5  102.09    2.00
   2  -2   5  104.39    2.10
   2  -2   5   96.89    2.10
   3  -2   5   37.00    1.10
   4  -2   5   16.20    0.70
   5  -2   5    9.60    0.60
   6  -2   5   15.10    0.90
   7  -2   5   35.20    1.40
   8  -2   5   13.30    1.00
   9  -2   5    7.50    0.80
  10  -2   5    0.50    0.50
  13   1  -5   20.00    1.50
  12   1  -5    7.10    0.90
  11   1  -5   16.70    1.20
  10   1  -5    6.10    0.80
  10   1  -5    6.30    0.60
   9   1  -5    5.30    0.60
   8   1  -5    5.00    0.50
   7   1  -5   14.30    0.70
   6   1  -5   58.09    1.50
   5   1  -5   41.00    1.10
   4   1  -5  100.49    2.20
   3   1  -5   38.80    1.00
   2   1  -5    1.60    0.20
  -2  -1   5    1.20    0.10
  -2  -1   5    1.20    0.10
   1   1  -5  878.61   16.60
  -1  -1   5  893.81   23.40
  -1  -1   5  902.41   16.40
   0   1  -5 1025.50   18.70
   0  -1   5 1016.20   18.60
   0  -1   5 1018.30   18.70
  -1   1  -5    4.10    0.30
   1  -1   5    3.10    0.20
   1  -1   5    3.10    0.20
  -2   1  -5   33.80    0.80
   2  -1   5   33.70    0.90
   2  -1   5   32.90    0.90
   3  -1   5   11.60    0.50
   3  -1   5   10.60    0.50
   4  -1   5   47.70    1.40
   5  -1   5    1.10    0.40
   6  -1   5    2.30    0.40
   7  -1   5   65.89    2.00
   8  -1   5    1.20    0.50
   9  -1   5   53.29    1.90
  10  -1   5   -0.20    0.40
  14   0  -5    8.30    1.50
  13   0  -5   15.30    1.30
  12   0  -5    5.00    0.80
  11   0  -5    2.40    0.60
  10   0  -5    7.80    0.80
  10   0  -5    7.90    0.70
   9   0  -5   18.80    0.90
   9   0  -5   20.10    1.10
   8   0  -5   21.90    0.90
   7   0  -5  304.27    5.90
   6   0  -5   53.59    1.40
   5   0  -5  811.42   14.70
   4   0  -5  654.83   12.50
   3   0  -5  421.06    7.80
   2   0  -5  359.66    6.90
  -2   0   5  388.26    6.90
  -2   0   5  366.86    6.80
   1   0  -5  312.07    5.90
  -1   0   5  304.77    7.70
  -1   0   5  313.57    9.00
   0   0  -5  441.36    8.00
   0   0   5  434.46    8.20
   0   0   5  434.46    8.20
  -1   0  -5  176.48    3.50
   1   0   5  181.28    3.50
   1   0   5  184.78    3.40
  -2   0  -5   19.90    0.60
   2   0   5   21.20    0.70
   2   0   5   21.10    0.70
   3   0   5  161.08    3.20
   3   0   5  155.58    3.30
   4   0   5   88.79    2.10
   4   0   5   87.39    2.10
   5   0   5   67.89    1.90
   6   0   5   37.20    1.40
   7   0   5  114.79    2.90
   8   0   5   13.10    1.00
   9   0   5    8.00    0.90
  14  -1  -5   10.70    1.20
  13  -1  -5    1.50    0.70
  12  -1  -5    9.90    1.00
  11  -1  -5   49.80    1.90
  10  -1  -5   60.99    1.80
  10  -1  -5   59.79    2.00
   9  -1  -5   95.19    2.50
   9  -1  -5   92.39    2.40
   8  -1  -5   35.50    1.30
   8  -1  -5   37.90    1.30
   7  -1  -5   51.59    1.50
   6  -1  -5    0.70    0.20
   5  -1  -5  721.03   20.00
   4  -1  -5   10.40    0.60
   3  -1  -5   60.69    1.60
   2  -1  -5   34.90    1.10
  -2   1   5   33.50    0.80
   1  -1  -5   78.49    1.90
  -1   1   5   82.09    1.70
  -1   1   5   79.29    1.50
   0  -1  -5  190.78    3.90
   0   1   5  195.98    3.70
   0   1   5  198.48    3.60
  -1  -1  -5  307.07    5.90
   1   1   5  312.57    5.80
   1   1   5  320.27    5.70
   2   1   5   25.50    0.80
   2   1   5   26.40    0.80
   3   1   5   95.79    2.10
   3   1   5   94.09    2.20
   4   1   5   23.30    0.90
   4   1   5   23.20    0.90
   5   1   5    2.00    0.40
   5   1   5    2.00    0.40
   6   1   5    3.90    0.50
   6   1   5    4.50    0.50
   7   1   5    0.40    0.30
   7   1   5    0.40    0.40
   8   1   5   80.69    2.30
  14  -2  -5   43.00    2.10
  13  -2  -5   16.50    1.30
  12  -2  -5    8.80    1.00
  11  -2  -5   30.10    1.30
  11  -2  -5   31.00    1.50
  10  -2  -5   47.00    1.70
  10  -2  -5   43.00    1.50
   9  -2  -5    3.20    0.50
   9  -2  -5    4.00    0.50
   8  -2  -5   31.20    1.20
   8  -2  -5   31.80    1.20
   7  -2  -5    0.10    0.20
   7  -2  -5    1.10    0.30
   6  -2  -5    2.50    0.40
   5  -2  -5   36.40    1.20
   4  -2  -5  155.68    3.40
   3  -2  -5   66.99    1.80
  -3   2   5   70.59    1.50
   2  -2  -5  338.17    6.60
  -2   2   5  340.17    6.30
   1  -2  -5   51.89    1.50
  -1   2   5   50.59    1.20
  -1   2   5   53.89    1.00
   0  -2  -5   12.10    0.60
   0   2   5   11.80    0.50
   0   2   5   11.90    0.30
  -1  -2  -5  100.29    2.30
   1   2   5  104.39    2.20
   1   2   5  106.49    2.10
   2   2   5  100.29    2.10
   2   2   5  101.19    2.20
   3   2   5    8.50    0.50
   3   2   5    9.40    0.60
   4   2   5  243.88    4.90
   5   2   5   57.89    1.70
   6   2   5    2.50    0.40
   7   2   5    3.40    0.60
   8   2   5   13.70    1.00
  14  -3  -5   23.90    1.60
  13  -3  -5    3.50    0.70
  12  -3  -5   34.90    1.60
  11  -3  -5   -0.10    0.40
  11  -3  -5   -0.20    0.30
  10  -3  -5   60.69    1.90
  10  -3  -5   63.09    2.00
   9  -3  -5    2.00    0.50
   9  -3  -5    2.10    0.50
   8  -3  -5    9.50    0.70
   8  -3  -5    9.70    0.80
   7  -3  -5   13.40    0.70
   7  -3  -5   13.80    0.80
   6  -3  -5   62.99    1.60
   6  -3  -5   65.09    1.90
   5  -3  -5    5.60    0.60
   5  -3  -5    5.10    0.40
   4  -3  -5   49.00    1.50
   3  -3  -5   81.19    2.20
  -3   3   5   83.99    1.70
   2  -3  -5   90.79    2.30
  -2   3   5   92.99    1.90
   1  -3  -5   17.00    0.80
   0  -3  -5   16.50    0.80
   0   3   5   16.30    0.60
  -1  -3  -5  257.47    5.20
   1   3   5  266.67    5.00
   2   3   5   64.69    1.60
   3   3   5   15.50    0.70
   4   3   5   37.30    1.20
   5   3   5    8.70    0.70
   6   3   5    0.20    0.30
   7   3   5   10.00    0.80
  14  -4  -5    8.50    1.10
  13  -4  -5   13.30    1.20
  12  -4  -5   29.10    1.50
  11  -4  -5    1.50    0.50
  11  -4  -5    3.00    0.60
  10  -4  -5    1.80    0.50
  10  -4  -5    1.80    0.50
   9  -4  -5  105.39    2.70
   9  -4  -5  106.79    2.80
   8  -4  -5    9.50    0.70
   8  -4  -5    9.70    0.80
   7  -4  -5    1.70    0.40
   7  -4  -5    1.00    0.30
   6  -4  -5  128.39    3.20
   5  -4  -5   35.70    1.40
   4  -4  -5   99.89    2.60
   3  -4  -5    8.80    0.70
   2  -4  -5   58.59    1.80
  -2   4   5   58.59    1.30
   1  -4  -5   27.00    1.10
  -1   4   5   29.30    0.80
   0  -4  -5   26.60    1.10
   0   4   5   29.10    0.90
  -1  -4  -5    0.50    0.30
   1   4   5    0.50    0.20
   2   4   5   39.80    1.20
   3   4   5    9.30    0.60
   4   4   5    0.20    0.30
   5   4   5    2.50    0.40
   6   4   5   14.00    0.90
   7   4   5    4.80    0.80
  14  -5  -5   -0.60    0.50
  13  -5  -5    0.80    0.50
  12  -5  -5   30.40    1.50
  11  -5  -5   18.50    1.10
  11  -5  -5   18.30    1.20
  10  -5  -5   21.20    1.20
   9  -5  -5   24.50    1.30
   8  -5  -5   23.30    1.20
   7  -5  -5   78.49    2.30
   6  -5  -5   91.29    2.60
   5  -5  -5   86.29    2.50
   4  -5  -5   12.90    0.90
   3  -5  -5   14.00    0.90
  -3   5   5   13.00    0.50
   2  -5  -5    2.10    0.50
  -2   5   5    1.60    0.20
   1  -5  -5    0.20    0.30
  -1   5   5    0.10    0.10
   0  -5  -5   17.30    0.90
   0   5   5   19.40    0.70
  -1  -5  -5   11.30    0.80
   1   5   5   11.00    0.60
   2   5   5    6.40    0.50
   3   5   5   72.59    1.90
   4   5   5   15.70    0.80
   5   5   5   15.10    0.90
   6   5   5   27.30    1.20
  12  -6  -5    0.60    0.40
  11  -6  -5    0.60    0.40
  10  -6  -5    1.00    0.50
   9  -6  -5   38.20    1.60
   8  -6  -5  192.48    4.60
   7  -6  -5  183.68    4.40
   6  -6  -5    3.00    0.60
   5  -6  -5    1.70    0.50
   4  -6  -5   -0.10    0.40
   3  -6  -5   46.40    1.70
  -3   6   5   44.30    1.20
   2  -6  -5    3.40    0.60
  -2   6   5    2.90    0.30
   1  -6  -5  230.88    5.10
  -1   6   5  228.78    4.50
   0  -6  -5    0.40    0.40
   0   6   5    0.00    0.20
   1   6   5    8.50    0.50
   2   6   5  109.39    2.50
   3   6   5    1.60    0.30
   4   6   5    2.00    0.40
   5   6   5   12.60    0.80
  12  -7  -5    1.30    0.50
  11  -7  -5    9.80    1.00
  10  -7  -5    6.40    0.80
   9  -7  -5    6.60    0.80
   8  -7  -5  104.89    3.00
   7  -7  -5    8.80    0.90
   6  -7  -5   33.90    1.60
   5  -7  -5   50.99    1.90
   4  -7  -5    1.60    0.50
   3  -7  -5    0.30    0.40
  -3   7   5    0.20    0.20
   2  -7  -5    4.50    0.70
  -2   7   5    5.30    0.40
   1  -7  -5  202.88    4.70
  -1   7   5  196.78    4.00
   0  -7  -5   12.90    1.00
   0   7   5   12.10    0.60
   1   7   5  117.29    2.60
   2   7   5    2.40    0.40
   3   7   5    6.40    0.60
   4   7   5    0.50    0.30
  12  -8  -5   11.00    1.10
  11  -8  -5   14.10    1.20
  10  -8  -5    0.40    0.50
   9  -8  -5    6.40    0.80
   8  -8  -5    6.50    0.80
   7  -8  -5   21.30    1.30
   6  -8  -5   60.99    2.30
   5  -8  -5   19.50    1.30
   4  -8  -5    0.40    0.40
   3  -8  -5  122.89    3.40
  -3   8   5  116.29    2.60
   2  -8  -5    3.30    0.70
  -2   8   5    3.00    0.40
   1  -8  -5   10.00    1.00
  -1   8   5    7.60    0.50
   0  -8  -5   31.20    1.60
   0   8   5   30.90    1.10
   1   8   5   16.20    0.80
   2   8   5   21.20    0.90
   3   8   5    0.00    0.30
  11  -9  -5   17.10    1.30
  10  -9  -5   10.90    1.10
   9  -9  -5   16.30    1.30
   8  -9  -5    1.40    0.60
   7  -9  -5    2.70    0.70
   6  -9  -5    5.00    0.80
   5  -9  -5    5.90    0.90
   4  -9  -5  118.09    3.50
   3  -9  -5    0.90    0.50
  -3   9   5    0.60    0.30
   2  -9  -5   15.30    1.30
  -2   9   5   14.40    0.70
   1  -9  -5   12.50    1.10
  -1   9   5   13.30    0.70
   0   9   5   11.90    0.70
   1   9   5    2.50    0.40
  10 -10  -5   16.30    1.40
   9 -10  -5   13.70    1.30
   8 -10  -5    7.20    1.00
   7 -10  -5    0.50    0.50
   6 -10  -5   17.00    1.40
   5 -10  -5    0.20    0.50
   4 -10  -5   10.00    1.20
   3 -10  -5   18.90    1.40
   2 -10  -5    0.00    0.50
  -2  10   5   -0.10    0.20
   1 -10  -5    4.60    0.80
  -1  10   5    3.90    0.50
   5 -11  -5   17.00    1.90
   4 -11  -5    9.20    1.30
   3 -11  -5   10.90    1.60
  -1 -14   6    0.20    0.60
   0 -14   6   18.50    1.40
   1 -14   6   11.10    1.20
   2 -14   6   15.50    1.30
   3 -14   6    1.10    0.60
   4 -14   6    3.20    0.70
   5 -14   6    1.00    0.50
  -4 -13   6   20.70    1.40
  -3 -13   6    3.10    0.70
  -2 -13   6    5.40    0.80
  -1 -13   6   33.80    1.70
   0 -13   6   47.20    2.00
   1 -13   6   -0.10    0.40
   2 -13   6    0.90    0.50
   3 -13   6   30.00    1.60
   4 -13   6    6.10    0.80
  -6 -12   6    0.80    0.50
  -5 -12   6   46.00    1.90
  -4 -12   6   14.30    1.10
  -3 -12   6   44.40    1.80
  -2 -12   6    6.10    0.80
  -1 -12   6   24.20    1.30
   0 -12   6   30.80    1.50
   1 -12   6    8.50    0.90
   2 -12   6    2.50    0.60
   3 -12   6   20.50    1.20
   4 -12   6    1.30    0.30
   4 -12   6    1.70    0.50
   5 -12   6    0.20    0.30
   6 -12   6   61.79    1.80
   7 -12   6   10.40    0.80
   8 -12   6    1.90    0.50
  -6 -11   6   10.00    1.00
  -5 -11   6   -0.20    0.30
  -4 -11   6    7.70    0.90
  -3 -11   6   67.69    2.20
  -2 -11   6   24.90    1.30
  -1 -11   6    2.70    0.60
   0 -11   6    2.10    0.50
   0 -11   6    2.30    0.30
   1 -11   6   20.50    1.10
   1 -11   6   20.60    0.80
   2 -11   6    4.00    0.40
   2 -11   6    4.50    0.60
   3 -11   6   19.80    1.10
   3 -11   6   19.60    0.80
   4 -11   6    5.50    0.70
   4 -11   6    4.90    0.50
   5 -11   6    7.30    0.60
   6 -11   6   61.09    1.80
   7 -11   6    0.30    0.30
   8 -11   6    6.60    0.70
   8  10  -6    0.10    0.40
  -6 -10   6   23.10    1.20
  -5 -10   6    3.20    0.60
  -4 -10   6    0.00    0.30
  -3 -10   6   33.90    1.40
  -2 -10   6    1.40    0.40
  -1 -10   6  141.39    3.50
   0 -10   6   25.50    0.80
   0 -10   6   25.50    1.20
   1 -10   6    0.00    0.30
   1 -10   6    0.10    0.20
   2 -10   6   27.10    1.20
   2 -10   6   27.80    0.90
   3 -10   6    4.10    0.40
   3 -10   6    4.10    0.60
   4 -10   6   38.50    1.20
   4 -10   6   36.60    1.40
   5 -10   6    0.20    0.20
   6 -10   6    6.80    0.60
   7 -10   6    4.10    0.50
   8 -10   6    1.00    0.40
   9 -10   6    9.50    0.80
   8   9  -6    1.30    0.40
   7   9  -6   14.60    0.90
  -6  -9   6    1.50    0.40
  -5  -9   6    0.20    0.30
  -4  -9   6    9.10    0.80
  -3  -9   6   12.90    0.80
  -2  -9   6    1.40    0.40
  -1  -9   6   44.70    1.50
  -1  -9   6   45.30    1.20
   0  -9   6   22.10    0.70
   0  -9   6   22.90    1.00
   1  -9   6   23.80    0.80
   1  -9   6   25.30    1.10
   2  -9   6    9.40    0.70
   2  -9   6   10.40    0.50
   3  -9   6  170.68    3.50
   3  -9   6  166.88    3.80
   4  -9   6   25.90    1.10
   4  -9   6   27.20    1.00
   5  -9   6  150.88    3.30
   6  -9   6    3.20    0.40
   7  -9   6    1.60    0.40
   8  -9   6    0.80    0.30
   9  -9   6    3.40    0.60
   9   8  -6   28.20    1.30
   8   8  -6    3.60    0.50
   7   8  -6   22.40    1.00
  -5  -8   6    6.00    0.60
  -4  -8   6    6.20    0.60
  -3  -8   6   32.60    1.20
  -2  -8   6   32.70    1.20
  -1  -8   6   20.80    0.70
  -1  -8   6   22.40    0.90
   0  -8   6  168.48    3.40
   0  -8   6  174.68    3.80
   1  -8   6    2.00    0.40
   1  -8   6    2.40    0.30
   2  -8   6   27.20    1.00
   2  -8   6   27.20    0.90
   3  -8   6    3.90    0.40
   3  -8   6    3.50    0.40
   4  -8   6   69.19    1.80
   5  -8   6    6.50    0.50
   6  -8   6  160.88    3.60
   7  -8   6   13.40    0.80
   8  -8   6    1.70    0.40
   9  -8   6    4.20    0.60
  11   7  -6    3.00    0.70
   9   7  -6   26.90    1.10
   8   7  -6    0.30    0.30
   7   7  -6    1.10    0.40
   6   7  -6    0.70    0.30
  -4  -7   6    9.30    0.60
  -3  -7   6  280.97    5.60
  -2  -7   6    2.80    0.40
  -1  -7   6  222.28    4.30
  -1  -7   6  223.38    4.50
   0  -7   6   28.20    0.80
   0  -7   6   28.90    1.00
   1  -7   6    1.10    0.20
   1  -7   6    1.00    0.30
   2  -7   6  250.57    4.80
   2  -7   6  249.48    5.00
   3  -7   6  396.76    7.40
   3  -7   6  389.76    7.40
   4  -7   6  905.91   16.80
   5  -7   6   82.19    2.10
   6  -7   6   16.70    0.90
   7  -7   6   57.69    1.80
   8  -7   6    2.00    0.50
   9  -7   6   27.80    1.30
  12   6  -6    7.40    1.00
  11   6  -6   10.20    1.10
   9   6  -6    8.70    0.70
   8   6  -6   47.30    1.50
   7   6  -6   13.80    0.70
   6   6  -6   41.00    1.30
   5   6  -6    5.50    0.50
  -3  -6   6    1.10    0.30
  -2  -6   6   21.90    0.70
  -2  -6   6   21.60    0.80
  -1  -6   6   36.40    0.90
  -1  -6   6   35.20    1.10
   0  -6   6    9.00    0.40
   0  -6   6    8.80    0.50
   1  -6   6   19.50    0.70
   1  -6   6   18.00    0.60
   2  -6   6    3.60    0.30
   2  -6   6    2.70    0.30
   3  -6   6   51.29    1.30
   3  -6   6   50.69    1.30
   4  -6   6    6.40    0.50
   5  -6   6   79.39    2.00
   6  -6   6    0.50    0.30
   7  -6   6    2.20    0.40
   8  -6   6   22.30    1.10
   9  -6   6   20.70    1.10
  12   5  -6   33.70    1.80
  11   5  -6    1.50    0.60
  10   5  -6   10.60    1.00
   9   5  -6   62.79    1.70
   8   5  -6  107.59    2.50
   7   5  -6   41.30    1.30
   6   5  -6   68.29    1.70
   5   5  -6   23.10    0.80
   4   5  -6    8.50    0.50
   3   5  -6   62.09    1.50
  -2  -5   6   12.80    0.50
  -1  -5   6   63.29    1.40
   0  -5   6   49.20    1.20
   0  -5   6   52.09    1.00
   0  -5   6   49.50    1.20
   1  -5   6  144.49    2.90
   1  -5   6  144.09    2.60
   1  -5   6  135.59    2.80
   2  -5   6  342.87    6.50
   2  -5   6  349.87    6.30
   3  -5   6   85.69    2.00
   4  -5   6    0.20    0.20
   5  -5   6   75.49    1.90
   6  -5   6   14.90    0.80
   7  -5   6   25.80    1.10
   8  -5   6   26.20    1.20
   9  -5   6   19.20    1.10
  13   4  -6   -0.10    0.60
  12   4  -6    8.30    1.10
  11   4  -6   29.80    1.60
  10   4  -6   54.69    1.60
   9   4  -6   -0.10    0.20
   8   4  -6  284.17    5.60
   6   4  -6   11.00    0.60
   5   4  -6    0.50    0.20
   4   4  -6  121.39    2.60
   3   4  -6    5.30    0.40
   2   4  -6   21.50    0.70
  -2  -4   6   21.70    0.60
   1   4  -6  121.49    2.50
  -1  -4   6  122.09    2.40
   0  -4   6    1.50    0.10
  -1   4  -6    4.00    0.30
   1  -4   6    4.50    0.20
   1  -4   6    3.50    0.30
  -2   4  -6   16.30    0.50
   2  -4   6   19.60    0.60
   2  -4   6   18.20    0.60
   3  -4   6    0.50    0.20
   4  -4   6   13.50    0.70
   5  -4   6    1.10    0.30
   6  -4   6    5.00    0.60
   7  -4   6    7.40    0.70
   8  -4   6   54.39    1.80
   9  -4   6    0.50    0.40
  13   3  -6    4.30    0.90
  12   3  -6    4.70    0.80
  11   3  -6    1.00    0.50
  10   3  -6   37.30    1.30
   9   3  -6   67.89    1.80
   8   3  -6  719.43   13.20
   7   3  -6  318.67    6.10
   6   3  -6    1.20    0.20
   5   3  -6   59.19    1.50
   4   3  -6    4.30    0.30
   3   3  -6  300.57    5.60
   2   3  -6  262.77    5.00
  -2  -3   6  264.77    4.90
   1   3  -6   95.19    2.00
  -1  -3   6   98.69    1.80
  -1  -3   6   95.49    1.90
   0   3  -6    8.60    0.40
   0  -3   6    8.30    0.40
   0  -3   6    7.90    0.30
  -1   3  -6   36.80    0.90
   1  -3   6   37.50    1.00
   1  -3   6   36.40    0.90
  -2   3  -6  245.58    4.50
   2  -3   6  241.28    4.60
   2  -3   6  238.48    4.60
   3  -3   6    1.80    0.30
   4  -3   6    2.20    0.30
   5  -3   6    2.80    0.40
   6  -3   6  125.49    3.00
   7  -3   6    3.70    0.50
   8  -3   6   38.40    1.50
   9  -3   6    3.20    0.60
  13   2  -6    0.30    0.50
  12   2  -6    0.20    0.50
  11   2  -6    0.90    0.50
  10   2  -6   25.20    1.10
   9   2  -6   57.09    1.60
   8   2  -6    0.40    0.30
   7   2  -6    4.80    0.40
   6   2  -6   20.20    0.80
   5   2  -6   95.09    2.10
   4   2  -6  123.29    2.60
   3   2  -6  152.58    3.10
   2   2  -6  216.88    4.20
  -2  -2   6  226.28    4.00
  -2  -2   6  216.78    4.10
   1   2  -6  140.99    2.80
  -1  -2   6  142.29    2.70
  -1  -2   6  140.79    2.70
   0   2  -6    0.50    0.10
   0  -2   6    0.50    0.10
   0  -2   6    0.90    0.10
  -1   2  -6  275.27    5.10
   1  -2   6  272.07    5.10
   1  -2   6  269.57    5.10
   2  -2   6  378.36    7.10
   2  -2   6  388.06    7.10
   3  -2   6   39.50    1.10
   3  -2   6   37.90    1.10
   4  -2   6  145.99    3.10
   5  -2   6    2.20    0.40
   6  -2   6  137.79    3.20
   7  -2   6   21.00    1.10
   8  -2   6   57.29    1.90
   9  -2   6    0.50    0.40
  13   1  -6   35.00    1.80
  12   1  -6    7.00    0.90
  11   1  -6   29.50    1.20
  11   1  -6   28.70    1.50
  10   1  -6  117.69    2.80
  10   1  -6  115.69    3.10
   9   1  -6   83.29    2.20
   8   1  -6   27.30    1.00
   7   1  -6   14.50    0.70
   6   1  -6    2.80    0.30
   5   1  -6   49.10    1.30
   4   1  -6  174.08    3.50
   3   1  -6   62.19    1.50
   2   1  -6   25.10    0.80
  -2  -1   6   26.60    0.70
  -2  -1   6   25.70    0.60
   1   1  -6   72.09    1.70
  -1  -1   6   72.69    1.50
  -1  -1   6   73.39    1.50
   0   1  -6  270.47    5.20
   0  -1   6  276.77    5.00
   0  -1   6  269.17    5.00
  -1   1  -6    0.00    0.20
   1  -1   6    0.10    0.10
   1  -1   6    0.30    0.10
   2  -1   6    0.10    0.10
   2  -1   6    0.00    0.10
   3  -1   6    2.00    0.30
   3  -1   6    1.90    0.30
   4  -1   6   81.59    2.00
   4  -1   6   81.99    2.00
   5  -1   6    2.40    0.40
   5  -1   6    2.00    0.40
   6  -1   6  282.87    5.80
   7  -1   6    4.00    0.60
   8  -1   6   14.60    1.00
   9  -1   6    9.20    0.90
  14   0  -6   22.00    1.60
  13   0  -6    5.80    0.90
  12   0  -6    1.70    0.60
  11   0  -6    0.10    0.40
  11   0  -6    0.20    0.30
  10   0  -6   75.39    2.30
  10   0  -6   72.99    2.10
   9   0  -6   10.00    0.70
   8   0  -6   78.29    2.00
   7   0  -6   90.19    2.20
   6   0  -6  153.38    3.30
   5   0  -6  144.19    3.10
   4   0  -6  602.24   11.10
   3   0  -6  185.18    3.80
   2   0  -6  205.88    4.20
  -2   0   6  216.48    3.90
  -2   0   6  210.08    3.90
   1   0  -6 1706.03   31.50
  -1   0   6 1688.93   39.50
  -1   0   6 1699.93   42.10
   0   0  -6  366.66    6.90
   0   0   6  369.16    6.70
   0   0   6  360.36    6.70
  -1   0  -6   81.09    1.90
   1   0   6   81.19    1.80
   1   0   6   84.59    1.70
   2   0   6   21.50    0.80
   2   0   6   21.40    0.70
   3   0   6    9.80    0.60
   3   0   6   10.20    0.50
   4   0   6    2.40    0.40
   4   0   6    2.70    0.40
   5   0   6   45.40    1.40
   5   0   6   47.80    1.40
   6   0   6   33.70    1.30
   6   0   6   34.80    1.30
   7   0   6    4.80    0.60
   7   0   6    4.10    0.60
   8   0   6    1.40    0.50
  14  -1  -6    5.40    0.90
  13  -1  -6    3.00    0.70
  12  -1  -6    0.00    0.40
  11  -1  -6    3.80    0.60
  11  -1  -6    4.80    0.60
  10  -1  -6   62.59    1.90
  10  -1  -6   67.79    2.10
   9  -1  -6    4.40    0.50
   9  -1  -6    4.20    0.60
   8  -1  -6   11.20    0.70
   7  -1  -6   15.30    0.80
   6  -1  -6  277.27    5.60
   5  -1  -6  437.96    8.40
   4  -1  -6   31.50    1.10
   3  -1  -6    3.90    0.40
  -3   1   6    3.70    0.30
   2  -1  -6  134.49    3.00
  -2   1   6  141.49    2.50
  -2   1   6  131.19    2.60
   1  -1  -6  186.08    3.90
  -1   1   6  186.78    3.40
  -1   1   6  187.18    3.60
   0  -1  -6   -0.10    0.20
   0   1   6    0.10    0.10
   0   1   6    0.30    0.10
  -1  -1  -6  160.88    3.40
   1   1   6  167.28    3.30
   1   1   6  172.78    3.20
   2   1   6   54.69    1.40
   2   1   6   53.79    1.30
   3   1   6   15.80    0.70
   3   1   6   15.20    0.60
   4   1   6  110.29    2.60
   4   1   6  110.69    2.50
   5   1   6   90.69    2.30
   6   1   6   32.80    1.30
   7   1   6   -0.50    0.30
   8   1   6   17.80    1.10
  14  -2  -6   34.40    1.80
  13  -2  -6   10.20    1.10
  12  -2  -6    3.50    0.70
  11  -2  -6    6.20    0.80
  11  -2  -6    6.60    0.80
  10  -2  -6  112.89    2.90
  10  -2  -6  113.39    2.90
   9  -2  -6    3.80    0.50
   9  -2  -6    4.10    0.60
   8  -2  -6   10.90    0.70
   8  -2  -6   11.10    0.80
   7  -2  -6    3.70    0.50
   6  -2  -6  381.46    7.50
   5  -2  -6   72.79    2.00
   4  -2  -6   62.99    1.80
   3  -2  -6   16.50    0.80
  -3   2   6   16.60    0.50
   2  -2  -6   38.80    1.30
  -2   2   6   39.00    1.00
   1  -2  -6   62.29    1.70
  -1   2   6   62.69    1.40
   0  -2  -6    1.70    0.30
   0   2   6    1.20    0.20
   1   2   6  139.09    2.90
   2   2   6  141.59    3.00
   3   2   6   29.90    1.00
   4   2   6   90.29    2.20
   5   2   6   28.40    1.10
   6   2   6    1.90    0.40
   7   2   6   20.20    1.10
  14  -3  -6   -0.40    0.50
  13  -3  -6    1.10    0.60
  12  -3  -6   28.00    1.40
  12  -3  -6   28.80    1.40
  11  -3  -6   71.79    2.20
  11  -3  -6   69.19    2.20
  10  -3  -6   13.60    0.90
  10  -3  -6   13.20    1.00
   9  -3  -6    8.50    0.80
   9  -3  -6    8.70    0.70
   8  -3  -6   11.70    0.70
   8  -3  -6   11.30    0.90
   7  -3  -6   44.50    1.60
   7  -3  -6   43.20    1.30
   6  -3  -6  197.98    4.40
   5  -3  -6   57.79    1.80
   4  -3  -6   59.79    1.80
   3  -3  -6  172.78    3.90
  -3   3   6  179.38    3.40
   2  -3  -6    4.60    0.60
  -2   3   6    4.50    0.30
   1  -3  -6   34.40    1.30
  -1   3   6   34.20    0.90
   0  -3  -6    7.50    0.60
   0   3   6    9.20    0.50
   1   3   6    2.80    0.30
   2   3   6   27.20    0.90
   3   3   6    1.90    0.30
   4   3   6    6.10    0.60
   5   3   6   60.89    1.80
   6   3   6    1.40    0.40
  14  -4  -6   -0.70    0.50
  13  -4  -6    1.10    0.60
  12  -4  -6    5.50    0.80
  12  -4  -6    5.90    0.80
  11  -4  -6    3.80    0.60
  11  -4  -6    3.80    0.60
  10  -4  -6   34.30    1.40
  10  -4  -6   34.10    1.50
   9  -4  -6   67.19    2.10
   8  -4  -6  111.39    3.00
   7  -4  -6   11.30    0.90
   6  -4  -6   40.80    1.60
   5  -4  -6    2.90    0.50
   4  -4  -6   46.60    1.60
   3  -4  -6   68.49    2.10
  -3   4   6   67.99    1.60
   2  -4  -6    0.40    0.30
  -2   4   6    0.10    0.10
   1  -4  -6    6.90    0.70
  -1   4   6    6.20    0.40
   0  -4  -6    3.90    0.50
   0   4   6    3.20    0.30
   1   4   6    8.10    0.50
   2   4   6   21.10    0.80
   3   4   6   25.60    1.00
   4   4   6    4.30    0.50
   5   4   6    1.40    0.40
   6   4   6    3.50    0.60
  12  -5  -6    4.60    0.70
  11  -5  -6    1.20    0.50
  10  -5  -6   51.09    1.90
   9  -5  -6    9.00    0.90
   8  -5  -6  139.09    3.60
   7  -5  -6  257.77    5.70
   6  -5  -6  178.38    4.20
   5  -5  -6    0.60    0.40
   4  -5  -6   -0.10    0.40
   3  -5  -6   38.70    1.60
  -3   5   6   39.20    1.10
   2  -5  -6    4.90    0.70
  -2   5   6    6.70    0.40
   1  -5  -6  168.08    4.00
  -1   5   6  169.78    3.40
   0  -5  -6   34.40    1.40
   0   5   6   35.00    1.10
   1   5   6   13.80    0.70
   2   5   6    7.10    0.50
   3   5   6    1.30    0.30
   4   5   6   12.10    0.80
   5   5   6    1.60    0.40
  12  -6  -6    0.00    0.40
  11  -6  -6    1.80    0.60
  10  -6  -6    3.20    0.60
   9  -6  -6    4.80    0.70
   8  -6  -6  230.58    5.30
   7  -6  -6    1.40    0.50
   6  -6  -6    3.30    0.70
   5  -6  -6    5.40    0.80
   4  -6  -6   72.59    2.30
   3  -6  -6   83.79    2.50
  -3   6   6   80.99    1.90
   2  -6  -6  139.79    3.60
  -2   6   6  140.59    2.90
   1  -6  -6   62.59    2.10
  -1   6   6   62.59    1.60
   0   6   6   26.30    0.90
   1   6   6    9.60    0.60
   2   6   6   18.80    0.80
   3   6   6    2.50    0.40
   4   6   6    1.00    0.30
  12  -7  -6    6.20    0.90
  11  -7  -6    2.80    0.60
  10  -7  -6    0.80    0.50
   9  -7  -6   37.60    1.70
   8  -7  -6    0.00    0.40
   7  -7  -6    3.10    0.70
   6  -7  -6    1.00    0.50
   5  -7  -6    3.70    0.70
   4  -7  -6   37.40    1.70
   3  -7  -6    1.80    0.60
  -3   7   6    1.70    0.30
   2  -7  -6   17.30    1.20
  -2   7   6   14.60    0.70
   1  -7  -6   77.89    2.50
  -1   7   6   74.89    1.90
   0   7   6    5.00    0.50
   1   7   6   22.80    0.90
   2   7   6    1.20    0.30
   3   7   6   -0.10    0.30
  12  -8  -6    1.10    0.50
  11  -8  -6    0.70    0.50
  10  -8  -6   11.00    1.10
   9  -8  -6    1.10    0.50
   8  -8  -6    1.10    0.50
   7  -8  -6    6.00    0.90
   6  -8  -6    1.40    0.60
   5  -8  -6    0.60    0.50
   4  -8  -6   14.10    1.20
   3  -8  -6  182.58    4.60
  -3   8   6  169.88    3.70
   2  -8  -6   17.60    1.30
  -2   8   6   18.90    0.80
   1  -8  -6    2.60    0.60
  -1   8   6    2.40    0.40
   0   8   6    9.20    0.60
   1   8   6    1.10    0.30
  11  -9  -6    2.20    0.70
  10  -9  -6    0.80    0.50
   9  -9  -6   25.00    1.60
   8  -9  -6   10.70    1.10
   7  -9  -6    0.10    0.50
   6  -9  -6   11.10    1.20
   5  -9  -6    1.40    0.60
   4  -9  -6    0.70    0.50
   3  -9  -6   19.90    1.40
  -3   9   6   18.70    0.80
   2  -9  -6    1.50    0.60
  -2   9   6    1.50    0.30
  -1   9   6    1.60    0.40
   0   9   6    2.80    0.40
   8 -10  -6    1.20    0.70
   7 -10  -6    6.00    1.00
   6 -10  -6    1.60    0.70
   5 -10  -6    2.00    0.70
   4 -10  -6    1.50    0.70
   3 -10  -6   22.00    1.60
   2 -10  -6    6.80    1.00
  -2  10   6    6.70    0.60
  -1 -14   7    1.90    0.60
   0 -14   7   10.80    1.20
   1 -14   7   21.00    1.40
   2 -14   7   67.39    2.50
   3 -14   7   22.50    1.40
   4 -14   7    3.00    0.70
  -4 -13   7   13.00    1.10
  -3 -13   7   11.80    1.10
  -2 -13   7    1.70    0.60
  -1 -13   7    2.60    0.60
   0 -13   7    3.80    0.70
   1 -13   7   15.40    1.20
   2 -13   7    0.10    0.40
   3 -13   7   13.80    1.10
   4 -13   7    3.00    0.60
  -6 -12   7    6.00    0.80
  -5 -12   7    1.90    0.60
  -4 -12   7    1.10    0.50
  -3 -12   7    0.40    0.40
  -2 -12   7    7.00    0.80
  -1 -12   7    1.90    0.50
   0 -12   7    1.60    0.50
   1 -12   7    7.70    0.50
   1 -12   7    7.90    0.90
   2 -12   7   17.00    1.10
   2 -12   7   17.80    0.80
   3 -12   7   -0.10    0.30
   3 -12   7   -0.10    0.20
   4 -12   7    8.40    0.60
   5 -12   7    4.00    0.50
   6 -12   7   23.10    1.00
   7 -12   7   56.09    1.80
   8  11  -7    1.90    0.50
   7  11  -7    1.30    0.50
  -6 -11   7    0.10    0.40
  -5 -11   7    5.30    0.70
  -4 -11   7    9.20    0.90
  -3 -11   7    0.70    0.40
  -2 -11   7   19.40    1.10
  -1 -11   7   10.90    0.90
   0 -11   7   22.20    0.80
   0 -11   7   23.20    1.20
   1 -11   7   28.30    1.00
   1 -11   7   27.60    1.30
   2 -11   7    0.10    0.20
   2 -11   7   -0.10    0.30
   3 -11   7   29.10    1.00
   3 -11   7   28.90    1.30
   4 -11   7   14.50    0.80
   5 -11   7   22.20    1.00
   6 -11   7    0.60    0.30
   7 -11   7   28.00    1.20
   8 -11   7    3.40    0.60
   9  10  -7   39.50    1.60
   8  10  -7    3.10    0.60
   7  10  -7   10.00    0.90
  -5 -10   7   20.40    1.10
  -4 -10   7    0.20    0.30
  -3 -10   7   27.20    1.20
  -2 -10   7   15.60    1.00
  -1 -10   7   33.30    1.30
  -1 -10   7   31.70    1.00
   0 -10   7  174.28    3.60
   0 -10   7  177.78    4.10
   1 -10   7   43.60    1.60
   1 -10   7   44.70    1.20
   2 -10   7    9.30    0.60
   2 -10   7    8.60    0.70
   3 -10   7   26.60    1.00
   3 -10   7   25.90    1.10
   4 -10   7   63.09    1.70
   5 -10   7    1.00    0.30
   6 -10   7    7.40    0.60
   7 -10   7    6.30    0.60
   8 -10   7    6.40    0.70
   9   9  -7    8.20    0.90
   8   9  -7    4.40    0.60
   7   9  -7    1.00    0.40
   6   9  -7    0.10    0.30
  -5  -9   7   84.39    2.30
  -4  -9   7   96.29    2.50
  -3  -9   7  154.58    3.60
  -2  -9   7   25.40    1.10
  -1  -9   7    6.90    0.50
  -1  -9   7    8.20    0.70
   0  -9   7  228.38    4.80
   0  -9   7  226.88    4.50
   1  -9   7   99.19    2.20
   1  -9   7   97.89    2.50
   2  -9   7  197.78    4.30
   2  -9   7  206.18    4.10
   3  -9   7   12.40    0.60
   3  -9   7   12.30    0.70
   4  -9   7   37.90    1.20
   5  -9   7   81.59    2.10
   6  -9   7   93.39    2.40
   7  -9   7    3.70    0.50
   8  -9   7   30.30    1.30
   9   8  -7   12.50    0.90
   8   8  -7    1.80    0.40
   7   8  -7    0.50    0.30
   6   8  -7  205.18    4.40
  -4  -8   7    2.30    0.40
  -3  -8   7   24.70    1.00
  -2  -8   7    7.00    0.60
  -1  -8   7    1.20    0.30
  -1  -8   7    1.30    0.20
   0  -8   7   17.80    0.70
   0  -8   7   17.50    0.80
   1  -8   7    8.60    0.60
   1  -8   7    8.10    0.50
   2  -8   7  111.99    2.60
   2  -8   7  111.29    2.50
   3  -8   7    5.30    0.50
   3  -8   7    3.70    0.50
   4  -8   7    8.10    0.60
   5  -8   7  161.38    3.50
   6  -8   7   10.80    0.70
   7  -8   7    0.90    0.40
   8  -8   7    5.70    0.70
  10   7  -7   10.40    0.80
   9   7  -7    0.30    0.30
   8   7  -7    0.60    0.30
   7   7  -7  109.89    2.60
   6   7  -7   25.40    1.00
   5   7  -7   31.50    1.10
  -3  -7   7   17.80    0.80
  -2  -7   7    7.70    0.50
  -2  -7   7    8.00    0.40
  -1  -7   7    0.60    0.20
  -1  -7   7    0.80    0.20
   0  -7   7    3.40    0.40
   0  -7   7    2.90    0.30
   1  -7   7   39.50    1.10
   1  -7   7   40.20    1.20
   2  -7   7   29.00    0.90
   2  -7   7   31.00    1.00
   3  -7   7    3.80    0.40
   4  -7   7    0.30    0.20
   5  -7   7   65.99    1.80
   6  -7   7   49.80    1.60
   7  -7   7    2.10    0.40
   8  -7   7    1.40    0.40
   9  -7   7   17.70    1.10
  12   6  -7   94.49    3.10
  10   6  -7   16.90    0.90
   9   6  -7  104.79    2.60
   8   6  -7   36.70    1.30
   7   6  -7   27.50    1.10
   6   6  -7   49.80    1.40
   5   6  -7    1.10    0.30
   4   6  -7  193.48    4.00
   3   6  -7    4.50    0.40
   2   6  -7    0.50    0.20
  -2  -6   7    0.50    0.10
  -1  -6   7    7.70    0.40
   0  -6   7   16.90    0.60
   1  -6   7   60.89    1.50
   2  -6   7   10.90    0.50
   3  -6   7   17.60    0.70
   4  -6   7    0.80    0.30
   5  -6   7   55.39    1.60
   6  -6   7    0.00    0.20
   7  -6   7   95.39    2.50
   8  -6   7    2.00    0.50
   9  -6   7   91.09    2.60
  12   5  -7   31.00    1.70
  10   5  -7    2.00    0.40
   9   5  -7   24.40    1.00
   8   5  -7   12.00    0.70
   7   5  -7   61.09    1.70
   6   5  -7    1.00    0.30
   5   5  -7  117.09    2.60
   4   5  -7  128.29    2.70
   3   5  -7   67.19    1.60
   2   5  -7    9.30    0.50
  -2  -5   7    9.10    0.40
   1   5  -7   14.60    0.60
  -1  -5   7   14.70    0.50
   0   5  -7   67.19    1.60
   0  -5   7   67.59    1.40
   0  -5   7   67.49    1.50
  -1   5  -7  209.98    4.00
   1  -5   7  207.48    3.80
   1  -5   7  208.08    4.10
  -2   5  -7    0.20    0.10
   2  -5   7    0.40    0.10
   2  -5   7    0.50    0.20
   3  -5   7   19.30    0.70
   3  -5   7   19.50    0.80
   4  -5   7  157.08    3.40
   5  -5   7    0.20    0.20
   6  -5   7   61.09    1.80
   7  -5   7   29.40    1.20
   8  -5   7   63.29    2.00
   9  -5   7   19.50    1.10
  13   4  -7    9.00    1.20
  12   4  -7    1.80    0.60
  11   4  -7    0.20    0.40
  10   4  -7   25.90    1.10
   9   4  -7    0.20    0.30
   8   4  -7  254.37    5.10
   7   4  -7  149.88    3.20
   6   4  -7   19.30    0.80
   5   4  -7   80.69    1.90
   4   4  -7  224.98    4.40
   2   4  -7  136.79    2.80
  -2  -4   7  139.69    2.70
   1   4  -7    8.90    0.40
  -1  -4   7    8.30    0.30
   0   4  -7  649.93   12.20
   0  -4   7  653.23   12.30
   0  -4   7  654.13   11.90
  -1   4  -7   45.10    1.10
   1  -4   7   46.60    1.00
   1  -4   7   45.10    1.20
   2  -4   7    6.20    0.40
   2  -4   7    4.40    0.40
   3  -4   7   12.50    0.60
   3  -4   7   12.30    0.60
   4  -4   7   24.10    0.90
   4  -4   7   21.20    0.80
   5  -4   7    1.40    0.30
   6  -4   7    0.20    0.30
   7  -4   7    0.30    0.30
   8  -4   7   12.30    0.90
   9  -4   7    1.10    0.40
  13   3  -7   10.50    1.20
  12   3  -7    5.70    0.80
  11   3  -7    7.80    0.70
  10   3  -7   -0.10    0.30
   9   3  -7    1.10    0.40
   8   3  -7    6.50    0.60
   7   3  -7   65.39    1.70
   6   3  -7   46.10    1.30
   5   3  -7  383.26    7.20
   4   3  -7  122.69    2.60
   3   3  -7  269.57    5.20
   2   3  -7  309.87    5.90
  -2  -3   7  311.97    5.70
   1   3  -7    9.20    0.40
  -1  -3   7    9.50    0.40
  -1  -3   7    9.80    0.30
   0   3  -7  336.97    6.20
   0  -3   7  322.47    6.10
   0  -3   7  334.97    6.00
  -1   3  -7   43.60    1.10
   1  -3   7   43.40    1.10
   1  -3   7   44.60    1.10
   2  -3   7   72.99    1.70
   2  -3   7   73.99    1.70
   3  -3   7   51.29    1.30
   3  -3   7   52.89    1.40
   4  -3   7  281.87    5.50
   4  -3   7  275.77    5.50
   5  -3   7   65.39    1.80
   5  -3   7   66.29    1.80
   6  -3   7   54.59    1.70
   7  -3   7    2.40    0.50
   8  -3   7    0.70    0.40
   9  -3   7    0.20    0.40
  13   2  -7    0.30    0.50
  12   2  -7   -0.10    0.40
  11   2  -7   21.60    1.10
  10   2  -7   21.90    1.00
   9   2  -7  292.97    5.90
   8   2  -7  201.68    4.20
   7   2  -7    1.00    0.30
   6   2  -7    0.60    0.20
   5   2  -7    8.20    0.50
   4   2  -7    4.80    0.40
   3   2  -7  991.90   18.90
   2   2  -7  106.79    2.30
  -2  -2   7  106.09    2.10
  -2  -2   7  108.29    2.10
   1   2  -7   47.20    1.20
  -1  -2   7   47.40    1.10
  -1  -2   7   47.20    1.00
   0   2  -7    2.40    0.30
   0  -2   7    2.10    0.20
   0  -2   7    1.60    0.20
  -1   2  -7  353.96    6.60
   1  -2   7  349.07    6.50
   1  -2   7  351.86    6.50
   2  -2   7   75.59    1.70
   2  -2   7   74.59    1.70
   3  -2   7    6.60    0.50
   3  -2   7    5.50    0.40
   4  -2   7  185.28    3.80
   4  -2   7  185.28    3.80
   5  -2   7    0.80    0.30
   5  -2   7    1.30    0.40
   6  -2   7   31.70    1.20
   6  -2   7   34.30    1.30
   7  -2   7    6.00    0.70
   7  -2   7    6.30    0.70
   8  -2   7    5.10    0.60
   8  -2   7    3.50    0.60
  14   1  -7   -0.30    0.60
  13   1  -7   27.00    1.60
  12   1  -7    0.00    0.40
  11   1  -7    0.60    0.50
  11   1  -7    1.20    0.40
  10   1  -7    1.30    0.40
   9   1  -7   24.00    1.10
   8   1  -7    1.30    0.30
   7   1  -7   75.59    2.00
   6   1  -7   27.40    1.00
   5   1  -7    6.80    0.50
   4   1  -7    0.70    0.20
   3   1  -7   61.79    1.60
   2   1  -7  356.56    6.80
  -2  -1   7  355.86    6.50
  -2  -1   7  358.76    6.70
   1   1  -7   13.60    0.60
  -1  -1   7   13.00    0.50
  -1  -1   7   13.20    0.40
   0   1  -7   15.00    0.70
   0  -1   7   16.20    0.50
   0  -1   7   15.80    0.50
   1  -1   7   34.20    0.90
   1  -1   7   34.90    0.90
   2  -1   7    0.10    0.10
   2  -1   7    0.50    0.20
   3  -1   7   18.00    0.70
   3  -1   7   17.60    0.70
   4  -1   7    2.50    0.40
   4  -1   7    2.70    0.40
   5  -1   7    7.20    0.70
   5  -1   7    8.00    0.60
   6  -1   7  101.49    2.50
   6  -1   7   95.89    2.50
   7  -1   7   13.80    0.90
   7  -1   7   14.70    0.90
   8  -1   7    1.60    0.50
   8  -1   7    3.10    0.50
  14   0  -7    7.50    1.10
  13   0  -7    0.20    0.50
  12   0  -7   55.19    1.90
  12   0  -7   55.49    2.10
  11   0  -7    5.50    0.70
  11   0  -7    7.40    0.80
  10   0  -7    8.30    0.70
   9   0  -7   11.40    0.80
   8   0  -7    0.70    0.30
   7   0  -7    7.50    0.60
   6   0  -7   16.70    0.80
   5   0  -7  131.49    3.00
   4   0  -7    5.60    0.50
   3   0  -7    1.40    0.30
  -3   0   7    1.20    0.20
   2   0  -7   48.00    1.40
  -2   0   7   45.90    1.10
  -2   0   7   47.40    1.00
   1   0  -7    1.60    0.30
  -1   0   7    1.80    0.20
  -1   0   7    2.10    0.20
   0   0  -7  155.98    3.40
   0   0   7  162.18    3.20
   0   0   7  165.18    3.10
   1   0   7    2.90    0.30
   1   0   7    3.00    0.30
   2   0   7   88.39    1.90
   2   0   7   85.39    2.00
   3   0   7   31.90    1.10
   3   0   7   34.20    1.00
   4   0   7    7.40    0.60
   4   0   7    7.60    0.50
   5   0   7    1.40    0.30
   5   0   7    1.10    0.40
   6   0   7   44.70    1.50
   7   0   7    7.40    0.80
  14  -1  -7   17.90    1.40
  13  -1  -7    7.40    1.00
  12  -1  -7   -0.10    0.40
  12  -1  -7   -0.10    0.40
  11  -1  -7    3.90    0.60
  11  -1  -7    4.60    0.70
  10  -1  -7   44.50    1.60
  10  -1  -7   40.10    1.60
   9  -1  -7   23.40    1.10
   8  -1  -7   10.40    0.70
   7  -1  -7   26.80    1.10
   6  -1  -7    2.30    0.40
   5  -1  -7    5.10    0.50
   4  -1  -7    0.60    0.30
   3  -1  -7   86.59    2.20
  -3   1   7   85.39    1.80
   2  -1  -7    1.20    0.30
  -2   1   7    1.60    0.20
  -2   1   7    1.40    0.10
   1  -1  -7   23.20    1.00
  -1   1   7   23.20    0.60
  -1   1   7   22.40    0.70
   0  -1  -7    0.50    0.30
   0   1   7    0.30    0.10
   0   1   7    0.00    0.10
   1   1   7   86.79    2.00
   2   1   7  193.88    3.90
   3   1   7   11.10    0.60
   4   1   7   63.49    1.80
   5   1   7   18.20    0.90
   6   1   7    0.60    0.40
   7   1   7    0.20    0.40
  14  -2  -7    1.30    0.60
  13  -2  -7    2.90    0.70
  12  -2  -7    4.10    0.70
  12  -2  -7    4.00    0.70
  11  -2  -7   49.80    1.80
  11  -2  -7   49.00    1.80
  10  -2  -7    2.20    0.50
  10  -2  -7    2.30    0.50
   9  -2  -7    0.20    0.30
   9  -2  -7   -0.10    0.30
   8  -2  -7    1.50    0.40
   7  -2  -7    8.10    0.70
   6  -2  -7    0.20    0.30
   5  -2  -7   10.10    0.80
   4  -2  -7    7.90    0.70
   3  -2  -7    4.70    0.60
  -3   2   7    4.40    0.30
   2  -2  -7   25.40    1.10
  -2   2   7   26.10    0.80
   1  -2  -7   41.10    1.40
  -1   2   7   41.90    1.10
   0  -2  -7    0.20    0.30
   0   2   7    0.20    0.20
   1   2   7   25.40    0.90
   2   2   7  196.88    4.00
   3   2   7   11.80    0.70
   4   2   7   24.90    1.00
   5   2   7    5.10    0.60
   6   2   7    2.30    0.50
  14  -3  -7    8.80    1.00
  13  -3  -7    1.40    0.60
  12  -3  -7   75.69    2.40
  12  -3  -7   75.89    2.40
  11  -3  -7   10.70    0.90
  11  -3  -7   10.30    1.00
  10  -3  -7   42.00    1.70
  10  -3  -7   42.60    1.50
   9  -3  -7   12.50    1.00
   9  -3  -7   11.30    0.80
   8  -3  -7    4.80    0.70
   7  -3  -7   37.40    1.50
   6  -3  -7    8.70    0.80
   5  -3  -7   31.10    1.30
   4  -3  -7    2.70    0.50
  -4   3   7    3.20    0.30
   3  -3  -7   65.79    2.00
  -3   3   7   65.99    1.50
   2  -3  -7    1.50    0.40
  -2   3   7    1.30    0.20
   1  -3  -7    5.90    0.60
  -1   3   7    6.90    0.40
   0   3   7    0.70    0.20
   1   3   7   48.00    1.30
   2   3   7   67.89    1.80
   3   3   7    7.10    0.60
   4   3   7    2.70    0.40
   5   3   7    0.80    0.30
  13  -4  -7   18.20    1.30
  12  -4  -7    2.40    0.60
  11  -4  -7    1.50    0.50
  10  -4  -7  165.88    4.10
   9  -4  -7   19.50    1.20
   8  -4  -7    1.90    0.50
   7  -4  -7   71.59    2.30
   6  -4  -7  110.09    3.00
   5  -4  -7  100.19    2.80
   4  -4  -7  374.96    7.80
  -4   4   7  389.56    7.10
   3  -4  -7  198.78    4.50
  -3   4   7  198.28    3.90
   2  -4  -7   39.40    1.50
  -2   4   7   39.40    1.10
   1  -4  -7   33.50    1.40
  -1   4   7   33.40    1.00
   0   4   7   -0.10    0.20
   1   4   7    2.50    0.40
   2   4   7    6.00    0.50
   3   4   7   -0.20    0.20
   4   4   7    0.70    0.30
   5   4   7    7.60    0.90
  13  -5  -7    2.30    0.60
  12  -5  -7    3.10    0.60
  11  -5  -7  199.78    4.80
  10  -5  -7   24.60    1.40
   9  -5  -7   23.10    1.30
   8  -5  -7   19.90    1.20
   7  -5  -7  179.98    4.40
   6  -5  -7   73.59    2.40
   5  -5  -7   23.70    1.30
   4  -5  -7  192.28    4.60
  -4   5   7  197.08    3.90
   3  -5  -7  271.27    5.90
  -3   5   7  263.87    5.20
   2  -5  -7    1.00    0.50
  -2   5   7    1.00    0.20
   1  -5  -7  150.28    3.70
  -1   5   7  154.48    3.20
   0   5   7    0.20    0.20
   1   5   7    6.50    0.50
   2   5   7    2.40    0.40
   3   5   7    6.10    0.60
   4   5   7    1.00    0.40
  13  -6  -7    0.40    0.50
  12  -6  -7    0.90    0.50
  11  -6  -7   11.10    1.10
  10  -6  -7    5.20    0.80
   9  -6  -7   11.90    1.10
   8  -6  -7    1.20    0.50
   7  -6  -7   22.90    1.40
   6  -6  -7    4.90    0.80
   5  -6  -7    6.20    0.80
   4  -6  -7   27.90    1.40
  -4   6   7   26.80    0.90
   3  -6  -7   49.60    1.90
  -3   6   7   47.60    1.30
   2  -6  -7  245.88    5.50
  -2   6   7  236.18    4.80
   1  -6  -7   12.90    1.10
  -1   6   7   12.50    0.70
   0   6   7   63.69    1.70
   1   6   7    3.00    0.40
   2   6   7    4.60    0.50
   3   6   7    1.70    0.60
  12  -7  -7   55.09    2.20
  11  -7  -7    8.60    1.00
  10  -7  -7    1.60    0.60
   9  -7  -7    0.20    0.40
   8  -7  -7    8.30    1.00
   7  -7  -7   23.20    1.40
   6  -7  -7   33.10    1.70
   5  -7  -7    1.60    0.60
   4  -7  -7    2.10    0.60
   3  -7  -7    7.20    0.90
  -3   7   7    7.70    0.60
   2  -7  -7   16.10    1.20
  -2   7   7   14.70    0.70
  -1   7   7    1.40    0.30
   0   7   7    1.50    0.30
   1   7   7    0.10    0.30
  11  -8  -7   22.80    1.50
   9  -8  -7    2.50    0.70
   8  -8  -7    0.60    0.50
   7  -8  -7    0.20    0.50
   6  -8  -7    0.20    0.50
   5  -8  -7   22.60    1.50
   4  -8  -7    9.30    1.10
   3  -8  -7    3.40    0.70
  -3   8   7    3.70    0.50
   2  -8  -7   31.60    1.70
  -2   8   7   28.60    1.10
  -1   8   7    3.80    0.40
   0   8   7    0.90    0.30
   9  -9  -7    5.20    0.90
   8  -9  -7    0.40    0.50
   7  -9  -7   37.90    2.00
   6  -9  -7    4.70    0.90
   5  -9  -7    1.30    0.60
   4  -9  -7   67.19    2.60
   3  -9  -7    2.90    0.70
  -3   9   7    2.30    0.40
  -2   9   7    7.00    0.60
  -1 -14   8    3.00    0.70
   0 -14   8    0.80    0.50
   1 -14   8    0.00    0.40
   2 -14   8    0.50    0.50
   3 -14   8    4.10    0.70
  -4 -13   8    0.30    0.50
  -3 -13   8   14.50    1.20
  -2 -13   8   25.40    1.40
  -1 -13   8   82.69    2.70
   0 -13   8    0.10    0.40
   1 -13   8    0.60    0.40
   2 -13   8    6.10    0.80
   2 -13   8    7.00    0.60
   3 -13   8   18.60    0.90
   3 -13   8   18.50    1.20
   4 -13   8   19.70    0.90
   5 -13   8   11.00    0.80
  -5 -12   8   -0.20    0.40
  -4 -12   8    4.40    0.70
  -3 -12   8   33.60    1.50
  -2 -12   8   26.80    1.40
  -1 -12   8    3.60    0.60
   0 -12   8   16.70    1.10
   0 -12   8   15.30    0.70
   1 -12   8   16.70    1.10
   1 -12   8   16.70    0.80
   2 -12   8   69.99    2.30
   2 -12   8   75.29    1.90
   3 -12   8    4.80    0.50
   3 -12   8    4.10    0.60
   4 -12   8   11.20    0.70
   5 -12   8   14.20    0.90
   6 -12   8   70.59    2.10
   8  11  -8   16.00    1.10
   7  11  -8    6.40    0.80
  -5 -11   8    2.50    0.50
  -4 -11   8   13.80    1.00
  -3 -11   8    2.30    0.50
  -2 -11   8   48.80    1.80
  -1 -11   8   17.70    1.10
   0 -11   8    6.20    0.70
   0 -11   8    5.20    0.50
   1 -11   8    1.90    0.50
   1 -11   8    1.40    0.30
   2 -11   8   69.69    2.10
   2 -11   8   72.79    1.90
   3 -11   8   46.70    1.40
   4 -11   8    1.90    0.40
   5 -11   8    3.30    0.50
   6 -11   8   95.09    2.50
   7 -11   8    2.30    0.50
   9  10  -8    0.00    0.40
   8  10  -8    7.40    0.90
   7  10  -8   27.80    1.30
   6  10  -8   17.70    1.10
  -4 -10   8    9.50    0.80
  -3 -10   8    4.20    0.60
  -2 -10   8   27.30    1.20
  -1 -10   8    0.20    0.20
  -1 -10   8    0.10    0.30
   0 -10   8    6.30    0.70
   0 -10   8    6.00    0.50
   1 -10   8   15.90    0.90
   1 -10   8   16.00    0.70
   2 -10   8   18.40    0.80
   2 -10   8   18.70    1.00
   3 -10   8    6.10    0.50
   4 -10   8   30.40    1.10
   5 -10   8    6.00    0.60
   6 -10   8    1.60    0.40
   7 -10   8    1.60    0.40
  10   9  -8    1.70    0.50
   9   9  -8    9.00    0.90
   8   9  -8    0.10    0.40
   7   9  -8   22.30    1.10
   6   9  -8    0.60    0.40
   5   9  -8   76.09    2.10
  -3  -9   8   49.70    1.60
  -2  -9   8    3.00    0.50
  -1  -9   8   42.20    1.40
  -1  -9   8   42.80    1.20
   0  -9   8    0.40    0.20
   0  -9   8    0.30    0.30
   1  -9   8    0.30    0.30
   1  -9   8    0.40    0.20
   2  -9   8  102.19    2.40
   2  -9   8  101.39    2.50
   3  -9   8   35.70    1.20
   4  -9   8   46.90    1.40
   5  -9   8   96.59    2.40
   6  -9   8    2.50    0.50
   7  -9   8    0.70    0.30
  10   8  -8   19.40    1.10
   9   8  -8    1.50    0.50
   8   8  -8    1.40    0.40
   7   8  -8   24.20    1.10
   6   8  -8   55.09    1.70
   5   8  -8   59.89    1.80
   4   8  -8    1.90    0.40
  -2  -8   8   77.19    2.00
  -2  -8   8   76.09    1.80
  -1  -8   8   31.20    1.10
  -1  -8   8   30.70    0.90
   0  -8   8   42.70    1.30
   0  -8   8   44.20    1.20
   1  -8   8   80.09    1.90
   1  -8   8   76.89    2.00
   2  -8   8   93.19    2.30
   2  -8   8   96.99    2.20
   3  -8   8   25.90    1.00
   4  -8   8   15.80    0.80
   5  -8   8   53.39    1.60
   6  -8   8    0.80    0.30
   7  -8   8    8.30    0.70
   8  -8   8   16.10    1.00
  10   7  -8    8.70    0.80
   9   7  -8    7.60    0.70
   8   7  -8    4.80    0.60
   7   7  -8    9.50    0.70
   6   7  -8   13.70    0.80
   5   7  -8   17.50    0.80
   4   7  -8   31.60    1.10
   3   7  -8    3.80    0.40
   2   7  -8    3.70    0.40
  -2  -7   8    3.20    0.30
   1   7  -8  134.69    2.90
  -1  -7   8  128.09    2.70
   0  -7   8    4.60    0.40
   1  -7   8    0.10    0.20
   2  -7   8   -0.10    0.20
   3  -7   8  193.58    4.00
   4  -7   8  125.69    2.90
   5  -7   8   29.00    1.10
   6  -7   8    4.50    0.50
   7  -7   8    4.90    0.60
   8  -7   8    4.60    0.60
  11   6  -8   22.50    1.10
  10   6  -8   21.90    1.10
   9   6  -8    2.60    0.40
   8   6  -8   21.30    1.00
   7   6  -8    0.80    0.30
   6   6  -8    9.50    0.60
   5   6  -8    0.80    0.30
   4   6  -8   73.99    1.90
   3   6  -8    9.20    0.50
   2   6  -8   25.20    0.90
  -2  -6   8   25.00    0.80
   1   6  -8   13.50    0.60
  -1  -6   8   13.10    0.50
   0   6  -8    2.70    0.30
   0  -6   8    3.40    0.30
  -1   6  -8   25.50    0.80
   1  -6   8   26.40    0.90
   2  -6   8    0.80    0.20
   3  -6   8   55.59    1.50
   4  -6   8   42.70    1.30
   5  -6   8    0.70    0.30
   6  -6   8    0.00    0.30
   7  -6   8    1.30    0.40
   8  -6   8    0.90    0.40
  11   5  -8    7.30    0.80
  10   5  -8   45.80    1.50
   9   5  -8   15.60    0.90
   8   5  -8   17.20    0.90
   7   5  -8  382.86    7.40
   6   5  -8   97.09    2.30
   5   5  -8   22.20    0.90
   4   5  -8  152.18    3.20
   3   5  -8  111.09    2.50
   2   5  -8    6.80    0.40
  -2  -5   8    6.20    0.40
   1   5  -8   53.39    1.40
  -1  -5   8   52.79    1.30
   0   5  -8   38.50    1.10
   0  -5   8   38.80    1.00
  -1   5  -8   97.19    2.10
   1  -5   8   97.89    2.20
   2  -5   8   82.99    1.90
   3  -5   8   29.40    1.00
   4  -5   8    0.20    0.20
   5  -5   8    2.90    0.40
   6  -5   8    1.50    0.40
   7  -5   8    7.90    0.70
   8  -5   8    0.20    0.30
  13   4  -8    4.10    0.80
  11   4  -8    1.90    0.50
  10   4  -8    3.60    0.50
   9   4  -8    1.30    0.40
   8   4  -8    3.30    0.50
   7   4  -8    0.40    0.20
   6   4  -8   40.80    1.20
   5   4  -8  220.28    4.40
   4   4  -8   12.00    0.60
   3   4  -8   18.00    0.70
  -3  -4   8   18.30    0.60
   2   4  -8   20.50    0.70
  -2  -4   8   20.70    0.60
   1   4  -8    0.60    0.20
  -1  -4   8    0.30    0.10
  -1  -4   8    0.40    0.10
   0   4  -8    4.60    0.40
   0  -4   8    5.00    0.30
   0  -4   8    4.70    0.30
   1  -4   8   72.89    1.60
   1  -4   8   74.69    1.70
   2  -4   8  503.95    9.20
   2  -4   8  486.35    9.00
   3  -4   8   39.40    1.20
   3  -4   8   42.20    1.20
   4  -4   8  114.89    2.60
   4  -4   8  115.49    2.60
   5  -4   8   14.60    0.80
   5  -4   8   12.60    0.70
   6  -4   8    1.50    0.40
   6  -4   8    0.90    0.30
   7  -4   8    1.00    0.40
   7  -4   8    0.50    0.40
   8  -4   8   66.09    2.00
   8  -4   8   62.89    2.20
  13   3  -8   15.50    1.30
  12   3  -8   12.10    0.90
  11   3  -8    2.40    0.50
  10   3  -8    5.90    0.60
   9   3  -8  103.29    2.60
   8   3  -8   64.89    1.80
   7   3  -8   83.69    2.10
   6   3  -8   68.59    1.80
   5   3  -8    0.20    0.20
   4   3  -8  112.39    2.50
   3   3  -8    1.80    0.30
  -3  -3   8    1.60    0.20
   2   3  -8  244.08    4.80
  -2  -3   8  238.88    4.60
  -2  -3   8  247.98    4.50
   1   3  -8  446.66    8.30
  -1  -3   8  446.76    8.30
  -1  -3   8  448.16    8.30
   0   3  -8   36.00    1.00
   0  -3   8   34.80    0.90
   0  -3   8   35.40    0.90
   1  -3   8    2.00    0.30
   1  -3   8    1.80    0.20
   2  -3   8   27.80    0.90
   2  -3   8   26.90    0.90
   3  -3   8  275.07    5.30
   3  -3   8  274.57    5.40
   4  -3   8  141.89    3.10
   4  -3   8  142.89    3.10
   5  -3   8   11.00    0.70
   5  -3   8   11.40    0.70
   6  -3   8   32.40    1.20
   6  -3   8   32.40    1.20
   7  -3   8    1.90    0.40
   7  -3   8    1.20    0.40
   8  -3   8   13.30    1.00
   8  -3   8   13.90    0.90
  13   2  -8   26.90    1.60
  12   2  -8    0.70    0.50
  12   2  -8    0.60    0.40
  11   2  -8    0.40    0.40
  10   2  -8   12.50    0.90
   9   2  -8    8.50    0.70
   8   2  -8    0.00    0.20
   7   2  -8   26.90    1.00
   6   2  -8    0.10    0.20
   5   2  -8   36.60    1.20
   4   2  -8   22.50    0.90
   3   2  -8   32.10    1.00
  -3  -2   8   29.20    0.80
   2   2  -8  680.63   12.50
  -2  -2   8  672.13   12.60
  -2  -2   8  697.03   15.60
   1   2  -8   49.60    1.40
  -1  -2   8   48.60    1.10
  -1  -2   8   49.20    1.10
   0   2  -8   87.09    2.00
   0  -2   8   87.59    1.90
   0  -2   8   86.69    1.90
   1  -2   8    7.80    0.40
   1  -2   8    7.60    0.40
   2  -2   8   40.00    1.10
   2  -2   8   38.40    1.10
   3  -2   8  251.47    4.90
   3  -2   8  247.18    4.90
   4  -2   8  126.99    2.80
   4  -2   8  123.39    2.80
   5  -2   8    1.50    0.40
   5  -2   8    1.90    0.40
   6  -2   8    1.10    0.40
   6  -2   8    1.40    0.40
   7  -2   8    0.10    0.30
   7  -2   8    0.10    0.30
  14   1  -8    9.00    1.10
  13   1  -8   -0.50    0.40
  12   1  -8   10.20    0.90
  12   1  -8   10.10    1.00
  11   1  -8    5.50    0.70
  10   1  -8   45.50    1.60
   9   1  -8  177.28    4.00
   8   1  -8  166.18    3.70
   7   1  -8   30.40    1.20
   6   1  -8    0.90    0.30
   5   1  -8   58.79    1.70
   4   1  -8   84.19    2.10
   3   1  -8  187.28    4.00
  -3  -1   8  187.38    3.60
   2   1  -8   13.80    0.70
  -2  -1   8   14.90    0.50
  -2  -1   8   15.10    0.50
   1   1  -8    3.10    0.40
  -1  -1   8    3.30    0.30
  -1  -1   8    2.10    0.20
   0   1  -8   59.99    1.60
   0  -1   8   60.39    1.40
   0  -1   8   62.89    1.40
   1  -1   8  108.99    2.30
   1  -1   8  108.89    2.30
   2  -1   8   12.50    0.60
   2  -1   8   12.20    0.60
   3  -1   8  220.48    4.40
   3  -1   8  218.38    4.40
   4  -1   8   43.30    1.30
   4  -1   8   44.00    1.40
   5  -1   8    1.20    0.40
   5  -1   8    1.20    0.30
   6  -1   8    2.60    0.50
   7  -1   8   43.30    1.60
  14   0  -8   11.40    1.20
  13   0  -8   -0.20    0.40
  12   0  -8   10.70    1.00
  12   0  -8   11.70    1.00
  11   0  -8   34.40    1.50
  10   0  -8   17.60    1.00
   9   0  -8   -0.30    0.30
   8   0  -8    0.20    0.30
   7   0  -8   98.19    2.50
   6   0  -8   33.80    1.30
   5   0  -8  305.57    6.20
   4   0  -8  319.27    6.40
   3   0  -8   20.20    0.90
  -3   0   8   21.00    0.70
   2   0  -8   66.29    1.80
  -2   0   8   67.39    1.50
  -2   0   8   67.29    1.40
   1   0  -8  173.88    3.80
  -1   0   8  174.58    3.30
  -1   0   8  172.98    3.40
   0   0   8   15.70    0.60
   0   0   8   16.10    0.50
   1   0   8   15.70    0.60
   1   0   8   16.80    0.70
   2   0   8   97.29    2.40
   2   0   8   91.29    2.20
   3   0   8    5.70    0.50
   4   0   8   12.20    0.70
   5   0   8   18.90    1.00
   6   0   8    1.20    0.40
  14  -1  -8    5.90    0.90
  13  -1  -8    1.10    0.60
  13  -1  -8    1.20    0.50
  12  -1  -8    3.90    0.70
  12  -1  -8    3.60    0.60
  11  -1  -8    0.60    0.40
  11  -1  -8    1.50    0.50
  10  -1  -8    2.40    0.50
   9  -1  -8    5.60    0.70
   8  -1  -8    2.00    0.40
   7  -1  -8  247.28    5.30
   6  -1  -8  131.69    3.20
   5  -1  -8  146.29    3.40
   4  -1  -8   27.50    1.20
   3  -1  -8   26.10    1.10
  -3   1   8   26.30    0.80
   2  -1  -8    9.40    0.70
  -2   1   8    9.60    0.40
   1  -1  -8   11.30    0.80
  -1   1   8   12.80    0.50
   0   1   8    1.80    0.30
   1   1   8    6.70    0.50
   2   1   8    4.20    0.40
   3   1   8    3.30    0.40
   4   1   8    0.10    0.30
   5   1   8   19.30    1.00
   6   1   8   12.10    0.90
  14  -2  -8    8.70    1.10
  13  -2  -8    3.70    0.70
  13  -2  -8    2.00    0.60
  12  -2  -8   67.09    2.30
  12  -2  -8   66.69    2.30
  11  -2  -8    2.10    0.50
  11  -2  -8    2.60    0.60
  10  -2  -8    0.50    0.30
  10  -2  -8    0.00    0.40
   9  -2  -8   32.50    1.40
   8  -2  -8   11.50    0.90
   7  -2  -8  188.18    4.30
   6  -2  -8   30.00    1.30
   5  -2  -8   77.79    2.30
   4  -2  -8    0.10    0.30
  -4   2   8    0.30    0.20
   3  -2  -8    2.10    0.50
  -3   2   8    1.70    0.20
   2  -2  -8   33.30    1.30
  -2   2   8   34.20    1.00
   1  -2  -8    3.30    0.50
  -1   2   8    3.20    0.30
   0   2   8   98.19    2.20
   1   2   8    0.10    0.20
   2   2   8   18.90    0.80
   3   2   8    0.00    0.30
   4   2   8    4.40    0.50
   5   2   8    1.30    0.40
  14  -3  -8    4.80    0.90
  13  -3  -8   95.99    2.90
  12  -3  -8    1.80    0.60
  11  -3  -8   14.60    1.10
  10  -3  -8    0.30    0.50
   9  -3  -8   57.39    2.00
   8  -3  -8   14.10    1.00
   7  -3  -8   12.20    1.00
   6  -3  -8  393.66    8.00
   5  -3  -8    2.60    0.60
   4  -3  -8   70.19    2.20
  -4   3   8   72.69    1.70
   3  -3  -8  226.28    5.10
  -3   3   8  233.48    4.50
   2  -3  -8    2.20    0.50
  -2   3   8    2.00    0.30
   1  -3  -8   32.30    1.30
  -1   3   8   31.00    1.00
   0   3   8    0.20    0.20
   1   3   8   16.70    0.70
   2   3   8   30.10    1.10
   3   3   8   26.00    1.00
   4   3   8    6.60    0.60
  13  -4  -8    5.80    0.90
  12  -4  -8   15.30    1.20
  11  -4  -8   -0.10    0.40
  10  -4  -8   12.80    1.10
   9  -4  -8   12.60    1.10
   8  -4  -8   15.00    1.10
   7  -4  -8    4.70    0.70
   6  -4  -8   68.69    2.30
   5  -4  -8    8.10    0.90
   4  -4  -8  277.77    6.10
  -4   4   8  287.07    5.40
   3  -4  -8   19.40    1.20
  -3   4   8   19.10    0.70
   2  -4  -8    2.40    0.50
  -2   4   8    2.90    0.30
  -1   4   8   -0.20    0.20
   0   4   8    3.00    0.40
   1   4   8   17.00    0.80
   2   4   8    0.00    0.20
   3   4   8    6.80    0.60
  13  -5  -8    0.60    0.50
  12  -5  -8   18.60    1.30
  11  -5  -8   45.50    1.90
  10  -5  -8    1.60    0.60
   9  -5  -8   19.60    1.30
   8  -5  -8    0.90    0.50
   7  -5  -8   21.50    1.30
   6  -5  -8   60.89    2.20
   5  -5  -8    8.70    1.00
   4  -5  -8    2.00    0.60
  -4   5   8    1.40    0.30
   3  -5  -8   56.09    2.00
  -3   5   8   57.49    1.50
   2  -5  -8    0.40    0.40
  -2   5   8    0.20    0.20
  -1   5   8   13.10    0.70
   0   5   8   18.60    0.80
   1   5   8    1.60    0.30
   2   5   8    3.10    0.40
  13  -6  -8    1.30    0.60
  12  -6  -8   31.60    1.70
  11  -6  -8    3.60    0.70
  10  -6  -8    5.40    0.80
   9  -6  -8    1.00    0.50
   8  -6  -8    0.40    0.50
   7  -6  -8   35.10    1.70
   6  -6  -8   21.50    1.30
   5  -6  -8    0.40    0.50
   4  -6  -8   21.70    1.30
  -4   6   8   21.90    0.90
   3  -6  -8   22.30    1.30
  -3   6   8   20.90    0.90
   2  -6  -8   76.59    2.50
  -2   6   8   76.59    1.90
  -1   6   8   33.70    1.10
   0   6   8    0.30    0.30
   1   6   8    6.20    0.60
  12  -7  -8    2.60    0.70
  11  -7  -8   14.50    1.30
  10  -7  -8    2.00    0.60
   9  -7  -8    0.90    0.50
   8  -7  -8    0.40    0.50
   7  -7  -8    4.50    0.80
   6  -7  -8    5.50    0.80
   5  -7  -8    2.30    0.60
   4  -7  -8   24.30    1.50
  -4   7   8   21.60    0.90
   3  -7  -8    1.60    0.60
  -3   7   8    1.30    0.30
  -2   7   8   54.29    1.60
  -1   7   8    0.80    0.30
   0   7   8    0.20    0.30
  10  -8  -8   25.70    1.70
   9  -8  -8    0.20    0.50
   8  -8  -8    2.40    0.70
   7  -8  -8   18.80    1.40
   6  -8  -8    0.40    0.50
   5  -8  -8   16.10    1.30
   4  -8  -8    0.40    0.50
   3  -8  -8   54.49    2.30
  -3   8   8   51.69    1.60
  -2   8   8    4.60    0.50
   6  -9  -8    7.90    1.20
   5  -9  -8    1.70    0.60
  -1 -14   9   -0.20    0.40
   0 -14   9    0.00    0.40
   1 -14   9   13.80    1.20
   2 -14   9   61.89    2.30
  -4 -13   9    2.30    0.60
  -3 -13   9    3.00    0.60
  -2 -13   9    1.30    0.50
  -1 -13   9    4.60    0.70
   0 -13   9    7.20    0.60
   0 -13   9    7.10    0.90
   1 -13   9   10.20    1.00
   1 -13   9    9.10    0.70
   2 -13   9    0.50    0.30
   2 -13   9    0.30    0.40
   3 -13   9   13.40    0.80
   4 -13   9    0.00    0.30
   6  12  -9    0.90    0.50
  -4 -12   9    7.30    0.80
  -3 -12   9    0.20    0.40
  -2 -12   9    0.20    0.40
  -1 -12   9   73.59    2.30
   0 -12   9   68.39    2.20
   0 -12   9   70.99    1.80
   1 -12   9    9.70    0.90
   1 -12   9    8.20    0.60
   2 -12   9    4.70    0.70
   2 -12   9    5.40    0.50
   3 -12   9    7.60    0.60
   4 -12   9   26.20    1.10
   5 -12   9    8.20    0.70
   8  11  -9   18.50    1.20
   7  11  -9    0.30    0.40
   6  11  -9    2.80    0.60
   5  11  -9    6.20    0.80
  -3 -11   9    0.00    0.30
  -2 -11   9    3.60    0.60
  -1 -11   9    4.60    0.50
  -1 -11   9    5.00    0.60
   0 -11   9   25.20    1.00
   0 -11   9   25.20    1.20
   1 -11   9    0.00    0.30
   1 -11   9   -0.10    0.20
   2 -11   9   22.90    1.10
   2 -11   9   23.30    1.00
   3 -11   9    1.30    0.30
   4 -11   9    9.70    0.70
   5 -11   9    7.50    0.70
   6 -11   9   12.40    0.90
   9  10  -9   17.20    1.20
   8  10  -9   13.70    1.00
   7  10  -9    7.70    0.90
   6  10  -9   28.20    1.30
   5  10  -9    1.70    0.50
  -2 -10   9   46.90    1.60
  -1 -10   9  101.89    2.40
  -1 -10   9  103.69    2.70
   0 -10   9  246.68    5.30
   0 -10   9  249.68    5.00
   1 -10   9   12.20    0.80
   1 -10   9   11.10    0.60
   2 -10   9   25.70    1.00
   3 -10   9    1.40    0.30
   4 -10   9    1.60    0.40
   5 -10   9    1.40    0.40
   6 -10   9   33.30    1.30
  10   9  -9   -0.10    0.40
   9   9  -9    7.90    0.90
   8   9  -9    0.30    0.40
   7   9  -9    1.50    0.40
   6   9  -9   52.89    1.70
   5   9  -9    3.00    0.50
   4   9  -9   37.40    1.40
   3   9  -9   42.70    1.40
  -2  -9   9   12.10    0.60
  -1  -9   9   89.59    2.10
   0  -9   9   11.10    0.70
   0  -9   9    8.80    0.50
   1  -9   9   84.29    2.10
   2  -9   9    1.10    0.30
   3  -9   9    3.50    0.40
   4  -9   9   40.10    1.40
   5  -9   9   43.60    1.50
   6  -9   9    0.90    0.40
   7  -9   9    0.10    0.40
  11   8  -9    0.10    0.40
  10   8  -9   12.00    0.90
   9   8  -9    7.80    0.80
   8   8  -9   41.70    1.50
   7   8  -9    0.30    0.30
   6   8  -9   97.19    2.50
   5   8  -9    6.20    0.60
   4   8  -9    4.10    0.50
   3   8  -9   43.90    1.40
   2   8  -9   28.40    1.10
  -2  -8   9   29.20    0.90
   1   8  -9   35.30    1.20
  -1  -8   9   37.40    1.10
   0   8  -9   41.70    1.30
   0  -8   9   40.40    1.20
  -1   8  -9   45.10    1.40
   1  -8   9   47.10    1.30
   2  -8   9    1.90    0.30
   3  -8   9   97.89    2.40
   4  -8   9    6.50    0.60
   5  -8   9   24.70    1.10
   6  -8   9    1.40    0.40
   7  -8   9    2.70    0.50
  11   7  -9   11.80    1.00
  10   7  -9    0.10    0.30
   9   7  -9    1.50    0.50
   8   7  -9    5.80    0.70
   7   7  -9   41.50    1.40
   6   7  -9    1.10    0.40
   5   7  -9    3.10    0.40
   4   7  -9    3.20    0.40
   3   7  -9    0.40    0.20
   2   7  -9   10.50    0.60
  -2  -7   9   10.90    0.50
   1   7  -9   70.49    1.80
  -1  -7   9   70.99    1.70
   0   7  -9  344.77    6.70
   0  -7   9  355.76    6.70
  -1   7  -9   66.49    1.70
   1  -7   9   68.49    1.70
   2  -7   9   50.79    1.40
   3  -7   9    7.90    0.60
   4  -7   9    3.30    0.40
   5  -7   9    5.30    0.60
   6  -7   9    0.10    0.30
   7  -7   9   12.60    0.90
  11   6  -9   43.20    1.60
  10   6  -9    0.80    0.40
   9   6  -9    0.70    0.30
   8   6  -9   10.20    0.80
   7   6  -9   56.59    1.70
   6   6  -9    3.60    0.40
   5   6  -9   23.20    0.90
   4   6  -9    1.00    0.30
   3   6  -9    2.80    0.40
  -3  -6   9    2.90    0.30
   2   6  -9   18.00    0.80
  -2  -6   9   19.60    0.70
   1   6  -9   26.10    0.90
  -1  -6   9   26.20    0.80
   0   6  -9   11.20    0.60
   0  -6   9   11.80    0.60
   1  -6   9   14.60    0.70
   2  -6   9   83.89    2.00
   3  -6   9   54.39    1.50
   4  -6   9    0.30    0.30
   5  -6   9    2.80    0.50
   6  -6   9    4.00    0.50
   7  -6   9   23.10    1.10
  12   5  -9   15.80    1.10
  11   5  -9    4.70    0.60
  10   5  -9    3.40    0.50
   9   5  -9   25.70    1.10
   8   5  -9   38.70    1.30
   7   5  -9   62.79    1.70
   6   5  -9   23.60    0.90
   5   5  -9    3.20    0.40
   4   5  -9   42.40    1.30
   3   5  -9   46.20    1.30
  -3  -5   9   43.90    1.20
   2   5  -9   49.90    1.40
  -2  -5   9   51.49    1.30
   1   5  -9  234.38    4.70
  -1  -5   9  239.38    4.60
   0   5  -9   53.69    1.40
   0  -5   9   53.29    1.40
   1  -5   9  429.36    8.00
   2  -5   9  162.98    3.40
   3  -5   9    9.50    0.60
   4  -5   9   31.00    1.10
   5  -5   9   33.70    1.20
   6  -5   9    3.80    0.50
   7  -5   9    9.00    0.80
  12   4  -9    2.10    0.50
  11   4  -9    3.40    0.60
  10   4  -9    2.80    0.50
   9   4  -9    0.60    0.30
   8   4  -9  106.59    2.60
   7   4  -9   38.20    1.30
   6   4  -9   41.40    1.30
   5   4  -9    0.90    0.30
   4   4  -9   26.90    1.00
   3   4  -9   40.40    1.20
  -3  -4   9   42.20    1.10
   2   4  -9    2.10    0.30
  -2  -4   9    1.50    0.20
  -2  -4   9    1.70    0.20
   1   4  -9   22.50    0.90
  -1  -4   9   23.90    0.60
  -1  -4   9   23.30    0.70
   0   4  -9  124.59    2.80
   0  -4   9  130.29    2.60
   0  -4   9  131.39    2.70
   1  -4   9  330.07    6.20
   1  -4   9  321.87    6.10
   2  -4   9  102.19    2.30
   2  -4   9  100.99    2.20
   3  -4   9  110.09    2.50
   3  -4   9  108.69    2.40
   4  -4   9   21.90    0.90
   4  -4   9   21.80    0.90
   5  -4   9    9.50    0.70
   5  -4   9    8.10    0.80
   6  -4   9   16.10    0.90
   7  -4   9    1.20    0.40
  13   3  -9    2.20    0.70
  12   3  -9   43.50    1.70
  11   3  -9    8.30    0.80
  10   3  -9    8.60    0.80
   9   3  -9   61.99    1.90
   8   3  -9   26.20    1.10
   7   3  -9    1.20    0.30
   6   3  -9  109.69    2.60
   5   3  -9   61.89    1.70
   4   3  -9    0.50    0.20
   3   3  -9   20.30    0.80
  -3  -3   9   20.30    0.60
   2   3  -9   62.89    1.70
  -2  -3   9   65.19    1.40
  -2  -3   9   62.39    1.40
   1   3  -9   16.10    0.70
  -1  -3   9   15.90    0.50
  -1  -3   9   15.80    0.60
   0  -3   9    7.10    0.40
   0  -3   9    6.80    0.40
   1  -3   9    2.50    0.30
   1  -3   9    2.50    0.30
   2  -3   9    1.00    0.30
   2  -3   9    1.00    0.30
   3  -3   9    8.20    0.60
   3  -3   9    8.10    0.50
   4  -3   9    1.50    0.30
   4  -3   9    1.40    0.30
   5  -3   9    5.40    0.60
   5  -3   9    4.30    0.50
   6  -3   9    0.40    0.30
   6  -3   9    0.30    0.30
   7  -3   9   12.30    0.90
   7  -3   9   11.30    0.80
  13   2  -9    0.30    0.50
  13   2  -9    0.00    0.40
  12   2  -9    3.60    0.60
  11   2  -9   61.99    2.00
  10   2  -9    4.20    0.60
   9   2  -9  110.69    2.80
   8   2  -9    1.00    0.30
   7   2  -9   27.20    1.10
   6   2  -9   50.19    1.50
   5   2  -9    1.00    0.30
   4   2  -9    5.50    0.50
   3   2  -9    7.60    0.60
  -3  -2   9    7.90    0.40
  -3  -2   9    8.20    0.40
   2   2  -9   35.70    1.20
  -2  -2   9   36.50    0.90
  -2  -2   9   36.00    0.90
   1   2  -9   55.59    1.60
  -1  -2   9   53.99    1.30
  -1  -2   9   53.69    1.30
   0  -2   9   34.20    1.00
   0  -2   9   35.00    1.00
   1  -2   9   66.69    1.60
   1  -2   9   66.39    1.60
   2  -2   9   31.80    1.00
   2  -2   9   31.10    1.00
   3  -2   9   30.90    1.00
   3  -2   9   31.20    1.10
   4  -2   9   21.20    0.90
   4  -2   9   21.10    0.90
   5  -2   9   10.70    0.70
   5  -2   9    9.40    0.70
   6  -2   9    7.00    0.60
   6  -2   9    7.00    0.70
  14   1  -9    1.70    0.70
  13   1  -9    5.20    0.80
  13   1  -9    6.20    0.90
  12   1  -9    1.20    0.50
  11   1  -9   12.30    1.00
  10   1  -9   10.70    0.90
   9   1  -9   70.89    2.10
   8   1  -9    0.90    0.40
   7   1  -9    2.50    0.40
   6   1  -9   27.10    1.10
   5   1  -9   51.59    1.60
   4   1  -9   74.49    2.00
   3   1  -9  105.49    2.60
  -3  -1   9  105.49    2.20
  -3  -1   9  108.19    2.20
   2   1  -9   50.29    1.50
  -2  -1   9   48.30    1.20
  -2  -1   9   49.30    1.20
   1   1  -9   24.20    1.00
  -1  -1   9   25.00    0.80
  -1  -1   9   24.50    0.70
   0  -1   9    0.20    0.20
   0  -1   9    0.40    0.20
   1  -1   9    4.80    0.40
   1  -1   9    5.30    0.40
   2  -1   9    6.80    0.50
   2  -1   9    6.00    0.50
   3  -1   9    1.70    0.30
   4  -1   9   16.40    0.80
   5  -1   9   17.90    0.90
   6  -1   9   15.60    1.00
  14   0  -9    4.70    0.80
  13   0  -9    0.40    0.50
  13   0  -9    0.00    0.40
  12   0  -9    3.10    0.60
  12   0  -9    3.10    0.60
  11   0  -9    2.90    0.60
  10   0  -9   25.30    1.30
   9   0  -9    5.20    0.70
   8   0  -9  137.09    3.40
   7   0  -9  186.38    4.20
   6   0  -9   57.79    1.80
   5   0  -9    8.80    0.70
   4   0  -9    0.40    0.30
   3   0  -9    3.40    0.50
  -3   0   9    3.10    0.30
   2   0  -9    0.30    0.30
  -2   0   9    0.30    0.20
  -2   0   9    0.20    0.10
   1   0  -9   42.50    1.50
  -1   0   9   46.10    1.20
   0   0   9  248.78    4.80
   1   0   9    2.70    0.30
   2   0   9   28.50    1.00
   3   0   9    5.40    0.50
   4   0   9   24.20    1.00
   5   0   9   20.20    1.00
  14  -1  -9    7.10    1.00
  13  -1  -9    1.00    0.50
  13  -1  -9    1.60    0.60
  12  -1  -9    9.20    0.90
  12  -1  -9    7.90    0.90
  11  -1  -9   45.50    1.70
  11  -1  -9   43.60    1.80
  10  -1  -9   23.90    1.30
   9  -1  -9    0.60    0.40
   8  -1  -9  128.29    3.30
   7  -1  -9   11.30    0.90
   6  -1  -9   16.30    1.00
   5  -1  -9   21.30    1.10
   4  -1  -9    3.30    0.50
  -4   1   9    3.80    0.30
   3  -1  -9    0.60    0.40
  -3   1   9    1.50    0.20
   2  -1  -9    1.30    0.40
  -2   1   9    1.20    0.20
  -1   1   9   42.80    1.20
   0   1   9  116.69    2.60
   1   1   9  201.78    4.10
   2   1   9   14.40    0.70
   3   1   9    0.40    0.30
   4   1   9    1.50    0.40
   5   1   9    7.40    0.70
  14  -2  -9    2.00    0.70
  14  -2  -9    1.10    0.70
  13  -2  -9    3.80    0.70
  13  -2  -9    4.70    0.80
  12  -2  -9    0.50    0.40
  12  -2  -9    0.30    0.50
  11  -2  -9    2.80    0.60
  10  -2  -9    1.20    0.50
   9  -2  -9    0.90    0.50
   8  -2  -9    0.00    0.40
   7  -2  -9  163.38    4.00
   6  -2  -9 1073.69   20.00
   5  -2  -9  233.88    5.20
   4  -2  -9  181.58    4.30
  -4   2   9  187.88    3.70
   3  -2  -9    3.10    0.60
  -3   2   9    3.70    0.40
   2  -2  -9    7.40    0.80
  -2   2   9    6.60    0.50
  -1   2   9    3.00    0.40
   0   2   9    0.30    0.20
   1   2   9    0.60    0.30
   2   2   9    1.10    0.30
   3   2   9    1.60    0.40
   4   2   9   12.30    0.80
  14  -3  -9    2.50    0.70
  13  -3  -9   24.40    1.50
  12  -3  -9   13.70    1.20
  11  -3  -9    3.40    0.70
  10  -3  -9    2.40    0.60
   9  -3  -9   23.90    1.40
   8  -3  -9    1.00    0.50
   7  -3  -9    1.40    0.50
   6  -3  -9    7.50    0.90
   5  -3  -9   42.80    1.70
   4  -3  -9    3.50    0.60
  -4   3   9    3.60    0.40
   3  -3  -9    4.80    0.70
  -3   3   9    4.90    0.40
   2  -3  -9    4.80    0.70
  -2   3   9    4.20    0.40
  -1   3   9   48.90    1.40
   0   3   9    4.60    0.50
   1   3   9    3.50    0.40
   2   3   9   12.80    0.70
   3   3   9    9.30    0.70
  13  -4  -9   18.50    1.40
  12  -4  -9   35.50    1.80
  11  -4  -9   18.80    1.30
  10  -4  -9    0.90    0.50
   9  -4  -9    4.80    0.80
   8  -4  -9    2.00    0.60
   7  -4  -9   16.60    1.20
   6  -4  -9   16.40    1.20
   5  -4  -9  153.48    3.90
   4  -4  -9    9.50    1.00
  -4   4   9   11.60    0.60
   3  -4  -9   27.90    1.40
  -3   4   9   28.80    1.00
  -2   4   9   52.89    1.50
  -1   4   9   23.10    0.90
   0   4   9    6.10    0.50
   1   4   9    4.80    0.50
   2   4   9    2.40    0.40
  13  -5  -9    3.30    0.80
  12  -5  -9    0.00    0.50
  11  -5  -9   72.89    2.60
  10  -5  -9   29.30    1.60
   9  -5  -9    1.60    0.60
   8  -5  -9    0.30    0.50
   7  -5  -9   42.40    1.90
   6  -5  -9   21.90    1.40
   5  -5  -9    4.00    0.70
   4  -5  -9    2.90    0.60
  -4   5   9    2.40    0.30
   3  -5  -9   10.90    1.00
  -3   5   9   11.50    0.60
  -2   5   9    1.20    0.30
  -1   5   9   22.90    0.90
   0   5   9    5.60    0.50
   1   5   9    0.90    0.30
  12  -6  -9   39.70    2.00
  11  -6  -9    6.80    0.90
  10  -6  -9    9.30    1.10
   9  -6  -9   17.70    1.30
   8  -6  -9    4.40    0.80
   7  -6  -9   39.30    1.90
   6  -6  -9    0.80    0.50
   5  -6  -9    0.60    0.50
   4  -6  -9    0.50    0.50
  -4   6   9   -0.10    0.20
   3  -6  -9    0.40    0.40
  -3   6   9    0.80    0.30
  -2   6   9   10.40    0.70
  -1   6   9   19.40    0.90
  10  -7  -9    0.40    0.50
   9  -7  -9   18.70    1.40
   8  -7  -9    0.00    0.50
   7  -7  -9    1.90    0.60
   6  -7  -9   37.50    1.90
   5  -7  -9    0.70    0.50
   4  -7  -9    0.60    0.50
  -4   7   9    0.50    0.30
  -3   7   9   75.59    2.00
  -2   7   9    9.50    0.70
   7  -8  -9   19.70    1.50
   6  -8  -9    0.40    0.50
   5  -8  -9    2.50    0.70
   4  -8  -9   11.30    1.20
  -1 -14  10    8.00    1.40
   0 -14  10   17.50    1.20
   1 -14  10    0.90    0.40
   1 -14  10    0.70    0.50
  -3 -13  10   24.00    1.40
  -2 -13  10   25.20    1.40
  -1 -13  10    0.50    0.40
   0 -13  10   10.70    0.70
   0 -13  10   11.20    1.00
   1 -13  10    3.80    0.50
   1 -13  10    3.70    0.60
   2 -13  10    7.90    0.70
   3 -13  10    7.00    0.70
   6  12 -10    0.00    0.40
   5  12 -10    1.70    0.50
  -2 -12  10   45.90    1.80
  -1 -12  10    0.40    0.30
  -1 -12  10    1.00    0.40
   0 -12  10   19.20    0.90
   0 -12  10   17.90    1.10
   1 -12  10   28.40    1.30
   1 -12  10   28.10    1.10
   2 -12  10    1.10    0.40
   3 -12  10    5.20    0.60
   4 -12  10   23.40    1.10
   8  11 -10   21.10    1.30
   7  11 -10   14.70    1.10
   6  11 -10    7.00    0.80
   5  11 -10    6.00    0.70
   4  11 -10    5.30    0.70
  -1 -11  10   49.40    1.50
   0 -11  10   10.20    0.70
   0 -11  10    9.60    0.80
   1 -11  10   -0.10    0.30
   1 -11  10    0.00    0.20
   2 -11  10    0.70    0.30
   3 -11  10    2.80    0.50
   4 -11  10   27.40    1.20
   5 -11  10   10.90    0.80
   9  10 -10    2.60    0.60
   8  10 -10    1.30    0.50
   7  10 -10   10.50    0.90
   6  10 -10   12.50    1.00
   5  10 -10   31.90    1.40
   4  10 -10   90.99    2.50
   3  10 -10   26.00    1.20
   2  10 -10  101.09    2.70
  -2 -10  10  104.19    2.40
   1  10 -10    2.90    0.50
  -1 -10  10    3.20    0.40
   0 -10  10   18.30    0.80
  -1  10 -10    0.70    0.40
   1 -10  10    0.50    0.30
   2 -10  10    0.60    0.30
   3 -10  10    4.00    0.50
   4 -10  10   14.40    0.90
   5 -10  10    1.10    0.40
  10   9 -10    1.40    0.50
   9   9 -10   13.20    1.00
   8   9 -10    2.10    0.50
   7   9 -10    1.30    0.50
   6   9 -10   29.30    1.30
   5   9 -10    1.60    0.40
   4   9 -10  151.18    3.50
   3   9 -10   95.49    2.50
   2   9 -10   40.40    1.40
  -2  -9  10   38.90    1.20
   1   9 -10    7.30    0.60
  -1  -9  10    8.30    0.60
   0   9 -10    3.40    0.50
   0  -9  10    4.70    0.50
   1  -9  10    7.10    0.60
   2  -9  10    1.30    0.30
   3  -9  10   -0.20    0.20
   4  -9  10   13.40    0.80
   5  -9  10   66.69    2.00
   6  -9  10   59.89    2.00
  11   8 -10    0.30    0.40
  10   8 -10   23.00    1.20
   9   8 -10    4.10    0.60
   8   8 -10    6.00    0.70
   7   8 -10    0.00    0.30
   6   8 -10   35.30    1.40
   5   8 -10   46.50    1.60
   4   8 -10   14.00    0.80
   3   8 -10   15.70    0.80
   2   8 -10   54.29    1.60
  -2  -8  10   52.29    1.40
   1   8 -10   30.30    1.10
  -1  -8  10   29.40    1.00
   0   8 -10   67.49    1.80
   0  -8  10   68.29    1.80
   1  -8  10    1.00    0.30
   2  -8  10    5.80    0.50
   3  -8  10   15.00    0.80
   4  -8  10    0.40    0.30
   5  -8  10    4.40    0.50
   6  -8  10    1.10    0.40
  12   7 -10   13.10    1.00
  11   7 -10    0.30    0.40
  10   7 -10   45.60    1.70
   9   7 -10    6.50    0.70
   8   7 -10   18.30    1.00
   7   7 -10    0.30    0.30
   6   7 -10    1.90    0.40
   5   7 -10   43.40    1.40
   4   7 -10    1.30    0.30
   3   7 -10    4.30    0.50
  -3  -7  10    3.70    0.40
   2   7 -10    6.30    0.60
  -2  -7  10    5.40    0.50
   1   7 -10  503.35    9.40
  -1  -7  10  492.95    9.30
   0   7 -10  174.28    3.70
   0  -7  10  179.68    3.70
   1  -7  10    0.50    0.20
   2  -7  10   14.10    0.70
   3  -7  10    4.20    0.50
   4  -7  10   16.20    0.80
   5  -7  10   29.30    1.20
   6  -7  10    4.50    0.60
  12   6 -10    7.60    0.90
  11   6 -10    9.80    0.90
  10   6 -10   28.70    1.30
   9   6 -10    8.30    0.80
   8   6 -10    1.20    0.40
   7   6 -10   12.10    0.80
   6   6 -10   45.30    1.50
   5   6 -10   36.50    1.20
   4   6 -10    1.90    0.30
   3   6 -10    4.40    0.50
  -3  -6  10    3.40    0.40
   2   6 -10  232.48    4.80
  -2  -6  10  239.08    4.60
   1   6 -10  124.69    2.80
  -1  -6  10  123.49    2.70
   0  -6  10  216.88    4.30
   1  -6  10   67.39    1.70
   2  -6  10    2.70    0.40
   3  -6  10   75.19    2.00
   4  -6  10   35.50    1.30
   5  -6  10    3.30    0.50
   6  -6  10   10.00    0.80
  12   5 -10    1.70    0.50
  11   5 -10    4.90    0.70
  10   5 -10   22.20    1.20
   9   5 -10    9.20    0.80
   8   5 -10  108.69    2.70
   7   5 -10   65.99    1.90
   6   5 -10   61.69    1.80
   5   5 -10   82.99    2.10
   4   5 -10   32.20    1.10
   3   5 -10   14.80    0.70
  -3  -5  10   14.30    0.60
   2   5 -10   34.30    1.10
  -2  -5  10   34.30    1.00
   1   5 -10    2.00    0.40
  -1  -5  10    1.80    0.30
   0  -5  10  194.78    3.90
   1  -5  10  206.48    4.20
   2  -5  10    4.70    0.50
   3  -5  10   17.60    0.80
   4  -5  10    1.50    0.30
   5  -5  10    0.90    0.30
   6  -5  10    9.20    0.70
  13   4 -10    3.20    0.60
  12   4 -10    4.40    0.70
  11   4 -10    0.10    0.40
  10   4 -10    2.80    0.50
   9   4 -10   89.99    2.50
   8   4 -10    3.20    0.50
   7   4 -10    2.10    0.40
   6   4 -10   32.80    1.20
   5   4 -10    0.20    0.20
   4   4 -10    0.30    0.20
   3   4 -10    2.70    0.40
  -3  -4  10    2.60    0.30
   2   4 -10    1.60    0.30
  -2  -4  10    1.00    0.20
   1   4 -10   21.80    0.90
  -1  -4  10   23.80    0.80
   0  -4  10    0.40    0.20
   1  -4  10   53.49    1.40
   2  -4  10  120.39    2.70
   3  -4  10   36.00    1.20
   4  -4  10   13.80    0.80
   5  -4  10    1.80    0.40
   6  -4  10    0.10    0.30
  13   3 -10    8.20    1.00
  12   3 -10    0.90    0.50
  11   3 -10   63.19    2.10
  10   3 -10   20.60    1.10
   9   3 -10   19.40    1.00
   8   3 -10   43.40    1.50
   7   3 -10   11.60    0.80
   6   3 -10    2.00    0.40
   5   3 -10   24.20    1.00
   4   3 -10   15.80    0.80
   3   3 -10   50.39    1.50
  -3  -3  10   49.30    1.20
   2   3 -10    3.60    0.50
  -2  -3  10    4.40    0.30
  -2  -3  10    4.50    0.30
   1   3 -10   91.89    2.30
  -1  -3  10   93.79    2.00
  -1  -3  10   94.69    2.10
   0  -3  10   11.60    0.60
   0  -3  10   10.80    0.50
   1  -3  10   79.59    1.80
   1  -3  10   77.59    1.90
   2  -3  10    3.80    0.40
   2  -3  10    4.30    0.40
   3  -3  10   24.10    0.90
   3  -3  10   24.00    0.90
   4  -3  10   31.30    1.10
   4  -3  10   31.00    1.10
   5  -3  10    1.70    0.40
   5  -3  10    1.60    0.40
   6  -3  10    8.80    0.70
   6  -3  10    7.80    0.70
  13   2 -10   25.90    1.40
  12   2 -10   50.59    1.90
  11   2 -10    0.10    0.40
  10   2 -10    1.50    0.50
   9   2 -10    0.60    0.40
   8   2 -10   32.30    1.30
   7   2 -10    4.10    0.50
   6   2 -10    4.30    0.60
   4   2 -10  143.29    3.30
   3   2 -10  367.76    7.30
  -3  -2  10  372.56    6.80
  -3  -2  10  367.16    6.80
   2   2 -10  312.97    6.30
  -2  -2  10  315.47    5.90
  -2  -2  10  314.87    5.90
  -1  -2  10   30.50    0.90
  -1  -2  10   29.80    0.90
   0  -2  10   12.10    0.60
   0  -2  10   12.20    0.60
   1  -2  10    2.50    0.30
   1  -2  10    2.50    0.30
   2  -2  10    2.40    0.30
   2  -2  10    2.30    0.30
   3  -2  10    1.30    0.30
   3  -2  10    1.00    0.30
   4  -2  10    1.90    0.40
   5  -2  10    2.40    0.50
  14   1 -10   14.90    1.30
  14   1 -10   12.90    1.30
  13   1 -10   11.80    1.10
  13   1 -10    9.40    1.00
  12   1 -10   -0.10    0.40
  11   1 -10   12.40    1.00
  10   1 -10  180.48    4.30
   9   1 -10    7.10    0.80
   8   1 -10   25.60    1.20
   7   1 -10   66.39    2.00
   6   1 -10   85.79    2.40
   5   1 -10    9.90    0.80
   4   1 -10   48.70    1.60
   3   1 -10  426.46    8.50
  -3  -1  10  430.56    7.90
  -3  -1  10  436.16    7.90
   2   1 -10   44.30    1.50
  -2  -1  10   44.10    1.20
  -2  -1  10   43.30    1.10
  -1  -1  10   12.50    0.60
  -1  -1  10   12.10    0.50
   0  -1  10    6.70    0.50
   1  -1  10   13.70    0.70
   2  -1  10    1.90    0.30
   3  -1  10   12.70    0.70
   4  -1  10   12.30    0.80
   5  -1  10    0.30    0.30
  14   0 -10   11.00    1.10
  14   0 -10   10.30    1.10
  13   0 -10   -0.10    0.40
  13   0 -10    0.60    0.50
  12   0 -10    1.80    0.60
  11   0 -10    1.90    0.60
  10   0 -10    0.60    0.50
   9   0 -10   17.20    1.10
   8   0 -10  202.78    4.60
   7   0 -10    2.00    0.50
   6   0 -10  215.38    4.80
   5   0 -10   29.30    1.30
   4   0 -10   30.60    1.30
   3   0 -10    2.40    0.50
  -3   0  10    1.90    0.30
   2   0 -10  167.28    3.90
  -2   0  10  176.18    3.50
  -1   0  10    0.30    0.20
   0   0  10    0.50    0.20
   1   0  10    0.40    0.20
   2   0  10   34.40    1.20
   3   0  10    0.60    0.30
   4   0  10    4.50    0.60
  14  -1 -10   14.80    1.30
  14  -1 -10   13.30    1.20
  13  -1 -10    0.70    0.50
  13  -1 -10    0.30    0.40
  12  -1 -10    0.70    0.50
  12  -1 -10    1.30    0.50
  11  -1 -10   14.70    1.10
  10  -1 -10    1.60    0.50
   9  -1 -10  155.18    3.90
   8  -1 -10  132.49    3.50
   7  -1 -10    7.20    0.80
   6  -1 -10    0.10    0.40
   5  -1 -10   20.20    1.20
   4  -1 -10    8.10    0.90
  -4   1  10    8.90    0.50
   3  -1 -10   15.20    1.00
  -3   1  10   15.30    0.70
   2  -1 -10    5.40    0.70
  -2   1  10    5.00    0.40
  -1   1  10   33.00    1.10
   0   1  10    1.80    0.30
   1   1  10   15.70    0.80
   2   1  10    1.50    0.30
   3   1  10   12.70    0.80
   4   1  10    3.40    0.50
  14  -2 -10   35.30    1.90
  13  -2 -10   39.50    1.90
  12  -2 -10   19.50    1.40
  11  -2 -10    5.00    0.80
  10  -2 -10   -0.10    0.40
   9  -2 -10    7.30    0.90
   8  -2 -10    8.00    1.00
   7  -2 -10  110.99    3.10
   6  -2 -10   61.29    2.20
   5  -2 -10    0.30    0.40
   4  -2 -10   25.50    1.30
  -4   2  10   27.50    0.90
   3  -2 -10    2.00    0.50
  -3   2  10    2.60    0.30
  -2   2  10    0.00    0.20
  -1   2  10   41.40    1.20
   0   2  10   -0.10    0.20
   1   2  10   81.59    2.10
   2   2  10   16.50    0.80
   3   2  10    4.60    0.50
  13  -3 -10   -0.90    0.50
  12  -3 -10    9.20    1.10
  11  -3 -10    3.90    0.80
  10  -3 -10    2.80    0.70
   9  -3 -10    9.80    1.10
   8  -3 -10   34.70    1.70
   7  -3 -10    1.30    0.60
   6  -3 -10    7.00    0.90
   5  -3 -10  324.57    7.00
   4  -3 -10    3.10    0.60
  -4   3  10    3.30    0.40
   3  -3 -10    1.30    0.50
  -3   3  10    1.50    0.30
  -2   3  10    1.20    0.30
  -1   3  10    0.00    0.20
   0   3  10    0.70    0.30
   1   3  10   43.10    1.40
   2   3  10    2.90    0.50
  13  -4 -10    0.10    0.50
  12  -4 -10    0.10    0.50
  11  -4 -10   60.49    2.30
  10  -4 -10    2.30    0.70
   9  -4 -10    5.40    0.80
   8  -4 -10    4.40    0.80
   7  -4 -10    2.00    0.60
   6  -4 -10    3.60    0.70
   5  -4 -10    9.00    1.00
   4  -4 -10   17.30    1.20
  -4   4  10   16.90    0.80
   3  -4 -10    2.50    0.60
  -3   4  10    4.40    0.50
  -2   4  10    5.00    0.50
  -1   4  10    1.00    0.30
   0   4  10    0.10    0.30
   1   4  10    1.00    0.50
  12  -5 -10    0.90    0.60
  11  -5 -10    4.80    0.90
  10  -5 -10    8.30    1.00
   9  -5 -10    0.30    0.50
   8  -5 -10   23.20    1.50
   7  -5 -10    7.00    0.90
   6  -5 -10    5.80    0.90
   5  -5 -10    2.30    0.60
   4  -5 -10   28.80    1.50
  -4   5  10   29.20    1.10
  -3   5  10    3.90    0.50
  -2   5  10    2.60    0.40
  -1   5  10   22.20    1.00
  10  -6 -10   -0.10    0.50
   9  -6 -10   23.10    1.60
   8  -6 -10    0.90    0.60
   7  -6 -10    5.60    0.90
   6  -6 -10    0.60    0.50
   5  -6 -10    6.60    0.90
   4  -6 -10    5.20    0.90
  -4   6  10    4.20    0.50
  -3   6  10    3.70    0.50
   8  -7 -10   19.40    1.70
   7  -7 -10    6.00    0.90
   6  -7 -10   50.69    2.30
   5  -7 -10    0.90    0.60
   3  13 -11   47.20    1.80
   0 -13  11    0.00    0.30
   1 -13  11   -0.30    0.30
   2 -13  11    1.00    0.40
   6  12 -11    5.40    0.80
   5  12 -11    1.90    0.60
   4  12 -11    1.50    0.50
   3  12 -11    5.10    0.70
   2  12 -11   -0.20    0.40
   1  12 -11    0.20    0.40
  -1 -12  11    0.40    0.30
   0 -12  11   13.40    0.80
   1 -12  11    3.30    0.50
   2 -12  11   34.60    1.30
   3 -12  11    0.30    0.30
   7  11 -11   12.20    1.10
   6  11 -11   19.80    1.20
   5  11 -11    2.70    0.60
   4  11 -11   17.30    1.10
   3  11 -11   92.29    2.60
   2  11 -11    3.50    0.60
   1  11 -11   13.20    0.90
  -1 -11  11   14.40    0.80
   0  11 -11    9.60    0.80
   0 -11  11   11.20    0.70
   1 -11  11    0.20    0.30
   2 -11  11    7.60    0.70
   3 -11  11   29.00    1.20
   4 -11  11    8.00    0.90
   9  10 -11    0.30    0.50
   8  10 -11    0.80    0.50
   7  10 -11    1.10    0.50
   6  10 -11   51.19    1.80
   5  10 -11    7.00    0.80
   4  10 -11   47.60    1.70
   3  10 -11   56.29    1.80
   2  10 -11    8.80    0.80
  -2 -10  11    9.70    0.60
   1  10 -11   15.40    0.90
  -1 -10  11   14.60    0.70
   0  10 -11   16.60    0.90
   0 -10  11   17.20    0.80
   1 -10  11   20.70    0.90
   2 -10  11    0.70    0.30
   3 -10  11   30.10    1.20
   4 -10  11    5.20    0.60
  10   9 -11    3.60    0.60
   9   9 -11    1.20    0.50
   8   9 -11   -0.10    0.40
   7   9 -11    0.80    0.40
   6   9 -11   52.49    1.80
   5   9 -11    2.40    0.50
   4   9 -11   42.90    1.50
   3   9 -11   24.60    1.10
   2   9 -11  104.39    2.60
  -2  -9  11  102.79    2.40
   1   9 -11    3.80    0.50
  -1  -9  11    3.40    0.40
   0  -9  11    7.90    0.60
   1  -9  11   25.10    1.00
   2  -9  11   28.60    1.10
   3  -9  11   11.10    0.80
   4  -9  11   12.10    0.80
   5  -9  11    8.70    0.90
  11   8 -11    8.00    0.90
  10   8 -11    0.90    0.50
   9   8 -11   12.00    1.00
   8   8 -11   67.19    2.10
   7   8 -11    0.60    0.40
   6   8 -11    0.00    0.30
   5   8 -11    7.30    0.70
   4   8 -11  179.78    4.00
   3   8 -11  218.38    4.60
   2   8 -11    9.30    0.70
  -2  -8  11    9.90    0.60
   1   8 -11   61.79    1.80
  -1  -8  11   66.49    1.70
   0  -8  11   31.80    1.10
   1  -8  11    4.50    0.50
   2  -8  11    0.00    0.20
   3  -8  11    0.70    0.30
   4  -8  11   10.80    0.80
   5  -8  11    4.80    0.60
  11   7 -11    0.70    0.40
  10   7 -11   32.80    1.40
   9   7 -11   -0.10    0.40
   8   7 -11   12.50    0.90
   7   7 -11   10.00    0.80
   6   7 -11    0.20    0.30
   5   7 -11    2.10    0.40
   4   7 -11   13.60    0.80
   3   7 -11   71.79    2.00
  -3  -7  11   72.89    1.80
   2   7 -11    7.10    0.60
  -2  -7  11    7.00    0.50
   1   7 -11  121.09    2.80
  -1  -7  11  119.99    2.70
   0  -7  11  266.77    5.30
   1  -7  11  116.99    2.70
   2  -7  11    0.10    0.30
   3  -7  11   26.60    1.10
   4  -7  11   42.90    1.50
   5  -7  11   25.90    1.10
  12   6 -11   13.30    1.10
  11   6 -11    4.60    0.70
  10   6 -11    8.90    0.90
   9   6 -11    9.20    0.80
   8   6 -11   24.80    1.20
   7   6 -11    0.20    0.30
   6   6 -11   42.60    1.50
   5   6 -11   43.00    1.40
   4   6 -11    0.20    0.30
  -3  -6  11   24.50    0.90
   2   6 -11  102.69    2.50
  -2  -6  11  104.99    2.30
   1   6 -11  279.37    5.60
  -1  -6  11  284.17    5.50
   0  -6  11  113.69    2.60
   1  -6  11    1.00    0.30
   2  -6  11    0.90    0.30
   3  -6  11    2.10    0.40
   4  -6  11    0.30    0.30
   5  -6  11    3.90    0.50
  13   5 -11    0.80    0.50
  12   5 -11    3.50    0.70
  11   5 -11    1.90    0.50
  10   5 -11   30.70    1.40
   9   5 -11   79.39    2.30
   8   5 -11   11.30    0.80
   7   5 -11    4.50    0.60
   6   5 -11   27.70    1.20
   5   5 -11    4.90    0.60
   4   5 -11    1.70    0.40
  -3  -5  11    1.80    0.30
   2   5 -11   50.69    1.60
  -2  -5  11   51.09    1.30
  -1  -5  11   10.60    0.60
   0  -5  11    0.90    0.30
   1  -5  11  115.49    2.60
   2  -5  11    1.10    0.30
   3  -5  11    6.90    0.60
   4  -5  11   21.30    1.00
   5  -5  11   10.30    0.80
  13   4 -11    8.90    1.00
  12   4 -11    0.80    0.50
  11   4 -11   20.60    1.20
  10   4 -11   56.59    1.90
   9   4 -11   46.50    1.70
   8   4 -11   45.10    1.60
   7   4 -11   44.60    1.60
   6   4 -11    2.20    0.40
   5   4 -11  127.59    3.10
   4   4 -11    1.50    0.40
   3   4 -11    1.80    0.40
  -3  -4  11    1.50    0.20
   2   4 -11   78.79    2.10
  -2  -4  11   79.69    1.80
  -1  -4  11    7.20    0.50
   0  -4  11    0.20    0.20
   1  -4  11   20.50    0.80
   2  -4  11   33.80    1.10
   3  -4  11   15.00    0.80
   4  -4  11    0.20    0.30
   5  -4  11    2.30    0.40
  13   3 -11    3.50    0.70
  12   3 -11  124.19    3.40
  11   3 -11   22.10    1.30
  10   3 -11   18.80    1.10
   9   3 -11   13.80    1.00
   8   3 -11   27.90    1.30
   7   3 -11   37.50    1.40
   6   3 -11    8.00    0.70
   5   3 -11  364.46    7.30
   4   3 -11    0.40    0.30
   3   3 -11    4.20    0.60
  -3  -3  11    4.00    0.30
   2   3 -11   35.00    1.30
  -2  -3  11   37.70    1.00
  -2  -3  11   35.30    1.00
  -1  -3  11   14.00    0.60
  -1  -3  11   14.40    0.60
   0  -3  11    8.70    0.50
   0  -3  11    8.80    0.50
   1  -3  11    1.60    0.30
   1  -3  11    1.50    0.30
   2  -3  11   24.80    0.90
   2  -3  11   24.40    0.90
   3  -3  11    5.10    0.70
   3  -3  11    4.40    0.50
  13   2 -11    2.30    0.60
  12   2 -11    0.30    0.50
  11   2 -11   30.30    1.50
  10   2 -11  101.79    2.90
   9   2 -11   25.00    1.30
   8   2 -11   -0.10    0.40
   7   2 -11   21.10    1.10
   6   2 -11   16.40    1.00
   5   2 -11   11.80    0.90
   4   2 -11   19.90    1.10
   3   2 -11    3.10    0.50
  -3  -2  11    2.60    0.30
  -3  -2  11    2.60    0.30
   2   2 -11   20.40    1.10
  -2  -2  11   19.90    0.70
  -2  -2  11   20.00    0.70
  -1  -2  11   12.90    0.60
  -1  -2  11   14.70    0.60
   0  -2  11   12.40    0.60
   0  -2  11   12.20    0.60
   1  -2  11    0.30    0.20
   2  -2  11   11.00    0.70
   3  -2  11   -0.20    0.20
   4  -2  11   16.50    0.90
  13   1 -11    4.70    0.80
  12   1 -11   -0.30    0.40
  11   1 -11  140.69    3.70
  10   1 -11    8.10    1.00
   9   1 -11   13.90    1.10
   8   1 -11    8.20    0.90
   7   1 -11   45.00    1.70
   6   1 -11   57.59    2.00
   5   1 -11   26.10    1.30
   4   1 -11  136.89    3.40
   3   1 -11   42.20    1.60
  -3  -1  11   42.30    1.20
  -2  -1  11    0.90    0.20
  -1  -1  11   75.79    1.80
   0  -1  11    0.10    0.20
   1  -1  11    5.90    0.50
   2  -1  11   38.10    1.30
   3  -1  11    9.20    0.70
   4  -1  11   13.50    0.90
  13   0 -11    2.20    0.60
  13   0 -11    2.00    0.60
  12   0 -11    2.40    0.60
  11   0 -11   13.40    1.10
  10   0 -11    7.00    0.80
   9   0 -11   96.69    2.90
   8   0 -11   90.79    2.70
   7   0 -11    5.00    0.70
   6   0 -11   19.40    1.20
   5   0 -11   21.30    1.20
   4   0 -11   11.20    1.00
  -4   0  11   12.10    0.60
   3   0 -11    4.40    0.70
  -3   0  11    4.60    0.40
  -2   0  11   91.89    2.10
  -1   0  11   16.00    0.70
   0   0  11    0.30    0.20
   1   0  11   22.90    0.90
   2   0  11    6.50    0.60
   3   0  11    6.10    0.60
  13  -1 -11    1.10    0.60
  12  -1 -11   -0.20    0.50
  11  -1 -11   -0.40    0.40
  10  -1 -11   32.90    1.60
   9  -1 -11   35.10    1.60
   8  -1 -11    0.20    0.50
   7  -1 -11   21.20    1.30
   6  -1 -11    4.40    0.70
   5  -1 -11    2.30    0.60
   4  -1 -11    5.40    0.80
  -4   1  11    6.20    0.50
   3  -1 -11    7.50    0.90
  -3   1  11   10.00    0.60
  -2   1  11    0.20    0.20
  -1   1  11   11.10    0.60
   0   1  11   10.00    0.60
   1   1  11    4.80    0.50
   2   1  11    1.20    0.40
  13  -2 -11    5.30    0.90
  12  -2 -11    9.30    1.10
  11  -2 -11   -0.50    0.50
  10  -2 -11   -0.40    0.50
   9  -2 -11   16.00    1.30
   8  -2 -11   10.10    1.10
   7  -2 -11    7.80    1.00
   6  -2 -11    0.10    0.50
   5  -2 -11    1.60    0.60
   4  -2 -11   13.30    1.10
  -4   2  11   14.40    0.70
  -3   2  11    0.00    0.20
  -2   2  11   10.80    0.60
  -1   2  11    0.00    0.20
   0   2  11    6.30    0.60
   1   2  11   12.80    0.80
  12  -3 -11    0.60    0.60
  11  -3 -11    1.80    0.70
  10  -3 -11   34.50    1.80
   9  -3 -11    4.10    0.80
   8  -3 -11   22.90    1.50
   7  -3 -11   19.50    1.40
   6  -3 -11   34.10    1.70
   5  -3 -11    2.80    0.70
   4  -3 -11    2.20    0.60
  -4   3  11    2.70    0.40
  -3   3  11    2.30    0.40
  -2   3  11    4.50    0.50
  -1   3  11   15.60    0.80
   0   3  11    2.20    0.40
  11  -4 -11    0.30    0.60
  10  -4 -11    0.80    0.60
   9  -4 -11    4.80    0.90
   8  -4 -11    0.40    0.60
   7  -4 -11    9.20    1.10
   6  -4 -11   14.40    1.20
   5  -4 -11    0.50    0.50
   4  -4 -11    5.10    0.80
  -4   4  11    4.90    0.50
  -3   4  11   21.90    0.90
  -2   4  11    2.70    0.40
  -1   4  11    4.20    0.50
  10  -5 -11    0.80    0.60
   9  -5 -11    1.80    0.70
   8  -5 -11    0.10    0.50
   7  -5 -11   15.20    1.30
   6  -5 -11    0.70    0.60
   5  -5 -11   10.90    1.10
  -4   5  11    0.40    0.30
  -3   5  11    0.20    0.30
   8  -6 -11    9.00    1.10
   7  -6 -11    0.60    0.50
   6  -6 -11    1.70    0.60
   5  -6 -11   34.00    1.80
   3  13 -12    4.40    0.90
   2  13 -12   10.20    1.00
   1  13 -12    2.70    0.60
   5  12 -12   10.90    1.00
   4  12 -12   65.79    2.20
   3  12 -12   17.50    1.10
   2  12 -12   10.70    0.90
   1  12 -12    0.50    0.40
  -1 -12  12    0.80    0.30
   0 -12  12    0.80    0.30
   1 -12  12    8.30    0.70
   7  11 -12    9.60    1.00
   6  11 -12   43.40    1.80
   5  11 -12    3.40    0.60
   4  11 -12   71.19    2.20
   3  11 -12   13.10    1.00
   2  11 -12    5.40    0.70
  -2 -11  12    5.60    0.60
   1  11 -12   13.10    0.90
  -1 -11  12   13.30    0.80
   0 -11  12   20.70    1.00
   1 -11  12   31.30    1.20
   2 -11  12   35.70    1.40
   8  10 -12    4.70    0.70
   7  10 -12    1.80    0.50
   6  10 -12   25.80    1.30
   5  10 -12  206.68    4.70
   4  10 -12  137.79    3.40
   3  10 -12    0.10    0.40
   2  10 -12    2.10    0.50
  -2 -10  12    1.50    0.40
   1  10 -12   22.50    1.10
  -1 -10  12   22.20    1.00
   0 -10  12   16.10    0.90
   1 -10  12   44.80    1.50
   2 -10  12    0.20    0.30
   3 -10  12    0.00    0.30
   9   9 -12   20.00    1.20
   8   9 -12    3.80    0.60
   7   9 -12    8.30    0.90
   6   9 -12   36.90    1.50
   5   9 -12   20.50    1.10
   4   9 -12    7.00    0.80
   3   9 -12   73.59    2.10
   2   9 -12    0.00    0.30
  -2  -9  12    0.20    0.30
   1   9 -12   10.10    0.80
  -1  -9  12   10.90    0.70
   0  -9  12   17.70    0.90
   1  -9  12   17.20    0.90
   2  -9  12   77.79    2.10
   3  -9  12   49.80    1.60
  10   8 -12    0.10    0.40
   9   8 -12   23.40    1.30
   8   8 -12   27.60    1.30
   7   8 -12    1.90    0.50
   6   8 -12   48.40    1.70
   5   8 -12   33.50    1.40
   4   8 -12   90.59    2.40
   3   8 -12    0.80    0.40
  -3  -8  12    1.10    0.30
   2   8 -12    0.30    0.30
  -2  -8  12    0.00    0.20
  -1  -8  12    8.40    0.60
   0  -8  12    1.30    0.30
   1  -8  12   22.80    1.00
   2  -8  12    0.50    0.30
   3  -8  12    9.60    0.70
   4  -8  12   37.20    1.40
  11   7 -12    1.80    0.60
  10   7 -12    5.00    0.70
   9   7 -12    5.20    0.70
   8   7 -12   11.20    0.90
   7   7 -12   19.20    1.10
   6   7 -12    2.50    0.50
   5   7 -12   18.10    1.00
   4   7 -12  113.19    2.80
   3   7 -12   32.30    1.20
  -3  -7  12   24.10    1.00
   2   7 -12   84.59    2.20
  -2  -7  12   85.19    2.10
  -1  -7  12    8.20    0.60
   0  -7  12   27.80    1.00
   1  -7  12   14.80    0.80
   2  -7  12    2.10    0.40
   3  -7  12    4.70    0.50
   4  -7  12   23.90    1.10
  12   6 -12    1.50    0.50
  11   6 -12    8.70    1.00
  10   6 -12    7.30    0.90
   9   6 -12    7.90    0.80
   8   6 -12    0.70    0.40
   7   6 -12   -0.10    0.30
   6   6 -12    2.40    0.50
   5   6 -12    5.30    0.60
   4   6 -12    0.20    0.30
  -3  -6  12    3.00    0.40
   2   6 -12  107.99    2.70
  -2  -6  12  107.59    2.40
  -1  -6  12   37.90    1.20
   0  -6  12    5.60    0.50
   1  -6  12    0.20    0.30
   2  -6  12   17.00    0.80
   3  -6  12    2.00    0.40
   4  -6  12    0.70    0.40
  12   5 -12   -0.50    0.40
  11   5 -12    7.60    0.90
  10   5 -12    0.80    0.50
   9   5 -12    0.40    0.40
   8   5 -12    3.60    0.60
   7   5 -12    5.10    0.70
   6   5 -12   70.89    2.10
   5   5 -12    1.60    0.40
   4   5 -12    3.20    0.50
   3   5 -12   24.30    1.10
  -3  -5  12   24.80    0.90
   2   5 -12    0.20    0.30
  -2  -5  12    0.50    0.20
  -1  -5  12    4.10    0.40
   0  -5  12   80.49    2.00
   1  -5  12    5.40    0.50
   2  -5  12    9.60    0.70
   3  -5  12    0.80    0.30
   4  -5  12    0.30    0.30
  13   4 -12   18.00    1.30
  12   4 -12    0.30    0.50
  11   4 -12    4.10    0.70
  10   4 -12   38.70    1.60
   9   4 -12   22.20    1.20
   8   4 -12   83.59    2.40
   7   4 -12   27.80    1.30
   6   4 -12    7.90    0.80
   5   4 -12    1.60    0.40
   4   4 -12    4.10    0.60
   3   4 -12   -0.10    0.30
  -3  -4  12    0.40    0.20
  -2  -4  12   31.50    1.00
  -1  -4  12    6.80    0.50
   0  -4  12    1.50    0.30
   1  -4  12    0.70    0.30
   2  -4  12   31.70    1.10
   3  -4  12    3.30    0.50
   4  -4  12    0.80    0.40
  13   3 -12   90.69    2.90
  12   3 -12    0.70    0.50
  11   3 -12    8.70    1.00
  10   3 -12    6.40    0.80
   9   3 -12   25.30    1.30
   8   3 -12   16.00    1.00
   7   3 -12   49.70    1.80
   6   3 -12   12.30    0.90
   5   3 -12    6.30    0.70
   4   3 -12    8.50    0.80
   3   3 -12    0.10    0.30
  -3  -3  12    0.20    0.20
  -2  -3  12    3.10    0.30
  -1  -3  12    3.60    0.40
   0  -3  12    0.80    0.20
  13   2 -12    1.50    0.60
  12   2 -12   11.30    1.10
  11   2 -12   28.60    1.50
  10   2 -12   61.99    2.20
   9   2 -12    2.70    0.60
   8   2 -12   55.19    2.00
   7   2 -12    4.40    0.70
   6   2 -12   68.59    2.20
   5   2 -12   10.80    0.90
   4   2 -12  412.66    8.40
   3   2 -12   27.20    1.30
  -3  -2  12   28.10    0.90
  -2  -2  12   53.29    1.40
  -1  -2  12   16.30    0.70
   0  -2  12    7.10    0.50
   1  -2  12    2.10    0.40
   2  -2  12    1.30    0.30
   3  -2  12   21.70    1.00
  13   1 -12    1.80    0.70
  12   1 -12   19.10    1.30
  11   1 -12   66.99    2.40
  10   1 -12    0.50    0.50
   9   1 -12    4.60    0.70
   8   1 -12    0.10    0.40
   7   1 -12   50.89    1.90
   6   1 -12   47.90    1.80
   5   1 -12   20.20    1.20
   4   1 -12    0.30    0.50
  -3  -1  12   46.30    1.30
  -2  -1  12   23.10    0.90
  -1  -1  12   18.70    0.80
   0  -1  12    2.70    0.40
   1  -1  12    4.50    0.50
   2  -1  12   46.60    1.50
  13   0 -12   -0.40    0.50
  12   0 -12    6.90    0.90
  11   0 -12    0.00    0.50
  10   0 -12   11.10    1.10
   9   0 -12   -0.10    0.40
   8   0 -12    6.50    0.90
   7   0 -12   -0.20    0.40
   6   0 -12    3.50    0.70
   5   0 -12   10.80    1.00
   4   0 -12    6.30    0.80
  -4   0  12    6.60    0.50
  -3   0  12   28.80    1.00
  -2   0  12    1.70    0.30
  -1   0  12    2.00    0.40
   0   0  12   38.00    1.30
   1   0  12    3.30    0.50
   2   0  12   56.89    1.70
  12  -1 -12    0.40    0.60
  11  -1 -12    4.40    0.80
  10  -1 -12    0.40    0.50
   9  -1 -12    4.50    0.80
   8  -1 -12   10.10    1.10
   7  -1 -12   20.30    1.40
   6  -1 -12    0.00    0.50
   5  -1 -12   14.60    1.20
   4  -1 -12    6.20    0.80
  -4   1  12    6.40    0.50
  -3   1  12    8.40    0.60
  -2   1  12    0.00    0.20
  -1   1  12    0.30    0.30
   0   1  12    7.40    0.60
   1   1  12   50.69    1.60
  12  -2 -12   10.90    1.30
  11  -2 -12   15.80    1.40
  10  -2 -12    1.20    0.60
   9  -2 -12    0.70    0.60
   8  -2 -12   26.50    1.60
   7  -2 -12   31.00    1.70
   6  -2 -12    6.90    0.90
   5  -2 -12    7.60    0.90
  -4   2  12    5.80    0.50
  -3   2  12    5.10    0.50
  -2   2  12    4.40    0.50
  -1   2  12    0.80    0.30
   0   2  12    0.30    0.30
  11  -3 -12    2.60    0.80
  10  -3 -12    4.60    0.90
   9  -3 -12    6.50    1.00
   8  -3 -12   26.70    1.70
   7  -3 -12   14.20    1.30
   6  -3 -12    4.50    0.90
   5  -3 -12   16.40    1.30
  -4   3  12    0.80    0.30
  -3   3  12    1.20    0.30
  -2   3  12    6.60    0.60
  10  -4 -12   26.40    1.80
   9  -4 -12   40.90    2.10
   8  -4 -12    0.20    0.60
   7  -4 -12    0.00    0.60
   6  -4 -12    2.20    0.70
   5  -4 -12    2.70    0.70
  -4   4  12   90.49    2.30
   8  -5 -12   10.00    1.30
   7  -5 -12    1.10    0.60
   6  -5 -12    5.60    0.90
   4  12 -13    1.80    0.60
   3  12 -13    2.50    0.60
   2  12 -13   19.70    1.20
  -1 -12  13   -0.10    0.40
   6  11 -13    1.20    0.50
   5  11 -13    1.40    0.50
   4  11 -13   21.10    1.30
   3  11 -13  166.38    4.00
   2  11 -13    1.70    0.50
  -2 -11  13    1.40    0.40
  -1 -11  13    0.20    0.30
   0 -11  13   34.20    1.30
   8  10 -13   10.00    1.20
   7  10 -13    7.00    0.80
   6  10 -13   60.49    2.10
   5  10 -13   32.30    1.50
   4  10 -13    4.80    0.70
   3  10 -13    0.20    0.40
   2  10 -13   19.90    1.10
  -2 -10  13   18.10    0.90
  -1 -10  13   36.60    1.30
   0 -10  13   27.40    1.20
   1 -10  13   50.79    1.70
   9   9 -13    2.10    0.60
   8   9 -13    0.70    0.50
   7   9 -13   27.90    1.40
   6   9 -13    0.90    0.50
   5   9 -13   62.69    2.00
   4   9 -13  155.68    3.70
   3   9 -13    4.60    0.60
   2   9 -13   30.10    1.30
  -2  -9  13   31.60    1.20
  -1  -9  13   72.79    2.00
   0  -9  13    8.50    0.70
   1  -9  13   47.00    1.60
   2  -9  13    4.60    0.60
  10   8 -13   23.20    1.40
   9   8 -13    4.10    0.70
   8   8 -13   32.70    1.50
   7   8 -13   18.60    1.10
   6   8 -13    4.20    0.60
   5   8 -13   18.30    1.10
   4   8 -13    6.20    0.70
   3   8 -13   12.10    0.90
  -3  -8  13   12.70    0.70
  -2  -8  13    7.90    0.60
  -1  -8  13    0.80    0.30
   0  -8  13    2.40    0.40
   1  -8  13    0.10    0.30
   2  -8  13    0.60    0.40
   3  -8  13   27.80    1.70
  10   7 -13   25.90    1.40
   9   7 -13   22.00    1.30
   8   7 -13   98.89    2.80
   7   7 -13    3.30    0.60
   6   7 -13    7.50    0.80
   5   7 -13    1.70    0.50
   4   7 -13   10.40    0.90
   3   7 -13    4.50    0.60
  -3  -7  13    4.50    0.50
  -2  -7  13    1.10    0.30
  -1  -7  13    3.90    0.50
   0  -7  13   71.19    1.90
   1  -7  13    6.30    0.60
   2  -7  13   13.20    0.80
   3  -7  13    0.00    0.30
  11   6 -13    0.70    0.50
  10   6 -13    8.00    1.00
   9   6 -13   10.80    1.00
   8   6 -13    0.30    0.40
   7   6 -13    1.10    0.40
   6   6 -13   95.79    2.70
   5   6 -13    0.40    0.40
   4   6 -13    1.60    0.50
   3   6 -13   16.70    1.00
  -3  -6  13   17.50    0.80
  -2  -6  13    3.20    0.40
  -1  -6  13    0.10    0.20
   0  -6  13    0.20    0.20
   1  -6  13    1.00    0.30
   2  -6  13    3.50    0.50
   3  -6  13    0.00    0.30
  12   5 -13   21.30    1.70
  11   5 -13    8.90    1.00
  10   5 -13    6.80    0.80
   9   5 -13    4.90    0.70
   8   5 -13    4.30    0.70
   7   5 -13   72.99    2.30
   6   5 -13    0.00    0.30
   5   5 -13   28.20    1.30
   4   5 -13    0.80    0.40
   3   5 -13    2.10    0.50
  -3  -5  13    2.40    0.30
  -2  -5  13   -0.10    0.20
  -1  -5  13    0.20    0.20
   0  -5  13    0.30    0.20
   1  -5  13   14.50    0.80
   2  -5  13    6.20    0.60
   3  -5  13    0.60    0.30
  12   4 -13   29.10    1.60
  11   4 -13   11.70    1.10
  10   4 -13    0.10    0.40
   8   4 -13   41.40    1.70
   7   4 -13   36.00    1.50
   6   4 -13   42.40    1.70
   5   4 -13    3.20    0.60
   4   4 -13    1.60    0.50
  -3  -4  13   18.60    0.80
  -2  -4  13    4.00    0.40
  -1  -4  13   25.20    0.90
   0  -4  13   12.40    0.70
   1  -4  13   38.00    1.30
  12   3 -13   12.60    1.20
  11   3 -13    7.90    1.00
  10   3 -13    2.10    0.60
   9   3 -13    0.20    0.40
   8   3 -13   12.40    1.10
   7   3 -13  117.89    3.20
   6   3 -13    9.50    0.90
   5   3 -13   20.00    1.20
   4   3 -13   26.30    1.30
  -3  -3  13   12.30    0.60
  12   2 -13    7.80    1.00
  11   2 -13    2.20    0.60
  10   2 -13    4.70    0.80
   9   2 -13    6.90    0.90
   8   2 -13    7.30    0.90
   7   2 -13   19.50    1.30
   6   2 -13   65.19    2.20
   5   2 -13   28.40    1.40
   4   2 -13   20.90    1.30
  -3  -2  13    8.70    0.60
  -2  -2  13    1.70    0.30
  -1  -2  13    1.10    0.30
   0  -2  13    6.40    0.70
  12   1 -13    1.70    0.70
  11   1 -13   -0.40    0.50
  10   1 -13    7.40    0.90
   9   1 -13    4.40    0.80
   8   1 -13    4.20    0.70
   7   1 -13    0.40    0.50
   6   1 -13    0.70    0.50
   5   1 -13    0.00    0.40
   4   1 -13   17.00    1.50
  -3  -1  13    0.00    0.20
  -2  -1  13   27.50    1.00
  -1  -1  13    0.30    0.30
   0  -1  13    1.10    0.30
   1  -1  13    2.30    0.40
  12   0 -13    0.40    0.60
  11   0 -13    0.10    0.50
  10   0 -13    5.20    0.80
   9   0 -13    9.10    1.10
   8   0 -13   61.29    2.30
   7   0 -13    5.70    0.90
   6   0 -13    1.20    0.60
   5   0 -13    1.60    0.60
  -3   0  13   -0.10    0.20
  -2   0  13   -0.20    0.20
  -1   0  13   10.40    0.70
  11  -1 -13    0.10    0.60
  10  -1 -13    6.30    1.00
   9  -1 -13    8.70    1.10
   8  -1 -13    2.70    0.80
   7  -1 -13    2.40    0.70
   6  -1 -13    6.20    0.90
   5  -1 -13    0.60    0.50
  -4   1  13    4.70    0.50
  -3   1  13    5.30    0.50
  -2   1  13    0.20    0.30
  -1   1  13   35.10    1.30
  10  -2 -13    5.70    1.00
   9  -2 -13    5.20    0.90
   8  -2 -13   36.30    1.90
   7  -2 -13    1.60    0.70
   6  -2 -13   15.50    1.30
   5  -2 -13   14.30    1.50
  -4   2  13    8.60    0.70
  -3   2  13    1.20    0.30
  -2   2  13    3.30    0.60
   9  -3 -13   13.40    1.40
   8  -3 -13   11.20    1.30
   7  -3 -13   19.40    1.60
   6  -3 -13   18.20    1.50
   7  -4 -13    0.40    0.60
   5  11 -14    3.30    0.70
   4  11 -14    0.80    0.50
   3  11 -14   14.00    1.10
   7  10 -14   29.20    1.70
   6  10 -14   15.00    1.10
   5  10 -14   39.10    1.70
   4  10 -14   11.90    1.00
   3  10 -14    6.60    0.80
  -2 -10  14    0.80    0.40
  -1 -10  14    4.20    0.60
   8   9 -14    1.60    0.60
   7   9 -14    0.30    0.50
   6   9 -14   20.30    1.20
   5   9 -14    2.10    0.60
   4   9 -14    2.40    0.50
   3   9 -14    3.80    0.60
  -2  -9  14    3.70    0.50
  -1  -9  14    1.60    0.40
   0  -9  14    1.70    0.40
   9   8 -14    1.40    0.50
   8   8 -14   10.40    1.00
   7   8 -14   -0.20    0.40
   6   8 -14    0.00    0.40
   5   8 -14    1.90    0.50
   4   8 -14   13.10    1.00
   3   8 -14   42.20    1.70
  -3  -8  14   42.30    1.40
  -2  -8  14    5.50    0.60
  -1  -8  14   19.40    0.90
   0  -8  14    6.50    0.60
   1  -8  14   17.20    0.90
  10   7 -14    2.80    0.70
   9   7 -14    0.60    0.50
   8   7 -14    0.40    0.50
   7   7 -14    0.20    0.40
   6   7 -14   12.00    1.00
   5   7 -14    1.00    0.40
   4   7 -14    1.70    0.50
  -3  -7  14   10.40    0.70
  -2  -7  14    5.20    0.60
  -1  -7  14   19.30    0.90
   0  -7  14   11.60    0.70
   1  -7  14    0.00    0.30
  10   6 -14   14.20    1.10
   9   6 -14    4.70    0.70
   8   6 -14   35.80    1.60
   7   6 -14    1.90    0.50
   6   6 -14    0.20    0.40
   5   6 -14    0.20    0.40
   4   6 -14    6.20    0.80
  -3  -6  14    2.30    0.40
  -2  -6  14    0.20    0.20
  -1  -6  14   61.09    1.70
   0  -6  14    1.00    0.30
   1  -6  14   12.50    0.80
  11   5 -14   10.30    1.20
  10   5 -14   41.10    1.80
   9   5 -14   53.79    2.10
   8   5 -14    7.90    0.90
   7   5 -14    1.80    0.50
   6   5 -14   -0.10    0.40
   5   5 -14   20.70    1.20
   4   5 -14   13.20    1.00
  -3  -5  14    1.30    0.30
  -2  -5  14    2.50    0.40
  -1  -5  14   19.00    0.90
   0  -5  14    0.40    0.30
   1  -5  14   25.80    1.10
  11   4 -14   59.69    2.30
  10   4 -14   41.50    1.90
   9   4 -14    1.40    0.60
   8   4 -14    4.10    0.70
   7   4 -14   81.29    2.60
   6   4 -14   32.40    1.50
   5   4 -14    7.90    0.90
   4   4 -14    4.90    1.00
  -3  -4  14    0.10    0.20
  -2  -4  14    7.40    0.90
  11   3 -14    9.60    1.10
  10   3 -14   -0.10    0.50
   9   3 -14    7.60    0.90
   8   3 -14    1.50    0.60
   7   3 -14   32.80    1.60
   6   3 -14    0.70    0.50
   5   3 -14    1.20    0.50
  11   2 -14   -0.20    0.50
  10   2 -14    2.60    0.70
   9   2 -14   -0.30    0.50
   8   2 -14    5.40    0.80
   7   2 -14    3.50    0.70
   6   2 -14    7.60    0.90
   5   2 -14    1.80    0.60
  11   1 -14    0.00    0.50
  10   1 -14    6.40    1.00
   9   1 -14    0.50    0.50
   8   1 -14   12.20    1.20
   7   1 -14   29.90    1.70
   6   1 -14    0.60    0.50
   5   1 -14   -0.30    0.50
  -3  -1  14   44.60    1.40
  -2  -1  14    5.60    0.60
  -1  -1  14    1.20    0.40
  10   0 -14    0.40    0.60
   9   0 -14    4.50    0.90
   8   0 -14   24.90    1.60
   7   0 -14   68.19    2.60
   6   0 -14    2.20    0.70
  -3   0  14    1.30    0.30
  -2   0  14    6.00    0.60
  10  -1 -14    6.40    1.40
   9  -1 -14    2.40    0.80
   8  -1 -14    0.50    0.70
   7  -1 -14   66.49    2.60
   6  -1 -14   10.80    1.20
  -3   1  14    4.90    0.60
   8  -2 -14   49.70    2.30
   7  -2 -14    4.30    0.90
   6  -2 -14   22.90    1.70
   6  10 -15    1.00    0.80
   5  10 -15   18.10    1.20
   4  10 -15    2.50    0.60
   7   9 -15    2.20    0.60
   6   9 -15   13.30    1.10
   5   9 -15   10.90    1.10
   4   9 -15    6.60    0.80
  -2  -9  15   -0.20    0.30
   8   8 -15    7.90    1.00
   7   8 -15    0.30    0.40
   6   8 -15    2.30    0.60
   5   8 -15   16.30    1.20
   4   8 -15    0.40    0.40
  -3  -8  15    2.10    0.40
  -2  -8  15    2.30    0.40
  -1  -8  15   19.10    1.00
   8   7 -15    0.80    0.50
   7   7 -15    2.20    0.60
   6   7 -15    0.60    0.50
   5   7 -15    2.30    0.60
  -3  -7  15   16.30    0.80
  -2  -7  15   17.50    0.90
  -1  -7  15   70.89    2.00
   9   6 -15    5.30    0.80
   8   6 -15    0.10    0.40
   7   6 -15    0.60    0.50
   6   6 -15   14.40    1.10
   5   6 -15    1.60    0.50
  -3  -6  15    7.00    0.60
  -2  -6  15    1.00    0.30
  -1  -6  15    2.20    0.40
   9   5 -15   36.30    1.70
   8   5 -15    0.40    0.40
   7   5 -15    0.10    0.40
   6   5 -15    8.90    1.00
   5   5 -15    5.60    0.80
  -3  -5  15   -0.20    0.20
  -2  -5  15   41.50    1.40
  10   4 -15    1.20    0.70
   9   4 -15    0.10    0.50
   8   4 -15   20.50    1.40
   7   4 -15   16.10    1.20
   6   4 -15    6.70    0.90
   5   4 -15   -0.30    0.40
  10   3 -15   15.40    1.50
   9   3 -15   21.10    1.50
   8   3 -15    0.80    0.60
   7   3 -15   13.20    1.20
   6   3 -15    5.30    0.80
  10   2 -15    1.60    1.10
   9   2 -15    0.40    0.60
   8   2 -15    3.10    0.70
   7   2 -15   80.79    2.80
   6   2 -15    2.00    0.70
   9   1 -15   10.40    1.30
   8   1 -15    0.50    0.60
   7   1 -15    4.50    0.90
   6   1 -15    8.10    1.10
   8   0 -15   48.40    2.30
   7   0 -15    0.10    0.60
   6   8 -16   12.40    1.10
   5   8 -16    0.10    0.40
   7   7 -16    1.70    0.60
   6   7 -16    0.70    0.50
   8   6 -16   -0.10    0.50
   7   6 -16    0.30    0.50
   6   6 -16    0.00    0.40
   8   5 -16    6.20    0.90
   7   5 -16    0.40    0.50
   6   5 -16    2.80    0.70
   8   4 -16    1.60    0.60
   7   4 -16    0.00    0.50
   6   4 -16    8.40    1.10
   8   3 -16    0.90    0.60
   7   3 -16   10.80    1.20
_computing_structure_solution     'SHELXT 2014/4 (Sheldrick, 2014)'
;
_shelx_hkl_checksum     79221
_shelx_res_file
;
TITL c18cg
CELL  0.71073  11.2743  11.2898  12.6478  111.923  114.325   95.903
ZERR    2.000   0.0012   0.0012   0.0013    0.001    0.001    0.001
LATT 1
SFAC C  H  N  O
UNIT 54  70  6  14
L.S. 20
OMIT -2 180.0
ACTA
BOND $H
CONF
HTAB
FMAP 2
PLAN 20
SIZE 0.613 0.577 0.126
TEMP -100
WGHT    0.051300    0.366600
FVAR       0.60965
MOLE 1
C1    1    0.125734    0.362726    0.264158    11.00000    0.01932    0.02051 =
         0.01850    0.01126    0.00762    0.00878
O1    4    0.218516    0.395047    0.395664    11.00000    0.02460    0.03036 =
         0.01996    0.01377    0.00794    0.01492
H1    2    0.271669    0.349208    0.392824    11.00000   -1.50000
C2    1    0.199720    0.328062    0.182797    11.00000    0.02154    0.01984 =
         0.02258    0.01092    0.01056    0.00828
AFIX  23
H2A   2    0.229618    0.248865    0.183787    11.00000   -1.20000
H2B   2    0.135394    0.304743    0.091103    11.00000   -1.20000
AFIX   0
C3    1    0.323580    0.444888    0.236067    11.00000    0.02276    0.01974 =
         0.02836    0.01221    0.01351    0.00974
AFIX  23
H3A   2    0.294166    0.504332    0.195895    11.00000   -1.20000
H3B   2    0.361469    0.497575    0.331503    11.00000   -1.20000
AFIX   0
C11   1    0.078621    0.485613    0.266146    11.00000    0.01860    0.02048 =
         0.02544    0.01413    0.01111    0.00784
C12   1   -0.000403    0.489538    0.149355    11.00000    0.02703    0.03095 =
         0.02721    0.01771    0.01291    0.01390
AFIX  43
H12   2   -0.019325    0.418437    0.068827    11.00000   -1.20000
AFIX   0
C13   1   -0.051724    0.596657    0.149801    11.00000    0.03254    0.04107 =
         0.04227    0.03170    0.01945    0.02119
AFIX  43
H13   2   -0.102934    0.599414    0.069879    11.00000   -1.20000
AFIX   0
C14   1   -0.028740    0.698922    0.265556    11.00000    0.03822    0.03091 =
         0.05688    0.03049    0.03109    0.02232
AFIX  43
H14   2   -0.066212    0.770486    0.265238    11.00000   -1.20000
AFIX   0
C15   1    0.049167    0.696300    0.381779    11.00000    0.03696    0.02197 =
         0.04115    0.01413    0.02426    0.01193
AFIX  43
H15   2    0.065886    0.766727    0.461759    11.00000   -1.20000
AFIX   0
C16   1    0.103423    0.590838    0.382371    11.00000    0.02852    0.02328 =
         0.02773    0.01265    0.01331    0.00978
AFIX  43
H16   2    0.157954    0.590771    0.463021    11.00000   -1.20000
AFIX   0
C21   1   -0.001683    0.243053    0.206371    11.00000    0.02197    0.02106 =
         0.02415    0.01338    0.01089    0.00810
AFIX  13
H21   2   -0.068234    0.230025    0.117870    11.00000   -1.20000
AFIX   0
C22   1    0.032076    0.111778    0.190389    11.00000    0.03482    0.02264 =
         0.04181    0.01634    0.02337    0.01211
AFIX  23
H22A  2    0.102704    0.124316    0.276085    11.00000   -1.20000
H22B  2    0.070299    0.088530    0.130121    11.00000   -1.20000
AFIX   0
C23   1   -0.093466   -0.003890    0.137180    11.00000    0.04384    0.02225 =
         0.04413    0.01363    0.02576    0.00774
AFIX  23
H23A  2   -0.159283   -0.024137    0.046835    11.00000   -1.20000
H23B  2   -0.065412   -0.084820    0.134263    11.00000   -1.20000
AFIX   0
C24   1   -0.163228    0.028873    0.220543    11.00000    0.04355    0.02744 =
         0.04632    0.01788    0.02708    0.00518
AFIX  23
H24A  2   -0.247625   -0.045262    0.179477    11.00000   -1.20000
H24B  2   -0.101775    0.038352    0.308004    11.00000   -1.20000
AFIX   0
C25   1   -0.198490    0.158103    0.234331    11.00000    0.03542    0.03318 =
         0.05400    0.02158    0.02952    0.01054
AFIX  23
H25A  2   -0.239305    0.180718    0.292456    11.00000   -1.20000
H25B  2   -0.266965    0.145446    0.147721    11.00000   -1.20000
AFIX   0
C26   1   -0.071693    0.273325    0.290493    11.00000    0.03247    0.02464 =
         0.04017    0.01590    0.02378    0.01082
AFIX  23
H26A  2   -0.006313    0.290222    0.379813    11.00000   -1.20000
H26B  2   -0.098170    0.355600    0.296663    11.00000   -1.20000
AFIX   0
N31   3    0.433078    0.399590    0.209510    11.00000    0.01886    0.02168 =
         0.02198    0.01319    0.00919    0.00804
H31   2    0.449863    0.332898    0.236547    11.00000   -1.20000
C32   1    0.390848    0.336359    0.067442    11.00000    0.02293    0.04255 =
         0.02078    0.01483    0.00831    0.00832
AFIX  23
H32A  2    0.370028    0.402195    0.033687    11.00000   -1.20000
H32B  2    0.307012    0.259387    0.018909    11.00000   -1.20000
AFIX   0
C33   1    0.504098    0.288514    0.045477    11.00000    0.02937    0.05728 =
         0.02521    0.01272    0.01535    0.01262
AFIX  23
H33A  2    0.475635    0.249716   -0.048694    11.00000   -1.20000
H33B  2    0.519647    0.217420    0.072770    11.00000   -1.20000
AFIX   0
C34   1    0.636552    0.403575    0.122658    11.00000    0.02969    0.06114 =
         0.04096    0.02897    0.02217    0.01483
AFIX  23
H34A  2    0.710069    0.369157    0.111436    11.00000   -1.20000
H34B  2    0.624083    0.470512    0.089289    11.00000   -1.20000
AFIX   0
C35   1    0.676908    0.469395    0.266402    11.00000    0.02041    0.04109 =
         0.03625    0.01458    0.01163    0.00528
AFIX  23
H35A  2    0.699468    0.405108    0.301890    11.00000   -1.20000
H35B  2    0.759355    0.547843    0.314850    11.00000   -1.20000
AFIX   0
C36   1    0.562130    0.514175    0.285923    11.00000    0.02246    0.02747 =
         0.03409    0.00870    0.01116    0.00254
AFIX  23
H36A  2    0.589443    0.553157    0.379848    11.00000   -1.20000
H36B  2    0.545528    0.584688    0.257967    11.00000   -1.20000
AFIX   0
MOLE 2
C41   1    0.570484    0.147073    0.452543    11.00000    0.01993    0.02059 =
         0.03139    0.01541    0.01021    0.00737
C42   1    0.607195    0.190289    0.582918    11.00000    0.02565    0.01967 =
         0.03225    0.01306    0.01455    0.00902
AFIX  43
H42   2    0.574258    0.257097    0.624184    11.00000   -1.20000
AFIX   0
C43   1    0.692222    0.135171    0.652260    11.00000    0.02971    0.02361 =
         0.02731    0.01444    0.01368    0.00826
C44   1    0.739071    0.034741    0.595879    11.00000    0.03045    0.02741 =
         0.03212    0.02054    0.01483    0.01439
AFIX  43
H44   2    0.798052   -0.001752    0.644798    11.00000   -1.20000
AFIX   0
C45   1    0.695771   -0.009839    0.464827    11.00000    0.02645    0.02209 =
         0.03289    0.01685    0.01621    0.01198
C46   1    0.614183    0.044962    0.391551    11.00000    0.02281    0.02155 =
         0.02794    0.01487    0.01165    0.00770
AFIX  43
H46   2    0.588897    0.013442    0.302018    11.00000   -1.20000
AFIX   0
C411  1    0.483876    0.214937    0.379872    11.00000    0.02910    0.02579 =
         0.03276    0.01577    0.01005    0.01480
O411  4    0.485856    0.203508    0.278567    11.00000    0.04951    0.04352 =
         0.04683    0.03430    0.02639    0.02996
O412  4    0.420928    0.276830    0.429988    11.00000    0.06590    0.07802 =
         0.03821    0.02976    0.02327    0.06003
N43   3    0.734121    0.185133    0.791602    11.00000    0.05222    0.03756 =
         0.03141    0.01917    0.02021    0.02036
O431  4    0.688789    0.270796    0.839888    11.00000    0.08202    0.05766 =
         0.03932    0.02221    0.03586    0.04115
O432  4    0.814082    0.139453    0.852425    11.00000    0.10638    0.08039 =
         0.03728    0.03834    0.03147    0.06326
N45   3    0.738581   -0.121293    0.400937    11.00000    0.04590    0.03461 =
         0.03652    0.02306    0.02371    0.02576
O451  4    0.837606   -0.143200    0.469332    11.00000    0.09451    0.10106 =
         0.04847    0.03854    0.03301    0.08528
O452  4    0.672404   -0.187607    0.282878    11.00000    0.06125    0.03283 =
         0.03718    0.01506    0.02391    0.02353
HKLF 4
REM  c18cg
REM R1 =  0.0398 for    4819 Fo > 4sig(Fo)  and  0.0459 for all    5525 data
REM    340 parameters refined using      0 restraints
END
WGHT      0.0513      0.3667
REM Instructions for potential hydrogen bonds
HTAB O1 O412
HTAB N31 O411
EQIV $1 -x+1, -y, -z
HTAB C33 O452_$1
EQIV $2 -x+1, -y+1, -z+1
HTAB C36 O1_$2
HTAB C36 O412_$2
EQIV $3 x, y+1, z
HTAB C36 O452_$3
REM Highest difference peak  0.316,  deepest hole -0.218,  1-sigma level  0.038
Q1    1   0.1013  0.4255  0.2621  11.00000  0.05    0.32
Q2    1   0.1579  0.3498  0.2185  11.00000  0.05    0.30
Q3    1   0.0593  0.3035  0.2335  11.00000  0.05    0.29
Q4    1   0.5357  0.1855  0.4215  11.00000  0.05    0.27
Q5    1   0.6636  0.0182  0.4325  11.00000  0.05    0.25
Q6    1   0.0866  0.5328  0.3174  11.00000  0.05    0.25
Q7    1   0.7254  0.0835  0.8094  11.00000  0.05    0.24
Q8    1   0.5943  0.1069  0.4273  11.00000  0.05    0.24
Q9    1   0.0664  0.6391  0.3725  11.00000  0.05    0.23
Q10   1  -0.0324  0.2647  0.2446  11.00000  0.05    0.23
Q11   1   0.0184  0.1873  0.1972  11.00000  0.05    0.22
Q12   1   0.5844  0.1592  0.5110  11.00000  0.05    0.22
Q13   1   0.6950 -0.0013  0.5227  11.00000  0.05    0.22
Q14   1   0.7035  0.0757  0.6233  11.00000  0.05    0.22
Q15   1   0.6541  0.1636  0.6242  11.00000  0.05    0.21
Q16   1   0.0369  0.4843  0.2090  11.00000  0.05    0.21
Q17   1   0.2607  0.3935  0.2205  11.00000  0.05    0.20
Q18   1   0.3744  0.4203  0.2198  11.00000  0.05    0.20
Q19   1  -0.1845  0.0557  0.0665  11.00000  0.05    0.20
Q20   1  -0.0716  0.1596  0.0938  11.00000  0.05    0.20
;
_shelx_res_checksum     32166
_shelxl_version_number        2.014
data_II
_audit_creation_method     SHELXL-2014
_chemical_name_systematic
;\
(<i>Z</i>)-3-(2-Chloro-9<i>H</i>-thioxanthen-9-yl)-<i>N</i>,<i>N</i>-\
dimethylpropan-1-aminium hydrogen bis(3,5-dinitrobenzoate)
;
_chemical_name_common
;
[3-(2-Chloro-9<i>H</i>-thioxanthen-9-yl)propyl]dimethylammonium
hydrogen bis(3,5-dinitrobenzoate)
;
_chemical_formula_moiety     'C18 H19 Cl N S +, C7 H3 N2 O6 -, C7 H4 N2 O6'
_chemical_formula_sum     'C32 H26 Cl N5 O12 S'
_chemical_formula_iupac     'C18 H19 Cl N S +, C7 H3 N2 O6 -, C7 H4 N2 O6'
_chemical_formula_weight     740.09
_chemical_melting_point     ?
_space_group_crystal_system     monoclinic
_space_group_name_H-M_alt     'P 21/c'
_space_group_name_Hall     '-P 2ybc'
loop_
    _space_group_symop_operation_xyz
    'x, y, z'
    '-x, y+1/2, -z+1/2'
    '-x, -y, -z'
    'x, -y-1/2, z-1/2'
_cell_length_a     11.3454(8)
_cell_length_b     24.3857(16)
_cell_length_c     11.6098(8)
_cell_angle_alpha     90
_cell_angle_beta     93.6910(10)
_cell_angle_gamma     90
_cell_volume     3205.4(4)
_cell_formula_units_Z     4
_cell_measurement_reflns_used     7139
_cell_measurement_theta_min     1.799
_cell_measurement_theta_max     27.421
_cell_measurement_temperature     173(2)
_exptl_crystal_description     block
_exptl_crystal_colour     colourless
_exptl_crystal_size_max     0.569
_exptl_crystal_size_mid     0.316
_exptl_crystal_size_min     0.295
_exptl_crystal_density_diffrn     1.534
_exptl_crystal_density_meas     ?
_exptl_crystal_density_method     ?
_exptl_crystal_F_000     1528
_exptl_absorpt_coefficient_mu     0.260
_exptl_absorpt_correction_type     multi-scan
_exptl_absorpt_process_details
;
(SADABS; Bruker, 2015)
;
_exptl_absorpt_correction_T_min     0.866
_exptl_absorpt_correction_T_max     0.927
_exptl_special_details     ?
_diffrn_ambient_temperature     173(2)
_diffrn_source     'fine focus sealed tube'
_diffrn_radiation_type     MoK\a
_diffrn_radiation_wavelength     0.71073
_diffrn_radiation_monochromator     graphite
_diffrn_measurement_device_type     'Bruker APEXII CCD'
_diffrn_measurement_method     '\f and \w scans'
_diffrn_detector_area_resol_mean     0.3333
_diffrn_reflns_number     17539
_diffrn_reflns_av_R_equivalents     0.0215
_diffrn_reflns_av_unetI/netI     0.0223
_diffrn_reflns_theta_min     1.799
_diffrn_reflns_theta_max     27.421
_diffrn_reflns_theta_full     25.242
_diffrn_measured_fraction_theta_max     0.978
_diffrn_measured_fraction_theta_full     0.997
_diffrn_reflns_limit_h_min     -14
_diffrn_reflns_limit_h_max     10
_diffrn_reflns_limit_k_min     -31
_diffrn_reflns_limit_k_max     29
_diffrn_reflns_limit_l_min     -14
_diffrn_reflns_limit_l_max     14
_diffrn_standards_number     0
_diffrn_standards_interval_count     0
_diffrn_standards_interval_time     0
_diffrn_standards_decay_%     0
_refine_special_details     ?
_reflns_number_total     7139
_reflns_number_gt     6365
_reflns_threshold_expression     'I > 2\s(I)'
_refine_ls_structure_factor_coef     Fsqd
_refine_ls_matrix_type     full
_refine_ls_R_factor_all     0.0406
_refine_ls_R_factor_gt     0.0359
_refine_ls_wR_factor_gt     0.0944
_refine_ls_wR_factor_ref     0.0976
_refine_ls_goodness_of_fit_ref     1.038
_refine_ls_restrained_S_all     1.038
_refine_ls_number_reflns     7139
_refine_ls_number_parameters     469
_refine_ls_number_restraints     0
_refine_ls_hydrogen_treatment     mixed
_refine_ls_weighting_scheme     calc
_refine_ls_weighting_details
              'w=1/[\s^2^(Fo^2^)+(0.0482P)^2^+1.3713P] where P=(Fo^2^+2Fc^2^)/3'
_atom_sites_solution_hydrogens     mixed
_atom_sites_solution_primary     ?
_atom_sites_solution_secondary     ?
_refine_ls_shift/su_max     0.001
_refine_ls_shift/su_mean     0.000
_refine_diff_density_max     0.530
_refine_diff_density_min     -0.404
_refine_ls_extinction_method     none
_refine_ls_extinction_coef     .
loop_
    _atom_type_symbol
    _atom_type_description
    _atom_type_scat_dispersion_real
    _atom_type_scat_dispersion_imag
    _atom_type_scat_source
    'C' 'C' 0.0033 0.0016
                         'International Tables Vol C Tables 4.2.6.8 and 6.1.1.4'
    'H' 'H' 0.0000 0.0000
                         'International Tables Vol C Tables 4.2.6.8 and 6.1.1.4'
    'N' 'N' 0.0061 0.0033
                         'International Tables Vol C Tables 4.2.6.8 and 6.1.1.4'
    'O' 'O' 0.0106 0.0060
                         'International Tables Vol C Tables 4.2.6.8 and 6.1.1.4'
    'S' 'S' 0.1246 0.1234
                         'International Tables Vol C Tables 4.2.6.8 and 6.1.1.4'
    'Cl' 'Cl' 0.1484 0.1585
                         'International Tables Vol C Tables 4.2.6.8 and 6.1.1.4'
_computing_data_collection
;
APEX2 (Bruker, 2014)
;
_computing_cell_refinement
;
SAINT (Bruker, 2015)
;
_computing_data_reduction
;
SAINT (Bruker, 2015)
;
_computing_structure_solution
;
SHELXS97 (Sheldrick, 2008)
;
_computing_structure_refinement
;
SHELXL2014 (Sheldrick, 2015)
;
_computing_molecular_graphics
;
PLATON (Spek, 2009)
;
_computing_publication_material
;
SHELXL2014 (Sheldrick, 2015) and PLATON (Spek, 2009)
;
loop_
    _atom_site_type_symbol
    _atom_site_label
    _atom_site_fract_x
    _atom_site_fract_y
    _atom_site_fract_z
    _atom_site_U_iso_or_equiv
    _atom_site_adp_type
    _atom_site_calc_flag
    _atom_site_occupancy
    _atom_site_disorder_assembly
    _atom_site_disorder_group
    N N1 0.46269(10) 0.12939(5) 0.57731(10) 0.0223(2) Uani d 1 . .
    H H1 0.4447(15) 0.1572(7) 0.6191(15) 0.027 Uiso d 1 . .
    C C1 0.38593(12) 0.13344(6) 0.46761(12) 0.0246(3) Uani d 1 . .
    H H1A 0.3964 0.0999 0.4214 0.029 Uiso calc 1 . .
    H H1B 0.4126 0.1650 0.4223 0.029 Uiso calc 1 . .
    C C2 0.25502(12) 0.14048(6) 0.48634(12) 0.0261(3) Uani d 1 . .
    H H2A 0.2230 0.1063 0.5182 0.031 Uiso calc 1 . .
    H H2B 0.2439 0.1706 0.5418 0.031 Uiso calc 1 . .
    C C3 0.19115(12) 0.15364(6) 0.37157(12) 0.0245(3) Uani d 1 . .
    H H4 0.2297 0.1786 0.3237 0.029 Uiso calc 1 . .
    C C11 -0.01624(12) 0.11072(5) 0.50768(12) 0.0239(3) Uani d 1 . .
    H H11 0.0195 0.1416 0.5457 0.029 Uiso calc 1 . .
    C C12 -0.09218(12) 0.07758(6) 0.56502(12) 0.0262(3) Uani d 1 . .
    Cl Cl12 -0.12220(4) 0.09270(2) 0.70590(3) 0.03840(11) Uani d 1 . .
    C C13 -0.14546(13) 0.03194(6) 0.51215(14) 0.0295(3) Uani d 1 . .
    H H13 -0.1956 0.0089 0.5533 0.035 Uiso calc 1 . .
    C C14 -0.12428(13) 0.02074(6) 0.39893(13) 0.0291(3) Uani d 1 . .
    H H14 -0.1610 -0.0100 0.3615 0.035 Uiso calc 1 . .
    C C14A -0.04963(12) 0.05410(5) 0.33893(12) 0.0242(3) Uani d 1 . .
    C C14B -0.01152(12) 0.10620(6) 0.13901(12) 0.0244(3) Uani d 1 . .
    C C15 -0.04959(12) 0.11668(7) 0.02414(12) 0.0290(3) Uani d 1 . .
    H H15 -0.0848 0.0883 -0.0223 0.035 Uiso calc 1 . .
    C C16 -0.03588(13) 0.16844(7) -0.02156(13) 0.0319(3) Uani d 1 . .
    H H16 -0.0612 0.1756 -0.0997 0.038 Uiso calc 1 . .
    C C17 0.01496(13) 0.21007(7) 0.04673(13) 0.0319(3) Uani d 1 . .
    H H17 0.0233 0.2458 0.0155 0.038 Uiso calc 1 . .
    C C18 0.05355(12) 0.19964(6) 0.16036(12) 0.0275(3) Uani d 1 . .
    H H18 0.0880 0.2284 0.2063 0.033 Uiso calc 1 . .
    C C18A 0.04245(11) 0.14727(6) 0.20842(11) 0.0228(3) Uani d 1 . .
    C C18B 0.00798(11) 0.09882(5) 0.39387(12) 0.0218(3) Uani d 1 . .
    C C19 0.08673(12) 0.13438(5) 0.32901(11) 0.0224(3) Uani d 1 . .
    S S10 -0.02859(4) 0.03901(2) 0.19275(3) 0.03131(10) Uani d 1 . .
    C C111 0.58939(13) 0.13566(7) 0.55300(14) 0.0342(3) Uani d 1 . .
    H H11A 0.6382 0.1352 0.6258 0.051 Uiso calc 1 . .
    H H11B 0.6005 0.1705 0.5132 0.051 Uiso calc 1 . .
    H H11C 0.6128 0.1053 0.5040 0.051 Uiso calc 1 . .
    C C112 0.44364(15) 0.07721(6) 0.63983(13) 0.0339(3) Uani d 1 . .
    H H11D 0.4597 0.0461 0.5897 0.051 Uiso calc 1 . .
    H H11E 0.3617 0.0754 0.6615 0.051 Uiso calc 1 . .
    H H11F 0.4971 0.0757 0.7095 0.051 Uiso calc 1 . .
    C C21 0.34839(11) 0.33156(5) 0.58695(11) 0.0213(3) Uani d 1 . .
    C C22 0.29675(12) 0.32558(6) 0.47617(12) 0.0235(3) Uani d 1 . .
    H H22 0.2962 0.2910 0.4383 0.028 Uiso calc 1 . .
    C C23 0.24587(12) 0.37130(6) 0.42191(12) 0.0246(3) Uani d 1 . .
    C C24 0.24301(12) 0.42245(6) 0.47285(12) 0.0258(3) Uani d 1 . .
    H H24 0.2080 0.4532 0.4337 0.031 Uiso calc 1 . .
    C C25 0.29399(12) 0.42643(6) 0.58389(12) 0.0239(3) Uani d 1 . .
    C C26 0.34720(11) 0.38231(6) 0.64140(12) 0.0226(3) Uani d 1 . .
    H H26 0.3825 0.3867 0.7173 0.027 Uiso calc 1 . .
    C C211 0.40906(11) 0.28301(5) 0.64702(11) 0.0222(3) Uani d 1 . .
    O O211 0.45673(10) 0.29421(4) 0.74604(9) 0.0345(3) Uani d 1 . .
    O O212 0.40959(10) 0.23880(4) 0.59644(9) 0.0335(2) Uani d 1 . .
    N N23 0.19402(11) 0.36503(6) 0.30332(11) 0.0324(3) Uani d 1 . .
    O O231 0.18250(13) 0.31902(5) 0.26351(10) 0.0515(3) Uani d 1 . .
    O O232 0.16581(13) 0.40671(5) 0.24991(11) 0.0484(3) Uani d 1 . .
    N N25 0.29378(11) 0.48001(5) 0.64322(12) 0.0314(3) Uani d 1 . .
    O O251 0.25334(12) 0.51946(5) 0.58850(11) 0.0446(3) Uani d 1 . .
    O O252 0.33426(12) 0.48210(5) 0.74342(11) 0.0454(3) Uani d 1 . .
    C C31 0.63540(11) 0.17006(6) 1.00227(12) 0.0231(3) Uani d 1 . .
    C C32 0.70062(12) 0.20569(5) 1.07526(12) 0.0235(3) Uani d 1 . .
    H H32 0.7188 0.2417 1.0504 0.028 Uiso calc 1 . .
    C C33 0.73852(12) 0.18786(6) 1.18466(12) 0.0251(3) Uani d 1 . .
    C C34 0.71344(12) 0.13625(6) 1.22519(13) 0.0277(3) Uani d 1 . .
    H H34 0.7381 0.1250 1.3013 0.033 Uiso calc 1 . .
    C C35 0.65054(12) 0.10178(6) 1.14944(13) 0.0274(3) Uani d 1 . .
    C C36 0.61247(12) 0.11696(6) 1.03830(13) 0.0255(3) Uani d 1 . .
    H H36 0.5716 0.0917 0.9878 0.031 Uiso calc 1 . .
    C C311 0.57941(12) 0.18953(6) 0.88847(12) 0.0248(3) Uani d 1 . .
    O O311 0.52336(11) 0.15826(5) 0.82386(9) 0.0390(3) Uani d 1 . .
    O O312 0.59247(10) 0.24171(4) 0.87186(9) 0.0317(2) Uani d 1 . .
    H H312 0.533(3) 0.2576(13) 0.808(3) 0.099(10) Uiso d 1 . .
    N N33 0.80516(11) 0.22598(5) 1.26284(11) 0.0321(3) Uani d 1 . .
    O O331 0.82007(12) 0.27274(5) 1.22899(11) 0.0449(3) Uani d 1 . .
    O O332 0.84145(11) 0.20876(5) 1.35770(10) 0.0441(3) Uani d 1 . .
    N N35 0.61594(12) 0.04780(5) 1.19234(13) 0.0363(3) Uani d 1 . .
    O O351 0.62170(13) 0.04108(6) 1.29795(12) 0.0563(4) Uani d 1 . .
    O O352 0.57984(13) 0.01343(5) 1.12204(13) 0.0514(3) Uani d 1 . .
loop_
    _atom_site_aniso_label
    _atom_site_aniso_U_11
    _atom_site_aniso_U_22
    _atom_site_aniso_U_33
    _atom_site_aniso_U_12
    _atom_site_aniso_U_13
    _atom_site_aniso_U_23
    N1 0.0241(6) 0.0184(5) 0.0237(6) -0.0004(4) -0.0040(4) 0.0005(4)
    C1 0.0263(7) 0.0260(7) 0.0207(6) -0.0005(5) -0.0043(5) 0.0021(5)
    C2 0.0249(7) 0.0294(7) 0.0233(7) -0.0052(5) -0.0043(5) 0.0028(5)
    C3 0.0239(6) 0.0254(7) 0.0239(7) -0.0021(5) -0.0022(5) 0.0027(5)
    C11 0.0239(7) 0.0202(6) 0.0269(7) 0.0015(5) -0.0040(5) 0.0014(5)
    C12 0.0251(7) 0.0259(7) 0.0273(7) 0.0052(5) -0.0003(5) 0.0042(5)
    Cl12 0.0427(2) 0.0438(2) 0.02942(19) 0.00309(17) 0.00775(15) 0.00411(15)
    C13 0.0239(7) 0.0250(7) 0.0393(8) -0.0008(5) -0.0004(6) 0.0081(6)
    C14 0.0267(7) 0.0198(7) 0.0397(8) -0.0019(5) -0.0071(6) 0.0015(6)
    C14A 0.0239(7) 0.0198(6) 0.0279(7) 0.0036(5) -0.0063(5) 0.0000(5)
    C14B 0.0202(6) 0.0270(7) 0.0259(7) 0.0046(5) -0.0005(5) -0.0018(5)
    C15 0.0236(7) 0.0390(8) 0.0240(7) 0.0046(6) -0.0023(5) -0.0047(6)
    C16 0.0266(7) 0.0461(9) 0.0226(7) 0.0071(6) -0.0014(5) 0.0033(6)
    C17 0.0279(7) 0.0369(8) 0.0308(8) 0.0029(6) 0.0015(6) 0.0100(6)
    C18 0.0230(7) 0.0296(7) 0.0297(7) -0.0009(5) -0.0010(5) 0.0023(6)
    C18A 0.0175(6) 0.0275(7) 0.0233(6) 0.0022(5) -0.0009(5) 0.0003(5)
    C18B 0.0199(6) 0.0184(6) 0.0263(7) 0.0019(5) -0.0045(5) 0.0017(5)
    C19 0.0225(6) 0.0206(6) 0.0235(6) 0.0017(5) -0.0023(5) -0.0006(5)
    S10 0.0409(2) 0.02266(18) 0.02939(19) 0.00226(14) -0.00557(15) -0.00520(13)
    C111 0.0230(7) 0.0406(9) 0.0384(8) 0.0024(6) -0.0031(6) 0.0023(7)
    C112 0.0449(9) 0.0243(7) 0.0311(8) -0.0040(6) -0.0090(6) 0.0084(6)
    C21 0.0179(6) 0.0223(6) 0.0240(6) -0.0001(5) 0.0026(5) 0.0033(5)
    C22 0.0222(6) 0.0236(7) 0.0246(6) -0.0027(5) 0.0014(5) 0.0018(5)
    C23 0.0209(6) 0.0296(7) 0.0230(7) -0.0028(5) -0.0005(5) 0.0051(5)
    C24 0.0213(6) 0.0258(7) 0.0304(7) 0.0023(5) 0.0030(5) 0.0089(5)
    C25 0.0206(6) 0.0212(6) 0.0304(7) 0.0012(5) 0.0051(5) 0.0015(5)
    C26 0.0196(6) 0.0251(7) 0.0231(6) -0.0007(5) 0.0017(5) 0.0022(5)
    C211 0.0207(6) 0.0224(6) 0.0236(6) 0.0015(5) 0.0013(5) 0.0025(5)
    O211 0.0464(6) 0.0297(5) 0.0260(5) 0.0143(5) -0.0089(4) -0.0024(4)
    O212 0.0435(6) 0.0210(5) 0.0344(6) 0.0046(4) -0.0092(5) -0.0014(4)
    N23 0.0331(7) 0.0376(7) 0.0257(6) -0.0022(5) -0.0035(5) 0.0070(5)
    O231 0.0792(10) 0.0407(7) 0.0320(6) -0.0072(6) -0.0157(6) -0.0005(5)
    O232 0.0626(8) 0.0452(7) 0.0350(6) 0.0073(6) -0.0147(6) 0.0137(5)
    N25 0.0315(6) 0.0240(6) 0.0391(7) 0.0038(5) 0.0071(5) -0.0005(5)
    O251 0.0621(8) 0.0255(6) 0.0474(7) 0.0155(5) 0.0130(6) 0.0065(5)
    O252 0.0563(8) 0.0337(6) 0.0447(7) 0.0083(5) -0.0094(6) -0.0113(5)
    C31 0.0211(6) 0.0228(6) 0.0260(7) 0.0041(5) 0.0055(5) 0.0020(5)
    C32 0.0223(6) 0.0195(6) 0.0291(7) 0.0040(5) 0.0036(5) 0.0026(5)
    C33 0.0214(6) 0.0249(7) 0.0289(7) 0.0055(5) 0.0016(5) -0.0004(5)
    C34 0.0234(7) 0.0297(7) 0.0300(7) 0.0076(5) 0.0024(5) 0.0070(6)
    C35 0.0221(7) 0.0213(7) 0.0393(8) 0.0048(5) 0.0061(6) 0.0090(6)
    C36 0.0217(6) 0.0229(7) 0.0323(7) 0.0022(5) 0.0050(5) 0.0005(5)
    C311 0.0226(6) 0.0269(7) 0.0255(7) 0.0015(5) 0.0049(5) 0.0011(5)
    O311 0.0533(7) 0.0325(6) 0.0300(6) -0.0053(5) -0.0068(5) -0.0006(4)
    O312 0.0335(6) 0.0264(5) 0.0340(6) -0.0007(4) -0.0064(4) 0.0083(4)
    N33 0.0312(7) 0.0320(7) 0.0327(7) 0.0075(5) -0.0026(5) -0.0048(5)
    O331 0.0566(8) 0.0308(6) 0.0460(7) -0.0070(5) -0.0067(6) -0.0034(5)
    O332 0.0502(7) 0.0450(7) 0.0351(6) 0.0144(6) -0.0146(5) -0.0037(5)
    N35 0.0291(7) 0.0271(7) 0.0525(9) 0.0005(5) 0.0003(6) 0.0147(6)
    O351 0.0582(8) 0.0542(8) 0.0540(8) -0.0174(6) -0.0167(6) 0.0333(7)
    O352 0.0638(9) 0.0254(6) 0.0670(9) -0.0057(6) 0.0196(7) 0.0031(6)
_geom_special_details
;
 All esds (except the esd in the dihedral angle between two l.s. planes)
 are estimated using the full covariance matrix.  The cell esds are taken
 into account individually in the estimation of esds in distances, angles
 and torsion angles; correlations between esds in cell parameters are only
 used when they are defined by crystal symmetry.  An approximate (isotropic)
 treatment of cell esds is used for estimating esds involving l.s. planes.
;
loop_
    _geom_bond_atom_site_label_1
    _geom_bond_atom_site_label_2
    _geom_bond_site_symmetry_2
    _geom_bond_distance
    _geom_bond_publ_flag
    N1 C112 . 1.4874(18) ?
    N1 C111 . 1.4905(19) ?
    N1 C1 . 1.4993(16) ?
    N1 H1 . 0.867(18) ?
    C1 C2 . 1.5245(19) ?
    C1 H1A . 0.9900 ?
    C1 H1B . 0.9900 ?
    C2 C3 . 1.5096(18) ?
    C2 H2A . 0.9900 ?
    C2 H2B . 0.9900 ?
    C3 C19 . 1.3390(19) ?
    C3 H4 . 0.9500 ?
    C11 C12 . 1.383(2) ?
    C11 C18B . 1.3973(19) ?
    C11 H11 . 0.9500 ?
    C12 C13 . 1.390(2) ?
    C12 Cl12 . 1.7317(15) ?
    C13 C14 . 1.379(2) ?
    C13 H13 . 0.9500 ?
    C14 C14A . 1.393(2) ?
    C14 H14 . 0.9500 ?
    C14A C18B . 1.4034(18) ?
    C14A S10 . 1.7677(14) ?
    C14B C15 . 1.3986(19) ?
    C14B C18A . 1.4013(19) ?
    C14B S10 . 1.7685(15) ?
    C15 C16 . 1.382(2) ?
    C15 H15 . 0.9500 ?
    C16 C17 . 1.390(2) ?
    C16 H16 . 0.9500 ?
    C17 C18 . 1.387(2) ?
    C17 H17 . 0.9500 ?
    C18 C18A . 1.403(2) ?
    C18 H18 . 0.9500 ?
    C18A C19 . 1.4901(18) ?
    C18B C19 . 1.4847(19) ?
    C111 H11A . 0.9800 ?
    C111 H11B . 0.9800 ?
    C111 H11C . 0.9800 ?
    C112 H11D . 0.9800 ?
    C112 H11E . 0.9800 ?
    C112 H11F . 0.9800 ?
    C21 C22 . 1.3862(19) ?
    C21 C26 . 1.3902(19) ?
    C21 C211 . 1.5167(18) ?
    C22 C23 . 1.3879(19) ?
    C22 H22 . 0.9500 ?
    C23 C24 . 1.382(2) ?
    C23 N23 . 1.4699(18) ?
    C24 C25 . 1.382(2) ?
    C24 H24 . 0.9500 ?
    C25 C26 . 1.3842(19) ?
    C25 N25 . 1.4771(18) ?
    C26 H26 . 0.9500 ?
    C211 O212 . 1.2278(17) ?
    C211 O211 . 1.2684(17) ?
    N23 O231 . 1.2173(19) ?
    N23 O232 . 1.2226(17) ?
    N25 O252 . 1.2239(18) ?
    N25 O251 . 1.2254(17) ?
    C31 C36 . 1.3905(19) ?
    C31 C32 . 1.3928(19) ?
    C31 C311 . 1.5054(19) ?
    C32 C33 . 1.3846(19) ?
    C32 H32 . 0.9500 ?
    C33 C34 . 1.380(2) ?
    C33 N33 . 1.4735(19) ?
    C34 C35 . 1.381(2) ?
    C34 H34 . 0.9500 ?
    C35 C36 . 1.384(2) ?
    C35 N35 . 1.4697(18) ?
    C36 H36 . 0.9500 ?
    C311 O311 . 1.2195(18) ?
    C311 O312 . 1.2968(18) ?
    O312 H312 . 1.04(3) ?
    N33 O331 . 1.2215(18) ?
    N33 O332 . 1.2249(17) ?
    N35 O352 . 1.222(2) ?
    N35 O351 . 1.2346(19) ?
loop_
    _geom_angle_atom_site_label_1
    _geom_angle_atom_site_label_2
    _geom_angle_atom_site_label_3
    _geom_angle_site_symmetry_1
    _geom_angle_site_symmetry_3
    _geom_angle
    _geom_angle_publ_flag
    C112 N1 C111 . . 110.63(12) ?
    C112 N1 C1 . . 112.10(11) ?
    C111 N1 C1 . . 110.30(11) ?
    C112 N1 H1 . . 110.5(11) ?
    C111 N1 H1 . . 106.9(11) ?
    C1 N1 H1 . . 106.2(11) ?
    N1 C1 C2 . . 113.84(11) ?
    N1 C1 H1A . . 108.8 ?
    C2 C1 H1A . . 108.8 ?
    N1 C1 H1B . . 108.8 ?
    C2 C1 H1B . . 108.8 ?
    H1A C1 H1B . . 107.7 ?
    C3 C2 C1 . . 108.34(11) ?
    C3 C2 H2A . . 110.0 ?
    C1 C2 H2A . . 110.0 ?
    C3 C2 H2B . . 110.0 ?
    C1 C2 H2B . . 110.0 ?
    H2A C2 H2B . . 108.4 ?
    C19 C3 C2 . . 127.90(13) ?
    C19 C3 H4 . . 116.1 ?
    C2 C3 H4 . . 116.1 ?
    C12 C11 C18B . . 120.02(13) ?
    C12 C11 H11 . . 120.0 ?
    C18B C11 H11 . . 120.0 ?
    C11 C12 C13 . . 121.47(13) ?
    C11 C12 Cl12 . . 119.77(11) ?
    C13 C12 Cl12 . . 118.76(11) ?
    C14 C13 C12 . . 118.81(13) ?
    C14 C13 H13 . . 120.6 ?
    C12 C13 H13 . . 120.6 ?
    C13 C14 C14A . . 120.66(13) ?
    C13 C14 H14 . . 119.7 ?
    C14A C14 H14 . . 119.7 ?
    C14 C14A C18B . . 120.45(13) ?
    C14 C14A S10 . . 118.85(11) ?
    C18B C14A S10 . . 120.70(11) ?
    C15 C14B C18A . . 120.96(13) ?
    C15 C14B S10 . . 118.13(11) ?
    C18A C14B S10 . . 120.87(10) ?
    C16 C15 C14B . . 119.83(14) ?
    C16 C15 H15 . . 120.1 ?
    C14B C15 H15 . . 120.1 ?
    C15 C16 C17 . . 120.05(13) ?
    C15 C16 H16 . . 120.0 ?
    C17 C16 H16 . . 120.0 ?
    C18 C17 C16 . . 120.18(14) ?
    C18 C17 H17 . . 119.9 ?
    C16 C17 H17 . . 119.9 ?
    C17 C18 C18A . . 120.97(14) ?
    C17 C18 H18 . . 119.5 ?
    C18A C18 H18 . . 119.5 ?
    C14B C18A C18 . . 117.97(12) ?
    C14B C18A C19 . . 119.87(12) ?
    C18 C18A C19 . . 122.16(12) ?
    C11 C18B C14A . . 118.49(13) ?
    C11 C18B C19 . . 121.32(12) ?
    C14A C18B C19 . . 120.08(12) ?
    C3 C19 C18B . . 124.38(12) ?
    C3 C19 C18A . . 120.64(12) ?
    C18B C19 C18A . . 114.98(11) ?
    C14A S10 C14B . . 99.81(6) ?
    N1 C111 H11A . . 109.5 ?
    N1 C111 H11B . . 109.5 ?
    H11A C111 H11B . . 109.5 ?
    N1 C111 H11C . . 109.5 ?
    H11A C111 H11C . . 109.5 ?
    H11B C111 H11C . . 109.5 ?
    N1 C112 H11D . . 109.5 ?
    N1 C112 H11E . . 109.5 ?
    H11D C112 H11E . . 109.5 ?
    N1 C112 H11F . . 109.5 ?
    H11D C112 H11F . . 109.5 ?
    H11E C112 H11F . . 109.5 ?
    C22 C21 C26 . . 119.97(12) ?
    C22 C21 C211 . . 119.78(12) ?
    C26 C21 C211 . . 120.22(12) ?
    C21 C22 C23 . . 118.38(13) ?
    C21 C22 H22 . . 120.8 ?
    C23 C22 H22 . . 120.8 ?
    C24 C23 C22 . . 123.46(13) ?
    C24 C23 N23 . . 118.42(12) ?
    C22 C23 N23 . . 118.12(13) ?
    C23 C24 C25 . . 116.29(12) ?
    C23 C24 H24 . . 121.9 ?
    C25 C24 H24 . . 121.9 ?
    C24 C25 C26 . . 122.59(13) ?
    C24 C25 N25 . . 118.95(12) ?
    C26 C25 N25 . . 118.45(12) ?
    C25 C26 C21 . . 119.30(12) ?
    C25 C26 H26 . . 120.3 ?
    C21 C26 H26 . . 120.3 ?
    O212 C211 O211 . . 127.43(13) ?
    O212 C211 C21 . . 118.79(12) ?
    O211 C211 C21 . . 113.76(12) ?
    C211 O211 H312 . . 122.5(12) ?
    O231 N23 O232 . . 123.75(13) ?
    O231 N23 C23 . . 118.57(12) ?
    O232 N23 C23 . . 117.68(13) ?
    O252 N25 O251 . . 124.41(13) ?
    O252 N25 C25 . . 117.92(12) ?
    O251 N25 C25 . . 117.67(13) ?
    C36 C31 C32 . . 120.02(13) ?
    C36 C31 C311 . . 118.77(13) ?
    C32 C31 C311 . . 120.98(12) ?
    C33 C32 C31 . . 118.92(13) ?
    C33 C32 H32 . . 120.5 ?
    C31 C32 H32 . . 120.5 ?
    C34 C33 C32 . . 122.73(13) ?
    C34 C33 N33 . . 118.31(13) ?
    C32 C33 N33 . . 118.93(13) ?
    C33 C34 C35 . . 116.57(13) ?
    C33 C34 H34 . . 121.7 ?
    C35 C34 H34 . . 121.7 ?
    C34 C35 C36 . . 123.23(13) ?
    C34 C35 N35 . . 117.87(13) ?
    C36 C35 N35 . . 118.76(14) ?
    C35 C36 C31 . . 118.44(13) ?
    C35 C36 H36 . . 120.8 ?
    C31 C36 H36 . . 120.8 ?
    O311 C311 O312 . . 125.60(13) ?
    O311 C311 C31 . . 121.09(13) ?
    O312 C311 C31 . . 113.22(12) ?
    C311 O312 H312 . . 113.3(17) ?
    O331 N33 O332 . . 124.32(14) ?
    O331 N33 C33 . . 117.84(12) ?
    O332 N33 C33 . . 117.84(13) ?
    O352 N35 O351 . . 124.48(14) ?
    O352 N35 C35 . . 118.25(14) ?
    O351 N35 C35 . . 117.21(14) ?
loop_
    _geom_torsion_atom_site_label_1
    _geom_torsion_atom_site_label_2
    _geom_torsion_atom_site_label_3
    _geom_torsion_atom_site_label_4
    _geom_torsion_site_symmetry_1
    _geom_torsion_site_symmetry_2
    _geom_torsion_site_symmetry_3
    _geom_torsion_site_symmetry_4
    _geom_torsion
    _geom_torsion_publ_flag
    C112 N1 C1 C2 . . . . 69.34(16) ?
    C111 N1 C1 C2 . . . . -166.89(12) ?
    N1 C1 C2 C3 . . . . 170.47(11) ?
    C1 C2 C3 C19 . . . . 138.56(15) ?
    C18B C11 C12 C13 . . . . 0.3(2) ?
    C18B C11 C12 Cl12 . . . . -179.78(10) ?
    C11 C12 C13 C14 . . . . -1.9(2) ?
    Cl12 C12 C13 C14 . . . . 178.18(11) ?
    C12 C13 C14 C14A . . . . 0.8(2) ?
    C13 C14 C14A C18B . . . . 1.8(2) ?
    C13 C14 C14A S10 . . . . -178.31(11) ?
    C18A C14B C15 C16 . . . . -1.1(2) ?
    S10 C14B C15 C16 . . . . -178.89(11) ?
    C14B C15 C16 C17 . . . . -0.4(2) ?
    C15 C16 C17 C18 . . . . 0.9(2) ?
    C16 C17 C18 C18A . . . . 0.1(2) ?
    C15 C14B C18A C18 . . . . 2.1(2) ?
    S10 C14B C18A C18 . . . . 179.79(10) ?
    C15 C14B C18A C19 . . . . -177.44(12) ?
    S10 C14B C18A C19 . . . . 0.28(18) ?
    C17 C18 C18A C14B . . . . -1.6(2) ?
    C17 C18 C18A C19 . . . . 177.92(13) ?
    C12 C11 C18B C14A . . . . 2.32(19) ?
    C12 C11 C18B C19 . . . . 178.45(12) ?
    C14 C14A C18B C11 . . . . -3.39(19) ?
    S10 C14A C18B C11 . . . . 176.76(10) ?
    C14 C14A C18B C19 . . . . -179.57(12) ?
    S10 C14A C18B C19 . . . . 0.58(17) ?
    C2 C3 C19 C18B . . . . 5.4(2) ?
    C2 C3 C19 C18A . . . . -173.53(13) ?
    C11 C18B C19 C3 . . . . 45.7(2) ?
    C14A C18B C19 C3 . . . . -138.19(14) ?
    C11 C18B C19 C18A . . . . -135.27(13) ?
    C14A C18B C19 C18A . . . . 40.80(17) ?
    C14B C18A C19 C3 . . . . 137.78(14) ?
    C18 C18A C19 C3 . . . . -41.7(2) ?
    C14B C18A C19 C18B . . . . -41.26(17) ?
    C18 C18A C19 C18B . . . . 139.25(13) ?
    C14 C14A S10 C14B . . . . 146.45(11) ?
    C18B C14A S10 C14B . . . . -33.69(12) ?
    C15 C14B S10 C14A . . . . -148.97(11) ?
    C18A C14B S10 C14A . . . . 33.25(12) ?
    C26 C21 C22 C23 . . . . 0.70(19) ?
    C211 C21 C22 C23 . . . . -177.59(12) ?
    C21 C22 C23 C24 . . . . -0.6(2) ?
    C21 C22 C23 N23 . . . . 178.42(12) ?
    C22 C23 C24 C25 . . . . -0.3(2) ?
    N23 C23 C24 C25 . . . . -179.31(12) ?
    C23 C24 C25 C26 . . . . 1.1(2) ?
    C23 C24 C25 N25 . . . . -179.97(12) ?
    C24 C25 C26 C21 . . . . -1.0(2) ?
    N25 C25 C26 C21 . . . . -179.94(12) ?
    C22 C21 C26 C25 . . . . 0.08(19) ?
    C211 C21 C26 C25 . . . . 178.35(12) ?
    C22 C21 C211 O212 . . . . -1.10(19) ?
    C26 C21 C211 O212 . . . . -179.38(13) ?
    C22 C21 C211 O211 . . . . 177.41(12) ?
    C26 C21 C211 O211 . . . . -0.87(18) ?
    C24 C23 N23 O231 . . . . -170.63(14) ?
    C22 C23 N23 O231 . . . . 10.3(2) ?
    C24 C23 N23 O232 . . . . 10.0(2) ?
    C22 C23 N23 O232 . . . . -169.06(14) ?
    C24 C25 N25 O252 . . . . 176.56(13) ?
    C26 C25 N25 O252 . . . . -4.5(2) ?
    C24 C25 N25 O251 . . . . -3.67(19) ?
    C26 C25 N25 O251 . . . . 175.28(13) ?
    C36 C31 C32 C33 . . . . -2.00(19) ?
    C311 C31 C32 C33 . . . . 172.38(12) ?
    C31 C32 C33 C34 . . . . -0.7(2) ?
    C31 C32 C33 N33 . . . . -178.60(12) ?
    C32 C33 C34 C35 . . . . 1.9(2) ?
    N33 C33 C34 C35 . . . . 179.82(12) ?
    C33 C34 C35 C36 . . . . -0.5(2) ?
    C33 C34 C35 N35 . . . . -176.22(12) ?
    C34 C35 C36 C31 . . . . -2.1(2) ?
    N35 C35 C36 C31 . . . . 173.65(12) ?
    C32 C31 C36 C35 . . . . 3.3(2) ?
    C311 C31 C36 C35 . . . . -171.21(12) ?
    C36 C31 C311 O311 . . . . -6.4(2) ?
    C32 C31 C311 O311 . . . . 179.19(13) ?
    C36 C31 C311 O312 . . . . 170.31(12) ?
    C32 C31 C311 O312 . . . . -4.14(18) ?
    C34 C33 N33 O331 . . . . -175.17(14) ?
    C32 C33 N33 O331 . . . . 2.87(19) ?
    C34 C33 N33 O332 . . . . 4.49(19) ?
    C32 C33 N33 O332 . . . . -177.47(13) ?
    C34 C35 N35 O352 . . . . -166.90(14) ?
    C36 C35 N35 O352 . . . . 17.1(2) ?
    C34 C35 N35 O351 . . . . 15.6(2) ?
    C36 C35 N35 O351 . . . . -160.41(14) ?
loop_
    _geom_hbond_atom_site_label_D
    _geom_hbond_atom_site_label_H
    _geom_hbond_atom_site_label_A
    _geom_hbond_site_symmetry_A
    _geom_hbond_distance_DH
    _geom_hbond_distance_HA
    _geom_hbond_distance_DA
    _geom_hbond_angle_DHA
    _geom_hbond_publ_flag
    N1 H1 O212 . 0.866(17) 2.046(17) 2.7476(16) 137.9(15) y
    N1 H1 O311 . 0.866(17) 2.485(17) 2.9848(16) 117.5(14) y
    O312 H312 O211 . 1.04(3) 1.41(3) 2.4197(15) 161(3) y
    C1 H1B O211 4_565 0.99 2.36 3.2621(18) 151 y
    C14 H14 O232 2_545 0.95 2.41 3.2917(19) 155 y
    C18 H18 O231 . 0.95 2.53 3.4386(19) 161 y
_shelx_space_group_comment
;
The symmetry employed for this shelxl refinement is uniquely defined
by the following loop, which should always be used as a source of
symmetry information in preference to the above space-group names.
They are only intended as comments.
;
_shelx_estimated_absorpt_T_min     0.866
_shelx_estimated_absorpt_T_max     0.927
_shelx_hkl_file
;
  -1   0   0   29.30    0.60
  -2   0   0  233.38    4.70
  -2   0   0  230.28    4.60
  -3   0   0 1023.00   19.80
  -3   0   0  976.60   19.80
  -4   0   0   72.59    1.60
  -4   0   0   69.89    1.60
  -5   0   0 1655.43   33.00
  -5   0   0 1662.73   33.00
  -6   0   0    0.40    0.20
  -6   0   0    0.60    0.20
  -7   0   0  376.66    7.60
  -7   0   0  372.56    7.50
  -8   0   0   20.40    0.80
  -8   0   0   22.10    0.70
  -9   0   0   74.09    1.80
  -9   0   0   78.39    2.00
 -10   0   0    1.60    0.40
 -11   0   0    0.20    0.30
 -12   0   0   26.10    1.10
 -13   0   0   34.90    1.40
 -14   0   0   16.50    1.00
 -14   0  -1    0.50    0.50
 -13   0  -1   -0.20    0.40
 -12   0  -1   -0.40    0.30
 -11   0  -1    0.10    0.30
 -10   0  -1    0.20    0.30
  -9   0  -1   -0.20    0.20
  -8   0  -1    0.30    0.30
  -8   0  -1    0.20    0.20
  -7   0  -1   -0.10    0.20
  -7   0  -1   -0.20    0.20
  -6   0  -1    0.00    0.20
  -6   0  -1    0.10    0.20
  -5   0  -1    0.00    0.10
  -5   0  -1    0.10    0.10
  -4   0  -1    0.10    0.10
  -4   0  -1   -0.10    0.10
  -3   0  -1   -0.10    0.10
  -3   0  -1    0.00    0.10
   1   0   1    0.00    0.10
  -1   0  -1    0.10    0.10
  -2   0   1    0.60    0.10
  -3   0   1   -1.30    0.10
  -3   0   1   -1.30    0.10
  -4   0   1    0.10    0.10
  -4   0   1   -0.20    0.10
  -5   0   1    0.00    0.10
  -5   0   1   -0.20    0.10
  -6   0   1    0.50    0.20
  -6   0   1    0.00    0.10
  -7   0   1    0.00    0.20
  -7   0   1    0.10    0.20
  -9   0   1   -0.20    0.20
  -9   0   1   -0.10    0.20
 -10   0   1   -0.10    0.20
 -10   0   1    0.00    0.20
 -11   0   1    0.60    0.30
 -12   0   1    0.10    0.30
 -13   0   1   -0.10    0.40
 -14   0   1    0.10    0.40
 -14   0  -2   54.79    1.90
 -13   0  -2  149.49    3.70
 -12   0  -2  134.29    3.40
 -11   0  -2   12.80    0.80
 -10   0  -2    4.30    0.50
  -9   0  -2    0.90    0.30
  -8   0  -2   88.39    2.20
  -7   0  -2    0.20    0.20
  -7   0  -2    0.40    0.20
  -6   0  -2  132.29    3.00
  -6   0  -2  135.09    2.90
  -5   0  -2   41.30    1.10
  -5   0  -2   43.00    1.10
  -4   0  -2  564.24   11.70
  -4   0  -2  585.64   11.60
  -3   0  -2  268.47    5.40
  -3   0  -2  268.17    5.30
   1   0   2  307.07    6.30
  -1   0  -2  305.07    6.30
   0   0   2  737.63   14.50
   0   0   2  725.43   14.50
   0   0  -2  726.33   18.80
  -1   0   2  207.58    4.20
  -1   0   2  209.88    4.30
   1   0  -2  204.18    4.10
  -2   0   2  799.42   20.20
  -3   0   2 3514.65   74.59
  -3   0   2 3471.75   79.29
  -4   0   2   29.50    0.80
  -4   0   2   27.60    0.70
  -5   0   2   58.29    1.30
  -5   0   2   59.09    1.40
  -6   0   2  995.60   19.90
  -6   0   2  975.00   19.80
  -7   0   2  187.88    3.90
  -7   0   2  187.78    4.00
  -8   0   2  165.88    3.60
  -8   0   2  169.58    3.60
  -9   0   2    0.20    0.20
  -9   0   2    0.20    0.20
 -10   0   2    2.70    0.40
 -10   0   2    3.50    0.40
 -11   0   2   83.29    2.20
 -11   0   2   83.89    2.40
 -12   0   2    0.90    0.40
 -13   0   2   11.90    0.80
 -14   0  -3    0.50    0.50
 -13   0  -3    0.00    0.40
 -12   0  -3    0.30    0.40
 -11   0  -3    0.40    0.30
 -10   0  -3   -0.30    0.30
  -9   0  -3   -0.10    0.30
  -8   0  -3   -0.10    0.30
  -7   0  -3    0.10    0.20
  -7   0  -3    0.10    0.20
  -6   0  -3    0.30    0.20
  -6   0  -3    0.20    0.20
  -5   0  -3    0.00    0.20
  -5   0  -3    0.00    0.10
  -4   0  -3   -0.50    0.10
  -4   0  -3   -0.40    0.10
  -3   0  -3    0.10    0.10
   2   0   3    0.10    0.10
  -2   0  -3    0.00    0.10
   1   0   3   -0.60    0.10
  -1   0  -3   -0.80    0.10
   0   0   3    0.10    0.10
   0   0   3    0.10    0.10
   0   0  -3    0.10    0.10
  -1   0   3   -0.40    0.10
  -1   0   3   -0.30    0.10
   1   0  -3   -0.30    0.10
  -2   0   3    0.30    0.10
  -2   0   3    0.10    0.10
  -2   0   3   -0.10    0.10
  -3   0   3    1.00    0.20
  -5   0   3   -0.20    0.10
  -5   0   3    0.40    0.10
  -6   0   3    0.60    0.20
  -6   0   3    0.10    0.20
  -7   0   3    0.00    0.10
  -7   0   3   -0.10    0.20
  -8   0   3    0.60    0.30
  -8   0   3    1.20    0.20
  -9   0   3   -0.10    0.20
  -9   0   3   -0.10    0.20
 -10   0   3   -0.10    0.20
 -10   0   3   -0.10    0.30
 -11   0   3    3.30    0.50
 -12   0   3    0.10    0.30
 -13   0  -4    0.70    0.50
 -12   0  -4  328.87    7.20
 -11   0  -4   19.60    1.10
 -10   0  -4  117.39    3.00
  -9   0  -4  144.39    3.40
  -8   0  -4    7.10    0.60
  -7   0  -4  120.09    2.80
  -6   0  -4  310.37    6.30
  -6   0  -4  315.57    6.50
  -5   0  -4   15.80    0.50
  -5   0  -4   14.60    0.60
  -4   0  -4   18.30    0.70
  -3   0  -4   47.20    1.20
  -2   0  -4 1601.74   31.80
   1   0   4  424.36    8.60
   1   0   4  446.26    8.70
  -1   0  -4  441.26    8.90
   0   0   4   74.29    1.70
   0   0   4   75.19    1.70
   0   0  -4   73.29    1.60
  -1   0   4 1099.49   22.70
  -1   0   4 1158.78   22.50
   1   0  -4 1138.19   22.30
  -2   0   4   31.30    0.90
  -2   0   4   32.10    0.80
   2   0  -4   30.10    0.70
  -3   0   4  137.69    2.70
  -3   0   4  129.69    2.90
  -3   0   4  135.09    2.70
  -4   0   4   14.20    0.60
  -4   0   4   14.40    0.40
  -5   0   4   24.50    0.80
  -5   0   4   27.40    0.70
  -6   0   4   73.19    1.60
  -6   0   4   71.29    1.80
  -7   0   4   28.10    0.80
  -7   0   4   29.30    1.00
  -8   0   4   21.00    0.70
  -8   0   4   19.90    0.80
  -9   0   4   11.40    0.60
  -9   0   4   10.90    0.70
 -10   0   4   13.80    0.80
 -10   0   4   13.40    0.70
 -11   0   4   47.40    1.40
 -11   0   4   48.80    1.60
 -12   0   4    9.10    0.80
 -13   0  -5    0.80    0.50
 -12   0  -5    0.50    0.50
 -11   0  -5    0.40    0.40
 -10   0  -5    0.60    0.40
  -9   0  -5   -0.20    0.30
  -8   0  -5    0.10    0.30
  -7   0  -5    0.30    0.30
  -6   0  -5    0.30    0.30
  -5   0  -5    0.30    0.20
  -4   0  -5    0.10    0.20
  -3   0  -5    0.00    0.20
  -2   0  -5    0.90    0.20
   1   0   5    0.00    0.10
   1   0   5    0.00    0.10
  -1   0  -5    0.00    0.10
   0   0   5    0.30    0.10
   0   0   5    0.10    0.10
   0   0  -5    0.40    0.10
  -1   0   5    0.00    0.10
  -1   0   5    0.00    0.10
   1   0  -5    0.10    0.10
  -2   0   5   -0.10    0.10
  -2   0   5    0.10    0.10
   2   0  -5    0.20    0.10
  -3   0   5    0.50    0.10
  -3   0   5    0.00    0.20
   3   0  -5    0.20    0.10
  -4   0   5    0.10    0.10
  -4   0   5    0.00    0.20
  -4   0   5    0.00    0.10
  -5   0   5    0.90    0.20
  -5   0   5    0.30    0.10
  -6   0   5   -0.10    0.20
  -6   0   5    0.50    0.10
  -7   0   5   -0.20    0.20
  -7   0   5    0.50    0.20
  -8   0   5    0.30    0.20
  -8   0   5    0.10    0.30
  -9   0   5    0.80    0.20
  -9   0   5    0.00    0.30
 -10   0   5    0.30    0.30
 -10   0   5    0.20    0.30
 -11   0   5    0.00    0.30
 -12   0   5   -0.10    0.40
 -12   0  -6   23.60    1.30
 -11   0  -6    4.20    0.60
 -10   0  -6    5.80    0.70
  -9   0  -6   74.69    2.20
  -8   0  -6  420.86    8.80
  -7   0  -6  239.28    5.20
  -6   0  -6   54.39    1.60
  -5   0  -6    2.30    0.30
  -4   0  -6    1.00    0.30
  -3   0  -6  952.30   19.20
   2   0   6  604.14   11.90
  -2   0  -6  586.14   11.90
   1   0   6 3273.37   65.39
   1   0   6 3372.16   65.49
  -1   0  -6 3287.57   64.89
   0   0   6    4.70    0.40
   0   0   6    4.60    0.40
   0   0  -6    4.90    0.30
  -1   0   6  584.94   11.70
  -1   0   6  594.94   12.00
   1   0  -6  598.14   12.10
  -2   0   6  276.77    5.60
  -2   0   6  275.17    5.80
   2   0  -6  278.37    5.50
  -3   0   6   29.30    0.80
  -3   0   6   28.80    1.00
   3   0  -6   30.70    0.80
  -4   0   6    9.90    0.60
  -4   0   6    9.70    0.40
   4   0  -6    9.80    0.40
  -5   0   6   24.40    0.70
  -5   0   6   23.00    0.90
  -6   0   6   52.39    1.30
  -6   0   6   51.29    1.50
  -7   0   6   49.10    1.50
  -7   0   6   50.19    1.20
  -8   0   6   14.70    0.80
  -8   0   6   14.30    0.60
  -9   0   6   31.50    1.30
 -10   0   6   69.59    2.10
 -11   0   6   47.30    1.70
 -12   0   6    0.00    0.40
 -13   0   6    0.90    0.40
 -12   0  -7    0.00    0.40
 -11   0  -7   -0.40    0.30
 -10   0  -7    0.20    0.40
  -9   0  -7    0.00    0.30
  -8   0  -7   -0.70    0.30
  -7   0  -7    0.30    0.30
  -6   0  -7   -0.20    0.30
  -5   0  -7    0.00    0.30
  -4   0  -7    0.30    0.20
  -3   0  -7    0.10    0.20
   2   0   7    0.10    0.20
  -2   0  -7    0.00    0.20
   1   0   7    0.20    0.20
   1   0   7    1.30    0.30
  -1   0  -7    0.20    0.20
   0   0   7    0.10    0.20
   0   0   7    0.10    0.20
   0   0  -7   -0.10    0.10
  -1   0   7   -0.10    0.20
  -1   0   7    0.00    0.20
   1   0  -7    0.10    0.10
  -2   0   7    0.20    0.20
   2   0  -7    0.30    0.10
  -3   0   7    0.30    0.20
  -3   0   7    0.00    0.10
   3   0  -7    0.10    0.10
  -4   0   7    0.40    0.30
  -5   0   7    0.70    0.30
   5   0  -7    0.40    0.20
  -6   0   7   -0.30    0.30
  -7   0   7   -0.40    0.30
  -7   0   7    0.20    0.20
  -8   0   7    0.20    0.40
  -9   0   7   -0.10    0.40
 -10   0   7   -0.70    0.30
 -11   0   7   -0.10    0.40
 -12   0   7   -0.10    0.40
 -13   0   7   -0.10    0.50
 -11   0  -8    2.30    0.60
 -10   0  -8   17.50    1.10
  -9   0  -8    1.20    0.50
  -8   0  -8  115.99    3.00
  -7   0  -8    8.40    0.80
  -6   0  -8  125.69    3.10
  -5   0  -8  135.09    3.20
  -4   0  -8   36.20    1.20
  -3   0  -8   37.50    1.20
  -2   0  -8  655.33   13.00
   1   0   8   40.30    1.30
  -1   0  -8   39.70    1.20
   0   0   8   30.20    1.00
   0   0   8   30.30    1.10
   0   0  -8   30.80    0.90
  -1   0   8  151.58    3.40
  -1   0   8  150.38    3.50
   1   0  -8  150.88    3.20
  -2   0   8   98.59    2.60
  -2   0   8  100.29    2.30
   2   0  -8  101.19    2.20
  -3   0   8   18.90    0.90
  -3   0   8   19.20    0.70
   3   0  -8   18.90    0.60
  -4   0   8   36.80    1.30
   4   0  -8   38.70    1.00
  -5   0   8   84.99    2.30
   5   0  -8   86.39    1.90
  -6   0   8    3.40    0.50
   6   0  -8    4.50    0.30
  -7   0   8  104.69    2.80
  -8   0   8   18.70    1.10
  -9   0   8   -0.40    0.30
 -10   0   8    4.80    0.70
 -11   0   8   25.70    1.40
 -12   0   8   31.10    1.50
 -10   0  -9   -0.10    0.40
  -9   0  -9   -0.10    0.40
  -8   0  -9    0.40    0.40
  -7   0  -9    1.50    0.50
  -6   0  -9    0.10    0.40
  -5   0  -9   -0.50    0.30
  -4   0  -9   -0.10    0.30
  -3   0  -9    0.00    0.20
  -2   0  -9    0.10    0.20
   1   0   9   -0.20    0.20
  -1   0  -9    0.00    0.20
   0   0   9   -0.20    0.20
   0   0   9    0.00    0.20
   0   0  -9    0.30    0.20
  -1   0   9    0.10    0.30
  -1   0   9    0.20    0.20
   1   0  -9    0.00    0.20
  -2   0   9    0.20    0.20
  -2   0   9    0.60    0.30
   2   0  -9   -0.20    0.10
  -3   0   9    0.10    0.30
   3   0  -9    0.00    0.20
  -4   0   9   -0.30    0.30
   4   0  -9    0.20    0.20
  -5   0   9    0.90    0.40
  -6   0   9    0.00    0.30
  -7   0   9   -0.20    0.30
  -8   0   9    0.30    0.40
  -9   0   9    0.00    0.40
 -10   0   9    0.30    0.40
 -11   0   9   -0.20    0.50
 -12   0   9    0.20    0.50
  -9   0 -10   24.80    1.30
  -8   0 -10  105.89    3.00
  -7   0 -10   38.00    1.50
  -6   0 -10   22.00    1.10
  -5   0 -10    7.30    0.70
  -4   0 -10    0.50    0.30
  -3   0 -10    5.40    0.60
  -2   0 -10   28.40    1.10
  -1   0 -10  185.18    4.10
   0   0  10   26.80    1.10
   0   0  10   29.50    1.20
   0   0 -10   27.60    1.00
  -1   0  10   12.00    0.80
  -1   0  10   11.60    0.70
   1   0 -10   12.60    0.60
  -2   0  10    5.40    0.60
   2   0 -10    4.60    0.40
  -3   0  10   26.60    1.20
   3   0 -10   25.30    0.90
  -4   0  10   11.20    0.80
  -5   0  10    0.60    0.40
  -6   0  10    0.50    0.40
  -7   0  10   11.20    1.00
  -8   0  10   95.39    2.90
  -9   0  10    1.00    0.50
 -10   0  10    2.60    0.60
 -11   0  10   18.70    1.30
  -9   0 -11    0.10    0.80
  -8   0 -11    0.20    0.40
  -7   0 -11   -0.50    0.30
  -6   0 -11   -0.10    0.40
  -5   0 -11    0.10    0.40
  -4   0 -11    0.10    0.30
  -3   0 -11   -0.10    0.30
  -2   0 -11   -0.20    0.30
  -1   0 -11    0.00    0.20
   0   0  11    0.10    0.30
   0   0 -11    0.20    0.20
  -1   0  11    0.00    0.30
   1   0 -11    0.00    0.20
  -2   0  11    0.20    0.30
   2   0 -11   -0.10    0.20
  -3   0  11    0.00    0.40
  -4   0  11    0.30    0.40
  -5   0  11    0.20    0.40
  -6   0  11    0.00    0.40
  -7   0  11    0.20    0.50
  -8   0  11   -0.50    0.30
  -9   0  11    0.10    0.40
 -10   0  11    0.40    0.60
  -7   0 -12    0.30    0.50
  -6   0 -12   26.80    1.30
  -5   0 -12    7.60    0.80
  -4   0 -12   72.59    2.20
  -3   0 -12   -0.20    0.30
  -2   0 -12    8.80    0.70
  -1   0 -12    0.40    0.30
   0   0 -12   -0.20    0.30
  -1   0  12   93.79    2.80
  -2   0  12   23.20    1.30
  -3   0  12    1.50    0.50
  -4   0  12   12.10    1.00
  -5   0  12   91.89    2.90
  -6   0  12    3.00    0.70
  -7   0  12   50.29    2.10
  -8   0  12   49.80    2.10
  -9   0  12   26.70    1.80
  -6   0 -13   -0.30    0.40
  -5   0 -13    0.20    0.50
  -4   0 -13   -0.30    0.40
  -3   0 -13   -0.50    0.40
  -2   0 -13   -0.40    0.30
  -1   0 -13   -0.20    0.30
  -2   0  13    0.70    0.50
  -3   0  13    0.50    0.50
  -4   0  13    0.80    0.60
  -5   0  13   -0.10    0.50
  -6   0  13    0.50    0.60
  -7   0  13   -0.90    0.40
  -4   0 -14    9.10    0.90
  -3   0 -14   19.00    1.10
  -2   0  14    0.40    0.50
  -3   0  14   28.90    1.60
  -4   0  14    8.80    1.00
  -5   0  14   11.30    1.20
  -5   1  14    5.70    0.90
  -4   1  14    0.10    0.50
  -3   1  14    0.20    0.50
  -2  -1 -14    6.40    0.70
  -3  -1 -14    2.30    0.60
  -4  -1 -14   12.40    1.00
  -7   1  13    5.20    0.90
  -6   1  13    7.00    0.90
  -5   1  13    4.90    0.90
  -4   1  13   27.40    1.60
  -3   1  13    3.10    0.70
  -2   1  13  162.28    4.40
   0  -1 -13    2.50    0.50
  -1  -1 -13    5.70    0.60
  -2  -1 -13    1.80    0.50
  -3  -1 -13    1.10    0.40
  -4  -1 -13   19.90    1.10
  -5  -1 -13   32.10    1.50
  -6  -1 -13   -0.40    0.40
  -9   1  12    1.60    0.80
  -8   1  12    2.20    0.60
  -7   1  12    7.50    1.00
  -6   1  12   28.80    1.60
  -5   1  12    1.40    0.50
  -4   1  12   -0.30    0.40
  -3   1  12   85.19    2.70
  -2   1  12    3.30    0.60
   1  -1 -12    0.60    0.30
  -1   1  12    0.50    0.40
   0  -1 -12   34.20    1.20
  -1  -1 -12   62.59    1.90
  -2  -1 -12    5.50    0.60
  -3  -1 -12    6.90    0.70
  -4  -1 -12   19.70    1.10
  -5  -1 -12   10.50    0.90
  -6  -1 -12   10.10    0.90
  -7  -1 -12   24.80    1.40
 -10   1  11    1.40    0.60
  -9   1  11    5.30    0.80
  -8   1  11   -0.50    0.40
  -7   1  11    7.00    0.90
  -6   1  11   28.80    1.40
  -5   1  11    4.30    0.70
  -4   1  11    1.30    0.50
   3  -1 -11    0.20    0.20
  -3   1  11    0.40    0.40
   2  -1 -11   47.30    1.40
  -2   1  11   46.40    1.70
   1  -1 -11    0.20    0.20
  -1   1  11    0.00    0.30
   0  -1 -11    4.30    0.50
  -1  -1 -11   -0.10    0.20
  -2  -1 -11   34.60    1.30
  -3  -1 -11    2.00    0.50
  -4  -1 -11   36.30    1.40
  -5  -1 -11   30.70    1.30
  -6  -1 -11    6.30    0.70
  -7  -1 -11    1.70    0.50
  -8  -1 -11    6.90    0.80
 -11   1  10    2.70    0.70
 -10   1  10    0.20    0.40
  -9   1  10   24.40    1.30
  -8   1  10   13.40    1.00
  -7   1  10    9.00    0.90
  -6   1  10    3.40    0.60
  -5   1  10    3.00    0.60
   4  -1 -10    0.30    0.20
  -4   1  10    0.70    0.40
   3  -1 -10   12.70    0.60
  -3   1  10   12.50    0.80
   2  -1 -10   25.10    0.90
  -2   1  10   25.20    1.20
   1  -1 -10   24.30    0.90
  -1   1  10   22.30    0.90
  -1   1  10   22.10    1.10
   0  -1 -10   33.00    1.10
   0   1  10   31.60    1.30
  -1  -1 -10    0.40    0.30
  -2  -1 -10   16.30    0.80
  -3  -1 -10   53.69    1.70
  -4  -1 -10    0.20    0.30
  -5  -1 -10   24.20    1.10
  -6  -1 -10   12.40    0.90
  -7  -1 -10    6.70    0.80
  -8  -1 -10    9.60    0.90
  -9  -1 -10    0.90    0.50
 -12   1   9    3.50    0.70
 -11   1   9    5.70    0.80
 -10   1   9    1.40    0.60
  -9   1   9    2.30    0.50
  -8   1   9   21.70    1.20
  -7   1   9    3.20    0.50
  -6   1   9    2.20    0.50
   5  -1  -9    4.70    0.40
  -5   1   9    4.60    0.60
   4  -1  -9    3.50    0.30
  -4   1   9    5.40    0.60
   3  -1  -9    7.80    0.40
  -3   1   9    7.80    0.70
   2  -1  -9   46.20    1.30
  -2   1   9   48.00    1.50
  -2   1   9   49.10    1.60
   1  -1  -9   28.10    0.90
  -1   1   9   28.90    1.20
  -1   1   9   28.40    1.00
   0  -1  -9    6.70    0.50
   0   1   9    6.90    0.60
   0   1   9    7.30    0.50
  -1  -1  -9   15.00    0.70
  -2  -1  -9   59.89    1.70
  -3  -1  -9    3.60    0.50
  -4  -1  -9    8.80    0.70
  -5  -1  -9   10.40    0.80
  -6  -1  -9  160.68    3.80
  -7  -1  -9   62.69    2.00
  -8  -1  -9  111.19    3.00
  -9  -1  -9   44.00    1.70
 -10  -1  -9    2.00    0.60
 -12   1   8   29.70    1.50
 -11   1   8    0.80    0.50
 -10   1   8    0.10    0.40
  -9   1   8    1.30    0.50
  -8   1   8    1.30    0.40
  -7   1   8    0.50    0.40
   6  -1  -8   75.49    1.70
  -6   1   8   72.09    2.20
   5  -1  -8   94.69    2.10
  -5   1   8   94.09    2.50
   4  -1  -8    8.30    0.40
  -4   1   8    8.30    0.70
   3  -1  -8   36.20    1.00
  -3   1   8   35.70    1.30
   2  -1  -8   17.00    0.60
  -2   1   8   17.80    0.70
  -2   1   8   17.60    0.90
   1  -1  -8    0.20    0.20
  -1   1   8   -0.20    0.20
  -1   1   8    0.20    0.20
   0  -1  -8   77.89    1.90
   0   1   8   77.99    2.10
   0   1   8   81.59    2.00
  -1  -1  -8   21.70    0.80
  -2  -1  -8    1.70    0.30
  -3  -1  -8    6.90    0.50
  -4  -1  -8    4.60    0.50
  -5  -1  -8  119.49    2.90
  -6  -1  -8   59.79    1.80
  -7  -1  -8   12.40    0.80
  -8  -1  -8    1.00    0.40
  -9  -1  -8   14.50    1.00
 -10  -1  -8    0.90    0.50
 -11  -1  -8    1.30    0.50
 -13   1   7    4.70    0.80
 -12   1   7    4.10    0.70
 -11   1   7   -0.30    0.40
 -10   1   7    7.40    0.80
  -9   1   7    6.20    0.70
  -8   1   7    2.20    0.30
  -8   1   7    1.20    0.50
  -7   1   7   26.20    1.10
  -7   1   7   26.50    0.80
  -6   1   7  185.68    3.80
  -6   1   7  185.18    4.30
   5  -1  -7  152.58    3.20
  -5   1   7  147.79    3.50
   4  -1  -7  667.13   13.20
  -4   1   7  665.73   13.40
   3  -1  -7   14.30    0.50
  -3   1   7   13.20    0.50
  -3   1   7   13.60    0.70
   2  -1  -7  310.57    6.20
  -2   1   7  307.77    6.50
  -2   1   7  308.97    6.30
   1  -1  -7  137.69    2.90
  -1   1   7  139.19    3.00
  -1   1   7  136.19    3.20
   0  -1  -7    0.10    0.10
   0   1   7    0.10    0.20
   0   1   7    0.10    0.20
  -1  -1  -7    9.30    0.50
   1   1   7    9.60    0.50
  -2  -1  -7   39.80    1.20
  -3  -1  -7   69.59    1.80
  -4  -1  -7   14.80    0.70
  -5  -1  -7    1.10    0.30
  -6  -1  -7   95.59    2.50
  -7  -1  -7   14.10    0.80
  -8  -1  -7   42.20    1.50
  -9  -1  -7   58.89    1.90
 -10  -1  -7   22.70    1.20
 -11  -1  -7    4.50    0.70
 -12  -1  -7    3.40    0.60
 -13   1   6    0.20    0.50
 -12   1   6    0.50    0.50
 -11   1   6    4.50    0.70
 -10   1   6    5.90    0.70
  -9   1   6  152.78    3.40
  -9   1   6  156.08    3.80
  -8   1   6    2.80    0.50
  -8   1   6    2.60    0.30
  -7   1   6  208.48    4.30
  -7   1   6  205.78    4.60
  -6   1   6    0.70    0.30
  -6   1   6    0.70    0.20
  -5   1   6    3.20    0.30
  -5   1   6    3.30    0.40
   4  -1  -6  108.09    2.30
  -4   1   6  106.49    2.60
  -4   1   6  105.79    2.20
   3  -1  -6   79.09    1.70
  -3   1   6   78.39    2.00
  -3   1   6   80.89    1.80
   2  -1  -6    0.40    0.10
  -2   1   6    0.30    0.10
  -2   1   6    0.10    0.20
   1  -1  -6  312.47    6.30
  -1   1   6  322.07    6.40
  -1   1   6  315.07    6.60
   0  -1  -6  230.68    4.70
   0   1   6  238.98    4.90
   0   1   6  229.98    4.90
  -1  -1  -6   76.69    1.80
   1   1   6   77.39    1.90
  -2  -1  -6  241.98    5.00
  -3  -1  -6  181.28    3.90
  -4  -1  -6   11.50    0.60
  -5  -1  -6    0.10    0.20
  -6  -1  -6    0.10    0.30
  -7  -1  -6    2.10    0.40
  -8  -1  -6    2.40    0.50
  -9  -1  -6  220.58    5.00
 -10  -1  -6    0.30    0.40
 -11  -1  -6    3.70    0.60
 -12  -1  -6    2.70    0.50
 -12   1   5   -0.30    0.40
 -11   1   5    2.00    0.50
 -10   1   5   30.90    1.00
 -10   1   5   30.50    1.20
  -9   1   5    0.00    0.30
  -9   1   5    0.20    0.20
  -8   1   5   25.00    1.00
  -8   1   5   23.60    0.80
  -7   1   5   41.30    1.30
  -7   1   5   42.70    1.10
  -6   1   5  135.89    3.20
  -6   1   5  138.59    2.90
  -5   1   5  102.89    2.50
  -5   1   5  103.79    2.20
  -5   1   5  105.59    2.10
  -4   1   5  289.77    5.60
  -4   1   5  269.07    5.90
  -4   1   5  292.67    5.60
   3  -1  -5  570.64   11.60
  -3   1   5  585.14   11.90
  -3   1   5  583.74   11.50
   2  -1  -5  206.38    4.20
  -2   1   5  208.88    4.40
  -2   1   5  210.68    4.20
   1  -1  -5   66.19    1.50
  -1   1   5   72.29    1.70
  -1   1   5   69.79    1.60
   0  -1  -5    9.70    0.40
   0   1   5    9.60    0.40
   0   1   5    9.50    0.50
  -1  -1  -5   66.39    1.50
   1   1   5   66.39    1.60
  -2  -1  -5  635.54   13.00
  -3  -1  -5   90.29    2.10
  -4  -1  -5   80.59    2.00
  -5  -1  -5   69.99    1.80
  -6  -1  -5   23.50    0.90
  -7  -1  -5   16.20    0.80
  -8  -1  -5   52.39    1.60
  -9  -1  -5   35.20    1.30
 -10  -1  -5   36.70    1.40
 -11  -1  -5    1.60    0.50
 -12  -1  -5   40.90    1.60
 -13  -1  -5    6.60    0.80
 -12   1   4   22.20    1.10
 -11   1   4   44.70    1.50
 -11   1   4   43.90    1.40
 -10   1   4   35.80    1.30
 -10   1   4   35.10    1.10
  -9   1   4    0.40    0.30
  -9   1   4    0.70    0.20
  -8   1   4   82.59    2.10
  -8   1   4   83.49    1.90
  -7   1   4   13.20    0.60
  -7   1   4   14.90    0.60
  -6   1   4  274.87    5.40
  -6   1   4  265.17    5.60
  -5   1   4    1.80    0.30
  -5   1   4    1.00    0.20
  -4   1   4   23.80    0.60
  -4   1   4   22.20    0.80
  -3   1   4    9.20    0.40
  -3   1   4   10.30    0.30
  -3   1   4    9.40    0.30
   2  -1  -4   68.19    1.50
  -2   1   4   66.69    1.60
  -2   1   4   70.19    1.50
   1  -1  -4  149.88    3.00
  -1   1   4  142.79    3.10
  -1   1   4  149.59    3.00
   0  -1  -4   12.00    0.40
   0   1   4   12.40    0.40
   0   1   4   11.70    0.50
  -1  -1  -4  287.67    5.80
   1   1   4  298.17    5.90
  -2  -1  -4   49.30    1.20
  -3  -1  -4  222.38    4.60
  -4  -1  -4   97.39    2.20
  -5  -1  -4   23.80    0.70
  -5  -1  -4   25.00    0.80
  -6  -1  -4   15.50    0.60
  -6  -1  -4   15.30    0.70
  -7  -1  -4   14.40    0.80
  -8  -1  -4   18.70    0.90
  -9  -1  -4    3.30    0.50
 -10  -1  -4   32.50    1.30
 -11  -1  -4    0.60    0.40
 -12  -1  -4    4.10    0.60
 -13  -1  -4   33.00    1.40
 -13   1   3   10.70    1.20
 -12   1   3    0.30    0.30
 -11   1   3    1.00    0.30
 -11   1   3    1.20    0.40
 -10   1   3   50.99    1.50
 -10   1   3   51.79    1.50
  -9   1   3    3.20    0.40
  -9   1   3    4.50    0.40
  -8   1   3  105.29    2.50
  -8   1   3  102.19    2.40
  -7   1   3   14.20    0.60
  -7   1   3   14.50    0.60
  -6   1   3   32.20    0.90
  -6   1   3   31.60    1.00
  -5   1   3  126.49    2.80
  -5   1   3  127.99    2.70
  -4   1   3   90.59    2.00
  -4   1   3   89.49    1.90
  -3   1   3 1070.19   21.30
  -3   1   3 1099.39   21.80
  -2   1   3   41.70    0.90
  -2   1   3   42.20    0.90
  -2   1   3   40.80    1.00
   1  -1  -3  475.25    9.60
  -1   1   3  487.65    9.70
  -1   1   3  483.45    9.90
   0  -1  -3  436.66    8.90
   0   1   3  423.76    8.90
   0   1   3  455.95    8.80
  -1  -1  -3   19.20    0.60
  -2  -1  -3   20.40    0.60
  -3  -1  -3   34.00    0.90
  -4  -1  -3  303.37    6.10
  -5  -1  -3  113.59    2.60
  -5  -1  -3  115.29    2.50
  -6  -1  -3  504.35    9.80
  -6  -1  -3  485.15    9.90
  -7  -1  -3   47.80    1.40
  -7  -1  -3   46.40    1.30
  -8  -1  -3  121.39    2.90
  -9  -1  -3   51.09    1.60
 -10  -1  -3   20.20    1.00
 -11  -1  -3    8.80    0.80
 -12  -1  -3   42.10    1.60
 -13  -1  -3    1.60    0.50
 -14  -1  -3   10.40    1.00
 -13   1   2   12.90    0.80
 -12   1   2   26.30    1.10
 -11   1   2    8.00    0.60
 -10   1   2   11.30    0.70
 -10   1   2   10.20    0.60
  -9   1   2    1.20    0.30
  -8   1   2    2.60    0.30
  -8   1   2    2.90    0.40
  -7   1   2  118.49    2.60
  -7   1   2  117.49    2.60
  -6   1   2  117.39    2.60
  -6   1   2  120.09    2.60
  -5   1   2   28.90    0.80
  -5   1   2   30.10    0.80
  -4   1   2   13.00    0.40
  -4   1   2   12.80    0.50
  -3   1   2 3319.27   71.89
  -3   1   2 3382.86   77.39
  -2   1   2  198.48    3.90
  -2   1   2  193.48    3.90
  -1   1   2  555.64   10.70
  -1   1   2  543.55   11.00
  -1   1   2  538.05   10.80
   0  -1  -2  448.26    9.10
   0   1   2  442.86    9.30
   0   1   2  472.15    9.20
  -1  -1  -2   62.69    1.30
  -2  -1  -2   92.19    2.00
  -3  -1  -2   37.20    0.90
  -4  -1  -2   31.10    0.80
  -5  -1  -2   54.09    1.40
  -5  -1  -2   52.79    1.30
  -6  -1  -2   87.59    2.00
  -6  -1  -2   88.19    2.10
  -7  -1  -2   28.50    1.00
  -7  -1  -2   28.90    0.90
  -8  -1  -2    3.90    0.40
  -8  -1  -2    4.50    0.40
  -9  -1  -2   37.90    1.30
 -10  -1  -2    7.20    0.60
 -11  -1  -2    3.90    0.50
 -12  -1  -2    4.20    0.60
 -14  -1  -2    0.30    0.40
 -14   1   1   10.10    0.80
 -13   1   1    9.80    0.80
 -12   1   1    8.30    0.70
 -11   1   1   10.70    0.70
 -10   1   1    0.30    0.30
  -9   1   1  101.89    2.40
  -9   1   1  101.09    2.40
  -8   1   1  238.98    5.00
  -8   1   1  245.78    5.10
  -7   1   1  125.69    2.80
  -7   1   1  126.99    2.70
  -6   1   1  566.24   11.30
  -6   1   1  570.64   11.70
  -5   1   1   39.80    1.00
  -5   1   1   38.20    1.00
  -4   1   1 1416.56   27.90
  -4   1   1 1396.16   27.80
  -3   1   1  911.61   18.30
  -3   1   1  921.61   23.90
  -2   1   1  265.07    5.30
  -2   1   1  262.17    5.30
  -1   1   1  531.25   10.50
  -1   1   1  532.85   15.00
   0   1   1  308.07    6.30
  -1  -1  -1  103.99    2.10
  -2  -1  -1  699.83   13.70
  -2  -1  -1  668.93   13.70
  -3  -1  -1 1649.83   32.90
  -3  -1  -1 1686.03   32.80
  -4  -1  -1   12.30    0.50
  -4  -1  -1   12.70    0.50
  -5  -1  -1   70.99    1.70
  -5  -1  -1   73.79    1.70
  -6  -1  -1  335.67    6.90
  -6  -1  -1  346.67    6.90
  -7  -1  -1   12.70    0.60
  -7  -1  -1   13.30    0.60
  -8  -1  -1  104.99    2.50
  -8  -1  -1  100.29    2.40
  -9  -1  -1    0.50    0.30
  -9  -1  -1    0.30    0.30
 -10  -1  -1   23.90    1.00
 -11  -1  -1   -0.40    0.30
 -12  -1  -1    1.00    0.40
 -13  -1  -1    2.40    0.50
 -14  -1  -1   13.90    1.00
 -14   1   0    1.20    0.50
 -13   1   0    1.10    0.40
 -12   1   0    1.60    0.40
 -11   1   0   32.60    1.20
 -10   1   0    5.00    0.50
  -9   1   0    5.90    0.40
  -9   1   0    6.10    0.50
  -8   1   0  127.79    2.90
  -8   1   0  123.89    2.70
  -7   1   0   42.40    1.20
  -7   1   0   43.80    1.10
  -6   1   0    2.10    0.20
  -6   1   0    1.80    0.20
  -5   1   0  217.28    4.30
  -5   1   0  211.98    4.40
  -4   1   0   22.60    0.60
  -4   1   0   22.70    0.70
  -3   1   0  188.48    3.90
  -3   1   0  185.88    3.70
  -2   1   0   94.39    2.00
  -2   1   0  100.59    2.00
  -1  -1   0    3.40    0.10
  -1  -1   0    3.60    0.10
  -2  -1   0   97.99    2.00
  -2  -1   0   95.29    2.00
  -3  -1   0  183.08    3.70
  -3  -1   0  181.98    3.70
  -4  -1   0   21.20    0.60
  -4  -1   0   21.50    0.60
  -5  -1   0  213.88    4.40
  -5  -1   0  213.98    4.40
  -6  -1   0    2.10    0.30
  -6  -1   0    2.20    0.30
  -7  -1   0   43.30    1.20
  -7  -1   0   43.20    1.20
  -8  -1   0  124.79    2.80
  -8  -1   0  124.29    2.80
  -9  -1   0    5.80    0.50
  -9  -1   0    5.60    0.50
 -10  -1   0    5.10    0.50
 -11  -1   0   30.90    1.20
 -12  -1   0    1.10    0.40
 -13  -1   0    1.10    0.40
 -14  -1   0    1.50    0.50
 -14   1  -1   13.80    1.00
 -13   1  -1    1.10    0.40
 -12   1  -1    1.20    0.40
 -11   1  -1    0.10    0.30
 -10   1  -1   23.50    1.00
  -9   1  -1    0.20    0.30
  -8   1  -1  108.89    2.50
  -8   1  -1  102.79    2.30
  -7   1  -1   13.40    0.50
  -7   1  -1   13.20    0.60
  -6   1  -1  350.96    7.00
  -6   1  -1  340.47    6.80
  -5   1  -1   71.99    1.70
  -5   1  -1   73.09    1.60
  -4   1  -1   12.60    0.40
  -3   1  -1 1684.63   39.20
  -3   1  -1 1680.13   33.20
   2  -1   1  726.83   14.80
  -2   1  -1  765.72   14.40
  -2   1  -1  697.13   14.60
   1  -1   1  112.79    2.30
  -1   1  -1  108.99    2.20
   0  -1   1  343.87    7.00
   0  -1   1  360.26   10.10
  -1  -1   1  537.95   10.80
  -2  -1   1  269.77    5.50
  -2  -1   1  268.47    5.40
  -3  -1   1  911.51   17.90
  -3  -1   1  894.21   18.10
  -4  -1   1 1421.16   27.90
  -4  -1   1 1414.26   28.30
  -5  -1   1   41.10    1.10
  -5  -1   1   39.00    1.00
  -6  -1   1  578.44   11.70
  -6  -1   1  587.24   16.80
  -7  -1   1  129.19    2.80
  -7  -1   1  128.39    2.80
  -8  -1   1  237.88    4.90
  -8  -1   1  235.58    5.00
  -9  -1   1  104.39    2.50
  -9  -1   1  103.19    2.40
 -10  -1   1    0.40    0.30
 -10  -1   1    0.50    0.30
 -11  -1   1   11.40    0.70
 -12  -1   1    9.10    0.70
 -13  -1   1    9.60    0.80
 -14   1  -2    0.20    0.50
 -13   1  -2    1.40    0.50
 -12   1  -2    3.20    0.50
 -11   1  -2    4.50    0.60
 -10   1  -2    8.40    0.70
  -9   1  -2   37.80    1.30
  -8   1  -2    5.70    0.50
  -7   1  -2   29.00    0.80
  -7   1  -2   30.80    1.00
  -6   1  -2   85.99    1.90
  -6   1  -2   84.99    2.00
  -5   1  -2   53.69    1.20
  -5   1  -2   52.89    1.40
  -4   1  -2   31.30    0.90
  -4   1  -2   31.70    0.80
  -3   1  -2   37.90    0.80
  -3   1  -2   37.70    1.00
   2  -1   2   95.29    2.10
  -2   1  -2   95.09    2.00
   1  -1   2   60.59    1.30
   1  -1   2   63.89    1.40
  -1   1  -2   61.09    1.30
   0  -1   2  454.75   10.40
   0  -1   2  452.55    9.00
   0   1  -2  437.06    8.90
  -1  -1   2  559.44   11.00
  -1  -1   2  563.04   11.20
   1   1  -2  540.25   12.40
  -2  -1   2  199.28    5.50
  -3  -1   2 3456.75   73.29
  -3  -1   2 3380.66   76.59
  -4  -1   2   12.70    0.40
  -4  -1   2   12.40    0.50
  -5  -1   2   29.60    0.80
  -5  -1   2   28.70    0.80
  -6  -1   2  112.49    2.50
  -6  -1   2  113.79    2.40
  -7  -1   2  123.49    2.70
  -7  -1   2  117.59    2.60
  -8  -1   2    3.20    0.40
  -8  -1   2    2.90    0.30
  -9  -1   2    1.10    0.30
  -9  -1   2    1.50    0.30
 -10  -1   2   11.00    0.60
 -10  -1   2    9.90    0.60
 -11  -1   2    6.90    0.60
 -11  -1   2    7.80    0.60
 -12  -1   2   27.20    1.10
 -14   1  -3   10.30    1.00
 -13   1  -3    0.70    0.40
 -12   1  -3   44.10    1.60
 -11   1  -3    9.90    0.80
 -10   1  -3   20.50    1.00
  -9   1  -3   50.79    1.60
  -8   1  -3  117.69    2.80
  -7   1  -3   47.80    1.40
  -6   1  -3  511.25   10.20
  -6   1  -3  510.05   10.20
  -5   1  -3  116.79    2.60
  -5   1  -3  116.69    2.40
  -4   1  -3  312.87    6.30
  -4   1  -3  309.17    6.10
   3  -1   3   36.70    1.00
  -3   1  -3   36.10    1.00
   2  -1   3   19.00    0.60
  -2   1  -3   19.30    0.60
   1  -1   3   19.60    0.60
   1  -1   3   20.10    0.60
  -1   1  -3   19.70    0.60
   0  -1   3  428.96    8.70
   0  -1   3  449.46    8.90
   0   1  -3  424.06    8.70
  -1  -1   3  483.55    9.80
  -1  -1   3  479.45   13.30
   1   1  -3  485.65   13.00
  -2  -1   3   42.40    0.90
  -2  -1   3   42.20    1.00
  -3  -1   3 1102.79   22.20
  -3  -1   3 1111.59   21.70
  -4  -1   3   88.99    1.90
  -4  -1   3   89.49    2.00
  -5  -1   3  126.89    2.70
  -5  -1   3  130.39    2.80
  -6  -1   3   32.40    1.00
  -6  -1   3   34.40    0.90
  -7  -1   3   14.90    0.50
  -7  -1   3   14.60    0.60
  -8  -1   3  106.49    2.50
  -8  -1   3  104.49    2.40
  -9  -1   3    4.40    0.50
  -9  -1   3    3.80    0.40
 -10  -1   3   54.79    1.50
 -10  -1   3   53.39    1.60
 -11  -1   3    1.10    0.30
 -11  -1   3    1.10    0.40
 -13   1  -4   31.50    1.40
 -12   1  -4    4.60    0.60
 -11   1  -4    0.40    0.40
 -10   1  -4   32.80    1.30
  -9   1  -4    3.50    0.50
  -8   1  -4   19.70    0.90
  -7   1  -4   14.50    0.70
  -6   1  -4   15.20    0.70
  -5   1  -4   25.30    0.90
  -5   1  -4   25.00    0.70
  -4   1  -4  102.49    2.30
   3  -1   4  233.98    4.90
  -3   1  -4  229.08    4.70
   2  -1   4   49.70    1.30
  -2   1  -4   48.20    1.20
   1  -1   4  290.37    5.70
   1  -1   4  281.57    5.60
  -1   1  -4  275.17    5.60
   0  -1   4   12.50    0.50
   0  -1   4   11.80    0.40
   0   1  -4   12.10    0.40
  -1  -1   4  145.39    3.10
  -1  -1   4  148.19    3.10
   1   1  -4  153.28    3.00
  -2  -1   4   69.09    1.60
  -2  -1   4   71.19    1.50
   2   1  -4   69.99    1.50
  -3  -1   4   10.80    0.40
  -3  -1   4   10.00    0.30
  -4  -1   4   25.30    0.80
  -4  -1   4   24.80    0.60
  -6  -1   4  278.27    5.50
  -6  -1   4  272.17    5.70
  -7  -1   4   14.10    0.50
  -7  -1   4   14.50    0.70
  -8  -1   4   85.49    2.00
  -8  -1   4   87.39    2.20
  -9  -1   4    0.30    0.20
  -9  -1   4   -0.20    0.30
 -10  -1   4   35.70    1.10
 -10  -1   4   35.10    1.20
 -11  -1   4   45.70    1.50
 -12  -1   4   23.50    1.10
 -13   1  -5    5.60    0.70
 -12   1  -5   45.90    1.70
 -11   1  -5    1.70    0.50
 -10   1  -5   33.50    1.40
  -9   1  -5   34.80    1.30
  -8   1  -5   54.49    1.70
  -7   1  -5   16.20    0.80
  -6   1  -5   25.40    1.00
  -5   1  -5   72.59    1.90
  -4   1  -5   82.59    2.00
   3  -1   5   98.29    2.30
  -3   1  -5   92.29    2.20
   2  -1   5  647.74   13.00
  -2   1  -5  627.14   12.90
   1  -1   5   65.89    1.60
   1  -1   5   65.89    1.60
  -1   1  -5   65.79    1.50
   0  -1   5    9.20    0.40
   0  -1   5    9.90    0.40
   0   1  -5    9.90    0.40
  -1  -1   5   68.19    1.60
  -1  -1   5   66.69    1.60
   1   1  -5   68.69    1.50
  -2  -1   5  210.18    4.30
  -2  -1   5  205.48    4.40
   2   1  -5  214.68    4.20
  -3  -1   5  567.74   11.40
  -3  -1   5  583.94   11.50
   3   1  -5  575.14   11.60
  -4  -1   5  291.27    6.00
  -4  -1   5  290.97    5.80
  -4  -1   5  298.27    5.80
  -5  -1   5  101.09    2.40
  -5  -1   5  103.79    2.20
  -6  -1   5  138.49    2.90
  -6  -1   5  141.39    3.20
  -7  -1   5   42.60    1.10
  -7  -1   5   43.30    1.30
  -8  -1   5   24.90    1.00
  -8  -1   5   24.00    0.80
  -9  -1   5    2.40    0.30
 -10  -1   5   30.30    1.20
 -11  -1   5    0.80    0.40
 -12  -1   5    0.50    0.40
 -13  -1   5    1.50    0.50
 -12   1  -6    1.70    0.50
 -11   1  -6    3.00    0.50
 -10   1  -6    1.50    0.50
  -9   1  -6  222.58    5.10
  -8   1  -6    2.10    0.50
  -7   1  -6    2.80    0.40
  -6   1  -6    0.20    0.30
  -5   1  -6    0.10    0.20
  -4   1  -6   11.20    0.60
   3  -1   6  190.48    4.20
  -3   1  -6  186.38    4.00
   2  -1   6  251.57    5.20
  -2   1  -6  242.38    5.10
   1  -1   6   73.29    1.80
   1  -1   6   77.49    1.90
  -1   1  -6   75.79    1.80
   0  -1   6  239.08    4.90
   0  -1   6  227.28    4.80
   0   1  -6  232.08    4.70
  -1  -1   6  309.27    6.40
  -1  -1   6  324.47    6.50
   1   1  -6  311.37    6.30
  -2  -1   6    0.10    0.10
  -2  -1   6    0.10    0.20
   2   1  -6    0.30    0.10
  -3  -1   6   77.29    1.70
  -3  -1   6   78.59    1.90
   3   1  -6   76.69    1.70
  -4  -1   6  107.19    2.30
  -4  -1   6  108.99    2.60
   4   1  -6  107.09    2.30
  -5  -1   6    3.40    0.20
  -5  -1   6    3.30    0.30
  -5  -1   6    3.20    0.40
  -6  -1   6    0.20    0.30
  -6  -1   6    0.60    0.20
  -7  -1   6  206.38    4.60
  -7  -1   6  208.38    4.20
  -8  -1   6    3.30    0.40
  -8  -1   6    2.60    0.40
  -9  -1   6  155.78    3.70
 -10  -1   6    5.50    0.60
 -11  -1   6    4.70    0.70
 -12  -1   6    0.40    0.40
 -13  -1   6    0.20    0.40
 -12   1  -7    2.70    0.60
 -11   1  -7    4.00    0.60
 -10   1  -7   21.30    1.10
  -9   1  -7   60.99    1.90
  -8   1  -7   42.50    1.50
  -7   1  -7   14.90    0.90
  -6   1  -7   94.99    2.50
  -5   1  -7    0.30    0.30
  -4   1  -7   14.70    0.70
   3  -1   7   69.19    1.90
  -3   1  -7   66.49    1.70
   2  -1   7   37.50    1.20
  -2   1  -7   38.60    1.10
   1  -1   7    9.40    0.50
   1  -1   7    9.50    0.50
  -1   1  -7    9.70    0.50
   0  -1   7    0.50    0.20
   0  -1   7    0.10    0.20
   0   1  -7    0.10    0.10
  -1  -1   7  136.89    3.10
  -1  -1   7  136.29    3.00
   1   1  -7  137.49    2.90
  -2  -1   7  309.37    6.50
  -2  -1   7  309.07    6.30
   2   1  -7  312.77    6.20
  -3  -1   7   13.40    0.70
  -3  -1   7   13.60    0.50
   3   1  -7   14.50    0.50
  -4  -1   7  657.43   13.10
  -4  -1   7  674.83   13.40
   4   1  -7  681.63   13.50
  -5  -1   7  152.98    3.60
   5   1  -7  154.98    3.20
  -6  -1   7  183.48    4.20
  -7  -1   7   25.50    1.10
  -8  -1   7    0.60    0.40
  -9  -1   7    6.50    0.70
 -10  -1   7    7.60    0.80
 -11  -1   7   -0.30    0.40
 -12  -1   7    3.40    0.60
 -13  -1   7    3.60    0.70
 -11   1  -8    1.60    0.50
 -10   1  -8    0.90    0.50
  -9   1  -8   15.90    1.00
  -8   1  -8    0.90    0.40
  -7   1  -8   11.80    0.80
  -6   1  -8   61.19    1.80
  -5   1  -8  116.99    2.90
  -4   1  -8    4.40    0.50
  -3   1  -8    8.00    0.50
   2  -1   8    1.70    0.30
  -2   1  -8    2.50    0.30
   1  -1   8   23.00    0.90
   1  -1   8   22.50    0.90
  -1   1  -8   22.50    0.80
   0  -1   8   78.29    2.00
   0  -1   8   80.39    2.10
   0   1  -8   79.39    1.90
  -1  -1   8    0.20    0.20
  -1  -1   8    0.30    0.20
   1   1  -8    0.10    0.10
  -2  -1   8   17.10    0.70
  -2  -1   8   17.10    0.80
   2   1  -8   17.90    0.60
  -3  -1   8   36.20    1.30
  -3  -1   8   36.90    1.10
   3   1  -8   35.80    1.00
  -4  -1   8    8.20    0.60
   4   1  -8    7.70    0.40
  -5  -1   8   95.49    2.50
   5   1  -8   94.29    2.10
  -6  -1   8   74.69    2.10
  -7  -1   8    0.60    0.30
  -8  -1   8    0.90    0.40
  -9  -1   8    0.60    0.40
 -10  -1   8   -0.10    0.40
 -11  -1   8    0.80    0.50
 -12  -1   8   28.90    1.50
 -10   1  -9    1.70    0.50
  -9   1  -9   42.20    1.60
  -8   1  -9  107.69    2.90
  -7   1  -9   62.69    2.00
  -6   1  -9  165.08    3.90
  -5   1  -9    8.80    0.70
  -4   1  -9    9.20    0.70
  -3   1  -9    4.70    0.50
   2  -1   9   60.39    1.80
  -2   1  -9   60.49    1.70
   1  -1   9   15.10    0.80
   1  -1   9   13.90    0.80
  -1   1  -9   15.90    0.70
   0  -1   9    6.30    0.50
   0  -1   9    7.00    0.60
   0   1  -9    5.90    0.40
  -1  -1   9   28.80    1.10
  -1  -1   9   28.80    1.00
   1   1  -9   29.20    0.90
  -2  -1   9   44.00    1.30
  -2  -1   9   46.40    1.50
   2   1  -9   46.80    1.20
  -3  -1   9    8.70    0.70
   3   1  -9    8.20    0.40
  -4  -1   9    3.00    0.50
   4   1  -9    3.80    0.40
  -5  -1   9    5.10    0.60
  -6  -1   9    2.80    0.50
  -7  -1   9    4.40    0.60
  -8  -1   9   22.60    1.20
  -9  -1   9    2.70    0.60
 -10  -1   9    0.80    0.50
 -11  -1   9    6.90    0.90
 -12  -1   9    3.10    0.70
  -9   1 -10    1.60    0.50
  -8   1 -10   10.70    0.90
  -7   1 -10    5.10    0.70
  -6   1 -10   11.50    0.80
  -5   1 -10   23.60    1.10
  -3   1 -10   52.59    1.60
  -2   1 -10   16.40    0.80
   1  -1  10    0.90    0.30
  -1   1 -10    0.40    0.30
   0  -1  10   31.20    1.20
   0  -1  10   31.00    1.30
   0   1 -10   32.10    1.10
  -1  -1  10   22.20    1.10
  -1  -1  10   23.50    0.90
   1   1 -10   22.30    0.80
  -2  -1  10   25.80    1.20
   2   1 -10   25.90    0.90
  -3  -1  10   12.90    0.80
  -4  -1  10    0.50    0.40
  -5  -1  10    3.70    0.60
  -6  -1  10    3.30    0.60
  -7  -1  10    8.60    0.80
  -8  -1  10   13.10    1.10
  -9  -1  10   25.50    1.40
 -10  -1  10    0.20    0.50
 -11  -1  10    1.90    0.60
  -9   1 -11   22.60    1.90
  -8   1 -11    6.80    0.80
  -7   1 -11    1.40    0.50
  -6   1 -11    4.60    0.60
  -5   1 -11   30.20    1.30
  -4   1 -11   37.60    1.40
  -3   1 -11    1.40    0.40
  -2   1 -11   35.00    1.30
  -1   1 -11   -0.30    0.20
   0  -1  11    2.60    0.40
   0  -1  11    3.90    0.60
   0   1 -11    4.00    0.40
  -1  -1  11    0.00    0.30
   1   1 -11    0.40    0.20
  -2  -1  11   49.60    1.80
  -3  -1  11    1.10    0.40
  -4  -1  11    2.20    0.50
  -5  -1  11    5.00    0.70
  -6  -1  11   28.90    1.40
  -7  -1  11    7.00    0.80
  -8  -1  11    0.20    0.50
  -9  -1  11    5.00    0.80
 -10  -1  11    1.80    0.60
  -7   1 -12   24.70    1.30
  -6   1 -12    8.60    0.80
  -5   1 -12   10.10    0.90
  -4   1 -12   21.30    1.10
  -3   1 -12    6.80    0.70
  -2   1 -12    6.40    0.60
  -1   1 -12   54.39    1.70
   0   1 -12   33.10    1.30
  -1  -1  12    0.60    0.40
  -2  -1  12    2.70    0.60
  -3  -1  12   86.49    2.70
  -4  -1  12   -0.10    0.40
  -5  -1  12    0.60    0.50
  -6  -1  12   28.00    1.50
  -7  -1  12    7.00    0.90
  -8  -1  12    1.30    0.60
  -9  -1  12    0.90    0.60
  -6   1 -13   -0.30    0.40
  -5   1 -13   35.00    1.50
  -4   1 -13   18.70    1.10
  -3   1 -13    0.90    0.40
  -2   1 -13    1.40    0.40
  -1  -1  13   33.60    1.60
  -2  -1  13  165.58    4.40
  -3  -1  13    2.90    0.70
  -4  -1  13   28.40    1.50
  -5  -1  13    5.00    0.80
  -6  -1  13    6.80    0.90
  -7  -1  13    4.30    0.80
  -4   1 -14   13.50    1.00
  -2  -1  14    5.20    0.80
  -3  -1  14    0.30    0.50
  -4  -1  14    0.40    0.50
  -5  -1  14    5.70    0.90
  -6  -1  14    0.20    0.80
  -5   2  14    0.40    0.50
  -4   2  14   13.50    1.20
  -3   2  14   -0.10    0.50
  -1  -2 -14   13.20    1.00
  -2  -2 -14    0.00    0.40
  -3  -2 -14    8.70    0.90
  -4  -2 -14    2.80    0.60
  -7   2  13    0.70    0.60
  -6   2  13  118.69    3.60
  -5   2  13   48.60    2.10
  -4   2  13   38.00    1.80
  -3   2  13   18.50    1.30
  -2   2  13    2.90    0.70
   0  -2 -13    2.30    0.50
  -1  -2 -13    7.20    0.70
  -2  -2 -13    0.60    0.40
  -3  -2 -13    0.90    0.40
  -4  -2 -13   14.80    1.00
  -5  -2 -13    5.20    0.70
  -6  -2 -13   -0.40    0.50
  -9   2  12    6.10    1.10
  -8   2  12   17.10    1.30
  -7   2  12   10.60    1.10
  -6   2  12    2.40    0.60
  -5   2  12    2.10    0.60
  -4   2  12   -0.10    0.40
  -3   2  12    1.50    0.50
   2  -2 -12    3.60    0.50
  -2   2  12    3.40    0.70
   1  -2 -12    0.20    0.20
   0  -2 -12   13.10    0.80
  -1  -2 -12    7.50    0.70
  -2  -2 -12    8.30    0.70
  -3  -2 -12   10.30    0.80
  -4  -2 -12    4.40    0.60
  -5  -2 -12   11.20    0.90
  -6  -2 -12   12.50    1.00
  -7  -2 -12   36.80    1.60
 -10   2  11    1.70    0.70
  -9   2  11    7.40    0.90
  -8   2  11    0.90    0.50
  -7   2  11    8.90    0.90
  -6   2  11    2.80    0.60
  -5   2  11   82.89    2.60
  -4   2  11   29.20    1.40
   3  -2 -11   18.00    0.80
  -3   2  11   18.00    1.10
   2  -2 -11   19.50    0.80
  -2   2  11   16.70    1.00
   1  -2 -11    0.10    0.20
  -1   2  11    0.20    0.30
   0  -2 -11    3.60    0.40
  -1  -2 -11   15.10    0.80
  -2  -2 -11    0.30    0.30
  -3  -2 -11    1.60    0.40
  -4  -2 -11   24.70    1.10
  -5  -2 -11   11.60    0.90
  -6  -2 -11    0.30    0.40
  -7  -2 -11    5.70    0.70
  -8  -2 -11    7.60    0.90
 -11   2  10    0.90    0.60
 -10   2  10    0.80    0.60
  -9   2  10    0.90    0.50
  -8   2  10    0.60    0.40
  -7   2  10   66.89    2.30
  -6   2  10   15.20    1.00
   5  -2 -10    1.60    0.30
  -5   2  10    1.70    0.50
   4  -2 -10   11.90    0.60
  -4   2  10   11.60    0.90
   3  -2 -10   12.20    0.60
  -3   2  10   14.20    0.90
   2  -2 -10   38.60    1.20
  -2   2  10   41.80    1.60
   1  -2 -10   37.20    1.20
  -1   2  10   34.80    1.40
   0  -2 -10  108.29    2.60
  -1  -2 -10  113.19    2.70
  -2  -2 -10   16.00    0.80
  -3  -2 -10    8.20    0.70
  -4  -2 -10    0.80    0.40
  -5  -2 -10   46.00    1.60
  -6  -2 -10    1.60    0.50
  -7  -2 -10    0.30    0.40
  -8  -2 -10   40.90    1.70
  -9  -2 -10    0.80    0.50
 -12   2   9    0.00    0.40
 -11   2   9    2.10    0.60
 -10   2   9    0.50    0.50
  -9   2   9    0.20    0.40
  -8   2   9   60.69    2.10
  -7   2   9   17.50    1.10
   6  -2  -9    7.90    0.50
  -6   2   9    7.20    0.70
   5  -2  -9   16.90    0.60
  -5   2   9   17.50    1.00
   4  -2  -9   23.50    0.80
  -4   2   9   23.50    1.10
   3  -2  -9  119.99    2.70
  -3   2   9  121.89    3.20
   2  -2  -9   18.60    0.70
  -2   2   9   17.60    1.00
   1  -2  -9   26.60    0.90
  -1   2   9   26.40    1.10
   0  -2  -9   58.89    1.60
  -1  -2  -9    1.70    0.30
  -2  -2  -9   34.80    1.20
  -3  -2  -9   22.40    0.90
  -4  -2  -9   39.40    1.40
  -5  -2  -9   49.40    1.60
  -6  -2  -9   21.20    1.10
  -7  -2  -9    8.60    0.80
  -8  -2  -9    0.10    0.40
  -9  -2  -9   29.90    1.40
 -10  -2  -9   -0.20    0.50
 -12   2   8   15.10    1.20
 -11   2   8    2.20    0.60
 -10   2   8    0.70    0.40
  -9   2   8   -0.20    0.30
  -8   2   8    3.40    0.60
  -7   2   8    3.60    0.50
   6  -2  -8    0.50    0.20
  -6   2   8    1.10    0.40
   5  -2  -8   74.69    1.70
  -5   2   8   72.69    2.10
   4  -2  -8   26.80    0.80
  -4   2   8   27.00    1.10
   3  -2  -8   61.29    1.50
  -3   2   8   59.79    1.80
   2  -2  -8   99.69    2.30
  -2   2   8  105.09    2.40
  -2   2   8  101.29    2.60
   1  -2  -8   67.79    1.70
  -1   2   8   70.09    1.80
  -1   2   8   67.99    2.00
   0  -2  -8  148.49    3.20
   0   2   8  145.79    3.50
  -1  -2  -8    3.80    0.40
  -2  -2  -8    5.70    0.50
  -3  -2  -8    5.60    0.50
  -4  -2  -8    0.80    0.30
  -5  -2  -8  220.28    4.90
  -6  -2  -8    7.60    0.70
  -7  -2  -8    1.60    0.50
  -8  -2  -8    3.40    0.50
  -9  -2  -8   28.40    1.30
 -10  -2  -8   13.30    1.00
 -11  -2  -8    0.50    0.50
 -13   2   7    1.10    0.50
 -12   2   7   30.10    1.50
 -11   2   7    0.10    0.40
 -10   2   7    1.00    0.40
  -9   2   7   37.40    1.50
  -9   2   7   38.20    1.20
  -8   2   7   20.90    0.70
  -8   2   7   18.30    1.00
  -7   2   7   92.19    2.10
  -7   2   7   90.09    2.50
  -6   2   7   18.30    0.90
  -6   2   7   20.00    0.70
   5  -2  -7   19.00    0.70
  -5   2   7   20.90    1.00
   4  -2  -7   66.29    1.50
  -4   2   7   64.89    1.90
   3  -2  -7  161.68    3.40
  -3   2   7  157.68    3.70
  -3   2   7  168.28    3.40
   2  -2  -7  146.79    3.10
  -2   2   7  150.88    3.20
  -2   2   7  148.49    3.50
   1  -2  -7  321.07    6.50
  -1   2   7  316.07    6.80
  -1   2   7  325.97    6.50
   0  -2  -7    8.90    0.40
   0   2   7    8.60    0.60
  -1  -2  -7  103.19    2.40
  -2  -2  -7   51.39    1.40
  -3  -2  -7    1.80    0.30
  -4  -2  -7    4.80    0.40
  -5  -2  -7  110.59    2.70
  -6  -2  -7   87.69    2.30
  -7  -2  -7    3.30    0.50
  -8  -2  -7   18.50    1.00
  -9  -2  -7   75.79    2.20
 -10  -2  -7   44.10    1.70
 -11  -2  -7    0.30    0.50
 -12  -2  -7    9.30    0.90
 -13   2   6    2.10    0.80
 -12   2   6   24.20    1.30
 -11   2   6   38.70    1.60
 -10   2   6    4.20    0.60
 -10   2   6    6.20    0.50
  -9   2   6   91.39    2.10
  -9   2   6   89.39    2.50
  -8   2   6    3.00    0.50
  -8   2   6    4.00    0.40
  -7   2   6   12.10    0.50
  -7   2   6    9.90    0.70
  -6   2   6   19.30    0.90
  -6   2   6   20.10    0.60
  -5   2   6   23.40    0.90
  -5   2   6   23.10    0.70
   4  -2  -6  193.58    4.00
  -4   2   6  186.08    4.30
  -4   2   6  205.78    4.10
   3  -2  -6    1.30    0.20
  -3   2   6    1.60    0.30
  -3   2   6    1.60    0.20
   2  -2  -6  191.38    4.00
  -2   2   6  199.88    4.00
  -2   2   6  194.88    4.30
   1  -2  -6   14.20    0.50
  -1   2   6   13.10    0.60
  -1   2   6   15.00    0.60
   0  -2  -6   65.39    1.50
   0   2   6   64.09    1.70
  -1  -2  -6   31.60    0.90
  -2  -2  -6  748.23   21.40
  -3  -2  -6   14.60    0.60
  -4  -2  -6  209.68    4.50
  -5  -2  -6  264.37    5.60
  -6  -2  -6    6.10    0.50
  -7  -2  -6   72.79    2.00
  -8  -2  -6   49.70    1.60
  -9  -2  -6   91.49    2.50
 -10  -2  -6   32.70    1.40
 -11  -2  -6   36.80    1.50
 -12  -2  -6   -0.60    0.40
 -12   2   5   33.00    1.40
 -11   2   5   29.10    1.30
 -11   2   5   29.60    1.10
 -10   2   5   26.70    1.20
 -10   2   5   28.50    1.00
  -9   2   5    0.30    0.30
  -9   2   5    0.60    0.30
  -8   2   5    0.70    0.30
  -8   2   5    0.80    0.20
  -7   2   5    7.50    0.60
  -7   2   5    7.20    0.40
  -6   2   5   18.30    0.60
  -6   2   5   17.30    0.80
  -5   2   5    0.20    0.10
  -5   2   5   -0.20    0.20
  -4   2   5  318.87    6.90
  -4   2   5  342.17    6.60
  -4   2   5  342.97    6.50
   3  -2  -5    4.90    0.30
  -3   2   5    4.90    0.20
  -3   2   5    4.80    0.40
   2  -2  -5   98.99    2.20
  -2   2   5  103.09    2.40
  -2   2   5  105.89    2.20
   1  -2  -5  789.32   16.00
  -1   2   5  754.52   15.90
  -1   2   5  816.42   15.90
   0  -2  -5  740.43   15.10
   0   2   5  744.53   15.30
  -1  -2  -5  518.55   10.60
  -2  -2  -5  507.85   10.00
  -3  -2  -5  136.19    3.00
  -4  -2  -5  177.88    3.80
  -5  -2  -5   79.79    2.00
  -6  -2  -5   97.09    2.40
  -6  -2  -5   92.19    2.20
  -7  -2  -5   22.50    0.90
  -8  -2  -5    2.10    0.40
  -9  -2  -5   36.50    1.30
 -10  -2  -5   62.09    1.90
 -11  -2  -5    9.80    0.90
 -12  -2  -5   32.40    1.40
 -13  -2  -5    0.00    0.40
 -12   2   4   16.70    0.90
 -11   2   4    1.20    0.40
 -11   2   4    1.50    0.40
 -10   2   4    8.10    0.70
 -10   2   4    7.20    0.50
  -9   2   4    5.20    0.40
  -9   2   4    4.40    0.50
  -8   2   4   83.39    2.10
  -8   2   4   79.99    1.90
  -7   2   4    9.20    0.60
  -7   2   4   11.30    0.50
  -6   2   4   59.79    1.40
  -6   2   4   60.09    1.60
  -5   2   4   62.69    1.60
  -5   2   4   62.09    1.40
  -4   2   4  143.09    3.20
  -4   2   4  150.58    2.90
  -4   2   4  146.59    3.00
  -3   2   4   27.70    0.70
  -3   2   4   29.30    0.60
  -3   2   4   28.10    0.90
   2  -2  -4  122.19    2.60
  -2   2   4  129.29    2.50
  -2   2   4  124.99    2.80
   1  -2  -4   11.20    0.40
  -1   2   4   11.90    0.40
  -1   2   4   12.60    0.50
   0  -2  -4   28.80    0.70
   0   2   4   29.20    0.90
  -1  -2  -4  116.09    2.40
  -2  -2  -4    3.30    0.20
  -3  -2  -4    0.70    0.20
  -4  -2  -4  788.42   15.40
  -5  -2  -4    0.20    0.20
  -5  -2  -4    0.20    0.20
  -6  -2  -4    0.70    0.30
  -6  -2  -4    0.60    0.20
  -7  -2  -4    7.90    0.70
  -7  -2  -4    7.70    0.60
  -8  -2  -4    3.10    0.40
  -9  -2  -4   45.20    1.50
 -10  -2  -4   23.50    1.10
 -11  -2  -4  198.48    4.60
 -12  -2  -4   56.09    1.90
 -13  -2  -4    1.50    0.50
 -13   2   3   60.79    1.80
 -12   2   3   25.70    1.10
 -11   2   3    1.80    0.40
 -11   2   3    1.40    0.30
 -10   2   3   16.90    0.80
 -10   2   3   17.20    0.80
  -9   2   3   14.90    0.70
  -9   2   3   18.30    0.70
  -8   2   3   15.90    0.70
  -8   2   3   17.00    0.70
  -7   2   3    8.60    0.50
  -7   2   3    9.20    0.50
  -6   2   3  955.30   19.60
  -6   2   3  988.50   19.70
  -5   2   3   63.59    1.50
  -5   2   3   68.19    1.60
  -4   2   3  267.07    5.50
  -4   2   3  276.77    5.40
  -3   2   3   16.70    0.60
  -3   2   3   16.40    0.50
  -2   2   3    4.20    0.20
  -2   2   3    4.80    0.20
  -2   2   3    4.40    0.30
   1  -2  -3 1082.29   28.00
  -1   2   3 1133.59   23.20
  -1   2   3 1216.48   22.60
   0  -2  -3   68.09    1.40
   0   2   3   66.69    1.60
  -2  -2  -3  631.24   12.80
  -3  -2  -3  212.18    4.30
  -4  -2  -3  500.05    9.90
  -5  -2  -3  377.56    7.50
  -5  -2  -3  375.86    7.60
  -6  -2  -3  147.79    3.30
  -6  -2  -3  151.48    3.20
  -7  -2  -3   19.30    0.80
  -7  -2  -3   19.50    0.70
  -8  -2  -3    4.10    0.50
  -9  -2  -3    8.90    0.70
 -10  -2  -3   43.90    1.50
 -11  -2  -3    7.20    0.70
 -12  -2  -3   13.50    0.90
 -13  -2  -3   24.40    1.20
 -14  -2  -3   86.99    2.60
 -14   2   2    3.70    0.60
 -13   2   2   23.10    1.10
 -12   2   2   10.70    0.70
 -11   2   2   17.50    0.90
 -10   2   2   93.99    2.30
 -10   2   2   89.29    2.30
  -9   2   2    2.50    0.40
  -9   2   2    2.60    0.40
  -8   2   2  238.68    4.90
  -8   2   2  228.78    4.90
  -7   2   2    1.20    0.20
  -7   2   2    1.00    0.20
  -6   2   2  477.65   11.10
  -6   2   2  479.75    9.60
  -5   2   2   14.60    0.50
  -5   2   2   15.00    0.50
  -4   2   2  976.70   19.70
  -4   2   2  964.20   26.20
  -3   2   2 9697.23  195.88
  -3   2   2 8979.90  189.38
  -2   2   2   64.99    1.40
  -2   2   2   68.19    1.50
  -1   2   2   29.00    0.80
  -1   2   2   29.30    0.70
  -1  -2  -2   12.10    0.40
  -2  -2  -2  798.62   16.10
  -3  -2  -2    4.20    0.30
  -4  -2  -2   77.39    1.80
  -4  -2  -2   79.49    1.80
  -5  -2  -2   17.00    0.60
  -5  -2  -2   17.30    0.60
  -6  -2  -2  105.69    2.40
  -6  -2  -2  104.09    2.40
  -7  -2  -2    6.90    0.50
  -7  -2  -2    6.90    0.50
  -8  -2  -2    3.80    0.40
  -8  -2  -2    3.70    0.40
  -9  -2  -2    0.30    0.30
 -10  -2  -2   48.30    1.50
 -11  -2  -2    6.70    0.70
 -12  -2  -2   10.90    0.80
 -13  -2  -2   56.09    1.90
 -14  -2  -2    2.20    0.50
 -14   2   1    6.20    0.70
 -13   2   1   -0.50    0.30
 -12   2   1    0.60    0.40
 -11   2   1   36.90    1.30
 -10   2   1   62.29    1.70
  -9   2   1    6.50    0.50
  -9   2   1    5.50    0.40
  -8   2   1    0.30    0.20
  -8   2   1    0.70    0.20
  -7   2   1    1.70    0.20
  -7   2   1    1.60    0.30
  -6   2   1   98.89    2.20
  -6   2   1   98.69    2.20
  -5   2   1  424.06    8.40
  -5   2   1  410.66    8.30
  -4   2   1    0.40    0.10
  -3   2   1 7018.30  145.49
  -3   2   1 7003.60  145.69
  -2   2   1  138.79    2.80
  -2   2   1  137.49    2.80
  -1   2   1   29.30    0.70
  -1   2   1   29.00    0.60
   0  -2  -1  609.64   15.00
  -1  -2  -1  113.79    2.30
  -2  -2  -1  929.31   18.50
  -3  -2  -1 2287.27   56.39
  -3  -2  -1 2233.98   54.99
  -4  -2  -1  335.17    6.80
  -4  -2  -1  350.36    6.90
  -5  -2  -1   52.39    1.30
  -5  -2  -1   54.09    1.30
  -6  -2  -1   40.70    1.10
  -6  -2  -1   40.80    1.10
  -7  -2  -1   64.79    1.60
  -7  -2  -1   61.69    1.60
  -8  -2  -1    1.20    0.30
  -8  -2  -1    0.90    0.30
  -9  -2  -1   96.39    2.40
  -9  -2  -1  103.69    2.50
 -10  -2  -1   16.30    0.80
 -11  -2  -1   -0.10    0.30
 -12  -2  -1    3.00    0.50
 -13  -2  -1    0.10    0.40
 -14  -2  -1    1.80    0.50
 -14   2   0    0.00    0.40
 -13   2   0    2.00    0.50
 -12   2   0   27.90    1.20
 -11   2   0    6.10    0.60
 -10   2   0   32.90    1.20
  -9   2   0   57.99    1.60
  -8   2   0  261.87    5.30
  -8   2   0  257.97    5.50
  -7   2   0    1.20    0.30
  -7   2   0    1.00    0.20
  -6   2   0    4.90    0.30
  -6   2   0    4.90    0.30
  -5   2   0  364.16    7.30
  -5   2   0  357.26    7.20
  -4   2   0   30.60    0.80
  -4   2   0   32.40    0.70
  -3   2   0  708.33   13.60
  -3   2   0  664.43   13.80
   2  -2   0    1.40    0.10
  -2   2   0    1.80    0.10
   1  -2   0  649.04   15.90
  -1   2   0  657.03   12.80
  -1  -2   0  650.83   16.70
  -1  -2   0  644.84   15.40
  -2  -2   0    1.40    0.20
  -2  -2   0    1.90    0.10
  -3  -2   0  692.53   14.20
  -3  -2   0  692.83   14.00
  -4  -2   0   30.40    0.80
  -4  -2   0   30.20    0.80
  -5  -2   0  354.76    7.10
  -5  -2   0  363.56    7.20
  -6  -2   0    5.50    0.40
  -6  -2   0    5.90    0.40
  -7  -2   0    0.60    0.20
  -7  -2   0    0.60    0.20
  -8  -2   0  259.37    5.50
  -8  -2   0  269.27    5.50
  -9  -2   0   56.59    1.60
  -9  -2   0   58.59    1.60
 -10  -2   0   33.00    1.20
 -10  -2   0   31.10    1.10
 -11  -2   0    5.20    0.50
 -12  -2   0   27.30    1.10
 -13  -2   0    2.90    0.50
 -14  -2   0    0.00    0.40
 -14   2  -1    2.50    0.60
 -13   2  -1   -0.30    0.40
 -12   2  -1    2.20    0.40
 -11   2  -1    0.20    0.30
 -10   2  -1   15.00    0.80
  -9   2  -1  102.69    2.50
  -8   2  -1    1.00    0.30
  -8   2  -1    1.10    0.30
  -7   2  -1   68.89    1.80
  -7   2  -1   69.49    1.60
  -6   2  -1   40.20    1.10
  -6   2  -1   41.80    1.00
  -5   2  -1   59.59    1.30
  -5   2  -1   55.29    1.40
  -4   2  -1  355.46    9.80
  -4   2  -1  343.47    6.90
   3  -2   1 2309.07   52.69
  -3   2  -1 2218.48   55.99
  -3   2  -1 2301.37   48.50
   2  -2   1  948.31   26.50
  -2   2  -1  886.41   18.10
   1  -2   1  115.59    2.30
  -1   2  -1  113.89    2.30
   0  -2   1  629.04   12.40
   0  -2   1  613.94   15.00
  -1  -2   1   29.50    0.70
  -2  -2   1  131.29    2.80
  -2  -2   1  138.29    2.70
  -3  -2   1 6855.31  149.39
  -3  -2   1 7106.49  142.29
  -4  -2   1    0.60    0.20
  -4  -2   1    1.10    0.10
  -5  -2   1  412.76    8.20
  -5  -2   1  414.36    8.20
  -6  -2   1  101.99    2.20
  -6  -2   1   97.59    2.30
  -7  -2   1    1.70    0.30
  -7  -2   1    1.70    0.20
  -8  -2   1    0.70    0.30
  -8  -2   1    0.60    0.20
  -9  -2   1    6.80    0.50
  -9  -2   1    7.10    0.50
 -10  -2   1   62.79    1.70
 -10  -2   1   63.79    1.70
 -11  -2   1   35.60    1.20
 -12  -2   1    0.40    0.30
 -13  -2   1    0.20    0.30
 -14   2  -2    1.80    0.60
 -13   2  -2   55.09    1.90
 -12   2  -2   10.90    0.90
 -11   2  -2    7.60    0.70
 -10   2  -2   50.79    1.60
  -9   2  -2    0.10    0.30
  -8   2  -2    3.80    0.40
  -7   2  -2    6.90    0.30
  -7   2  -2    7.10    0.50
  -6   2  -2  107.59    2.30
  -6   2  -2  108.19    2.50
  -5   2  -2   19.50    0.50
  -5   2  -2   17.70    0.70
  -4   2  -2   83.79    1.70
  -4   2  -2   76.89    1.80
   3  -2   2    4.70    0.30
  -3   2  -2    5.00    0.20
  -3   2  -2    4.50    0.30
   2  -2   2  779.82   15.70
  -2   2  -2  788.52   23.00
   1  -2   2   12.70    0.40
   1  -2   2   13.10    0.30
  -1   2  -2   12.80    0.40
   0  -2   2   42.60    0.90
   0  -2   2   41.20    0.90
   0   2  -2   40.80    0.90
  -1  -2   2   30.00    0.70
   1   2  -2   30.00    0.60
  -2  -2   2   65.29    1.40
  -2  -2   2   64.89    1.30
  -3  -2   2 9999.00  187.68
  -3  -2   2 8802.02  195.18
  -4  -2   2 1000.80   19.50
  -4  -2   2  971.20   30.20
  -5  -2   2   15.20    0.50
  -5  -2   2   14.80    0.60
  -6  -2   2  481.05    9.60
  -6  -2   2  479.25    9.50
  -7  -2   2    1.10    0.20
  -7  -2   2    1.30    0.30
  -8  -2   2  245.28    5.10
  -8  -2   2  237.78    5.00
  -9  -2   2    3.00    0.40
  -9  -2   2    2.90    0.30
 -10  -2   2   97.19    2.40
 -10  -2   2   93.59    2.30
 -11  -2   2   20.20    0.90
 -11  -2   2   18.40    0.90
 -12  -2   2   11.00    0.70
 -14   2  -3   86.09    2.70
 -13   2  -3   26.10    1.30
 -12   2  -3   12.10    0.90
 -11   2  -3    8.80    0.70
 -10   2  -3   44.80    1.50
  -9   2  -3    8.90    0.60
  -8   2  -3    5.10    0.50
  -7   2  -3   19.50    0.80
  -6   2  -3  154.58    3.10
  -6   2  -3  153.08    3.40
  -5   2  -3  382.86    7.90
  -5   2  -3  401.26    7.80
  -4   2  -3  514.35   10.10
  -4   2  -3  501.55   10.10
   3  -2   3  214.78    4.40
  -3   2  -3  211.38    4.40
   2  -2   3  640.24   13.20
  -2   2  -3  641.94   13.00
   1  -2   3  159.28    3.20
   1  -2   3  159.48    3.30
  -1   2  -3  155.58    3.20
   0  -2   3   73.59    1.50
   0  -2   3   68.59    1.50
   0   2  -3   67.69    1.50
  -1  -2   3 1172.98   22.80
  -1  -2   3 1119.89   30.80
   1   2  -3 1137.99   26.20
   2   2  -3    4.40    0.20
  -3  -2   3   16.20    0.50
  -3  -2   3   16.70    0.40
  -4  -2   3  272.97    5.50
  -4  -2   3  275.27    5.40
  -5  -2   3   66.29    1.60
  -5  -2   3   67.29    1.50
  -6  -2   3  986.10   19.90
  -6  -2   3  967.20   26.40
  -7  -2   3    8.60    0.40
  -7  -2   3    8.60    0.50
  -8  -2   3   17.00    0.70
  -8  -2   3   15.90    0.60
  -9  -2   3   14.20    0.70
  -9  -2   3   14.90    0.60
 -10  -2   3   17.70    0.80
 -10  -2   3   16.10    0.70
 -11  -2   3    2.00    0.40
 -11  -2   3    2.00    0.40
 -12  -2   3   24.80    1.10
 -13   2  -4    2.60    0.60
 -12   2  -4   57.89    2.00
 -11   2  -4  199.38    4.60
 -10   2  -4   23.40    1.10
  -9   2  -4   47.30    1.50
  -8   2  -4    2.20    0.40
  -7   2  -4    7.30    0.50
  -6   2  -4    0.50    0.20
  -5   2  -4    0.00    0.20
  -5   2  -4    0.00    0.10
   4  -2   4  818.32   16.40
  -4   2  -4  787.22   16.40
   3  -2   4    0.50    0.20
  -3   2  -4    1.30    0.20
   2  -2   4    3.60    0.30
  -2   2  -4    3.70    0.30
   1  -2   4  115.29    2.50
   1  -2   4  118.69    2.50
  -1   2  -4  115.29    2.40
   0  -2   4   29.10    0.80
   0  -2   4   30.00    0.80
   0   2  -4   29.20    0.70
  -1  -2   4   10.60    0.40
  -1  -2   4   10.80    0.40
   1   2  -4   11.70    0.30
  -2  -2   4  123.89    2.60
  -2  -2   4  123.69    2.60
   2   2  -4  125.79    2.50
  -3  -2   4   28.70    0.70
  -3  -2   4   29.00    0.80
  -4  -2   4  145.79    3.10
  -4  -2   4  148.29    3.00
  -5  -2   4   62.49    1.40
  -5  -2   4   65.39    1.60
  -6  -2   4   61.89    1.40
  -6  -2   4   62.69    1.60
  -7  -2   4    9.80    0.40
  -7  -2   4   12.40    0.60
  -8  -2   4   82.69    1.90
  -8  -2   4   86.09    2.10
  -9  -2   4    4.70    0.40
  -9  -2   4    6.20    0.60
 -10  -2   4    8.70    0.70
 -11  -2   4    1.20    0.40
 -12  -2   4   17.30    1.00
 -13   2  -5    0.00    0.50
 -12   2  -5   35.70    1.50
 -11   2  -5    8.80    0.80
 -10   2  -5   63.39    1.90
  -9   2  -5   39.90    1.40
  -8   2  -5    1.60    0.40
  -7   2  -5   21.00    0.90
  -6   2  -5   94.69    2.30
  -5   2  -5   80.49    2.00
   4  -2   5  187.98    4.20
  -4   2  -5  192.08    4.10
   3  -2   5  142.59    3.20
  -3   2  -5  141.49    3.10
   2  -2   5  518.95   10.40
  -2   2  -5  522.95   10.50
   1  -2   5  529.55   10.70
   1  -2   5  529.55   10.80
  -1   2  -5  529.95   10.80
   0  -2   5  750.92   15.10
   0  -2   5  760.92   15.10
   0   2  -5  745.53   15.10
  -1  -2   5  789.52   16.20
  -1  -2   5  782.32   15.80
   1   2  -5  791.52   15.70
  -2  -2   5  100.89    2.30
  -2  -2   5  102.79    2.20
   2   2  -5  104.09    2.10
  -3  -2   5    6.40    0.30
  -3  -2   5    5.70    0.40
   3   2  -5    5.00    0.20
  -4  -2   5  338.37    6.60
  -4  -2   5  332.57    6.80
  -5  -2   5    0.50    0.10
  -5  -2   5    0.10    0.20
  -6  -2   5   17.90    0.70
  -6  -2   5   18.80    0.60
  -7  -2   5    6.40    0.50
  -7  -2   5    7.30    0.40
  -9  -2   5    0.40    0.40
 -10  -2   5   30.20    1.20
 -11  -2   5   29.20    1.30
 -12  -2   5   36.10    1.50
 -13  -2   5   11.20    0.90
 -12   2  -6    0.20    0.40
 -11   2  -6   38.20    1.50
 -10   2  -6   32.10    1.30
  -9   2  -6   98.39    2.60
  -8   2  -6   49.10    1.60
  -7   2  -6   71.29    2.00
  -6   2  -6    5.40    0.50
  -5   2  -6  270.27    5.70
   4  -2   6  216.58    4.70
  -4   2  -6  212.78    4.60
   3  -2   6   15.80    0.70
  -3   2  -6   15.00    0.60
   2  -2   6  733.33   14.60
  -2   2  -6  722.63   14.40
   1  -2   6   34.30    1.00
   1  -2   6   34.00    1.00
  -1   2  -6   33.10    0.90
   0  -2   6   64.49    1.60
   0  -2   6   64.49    1.60
   0   2  -6   65.39    1.50
  -1  -2   6   14.30    0.60
  -1  -2   6   13.60    0.60
   1   2  -6   14.00    0.50
  -2  -2   6  184.18    4.00
  -2  -2   6  190.68    3.90
   2   2  -6  189.48    3.80
  -3  -2   6    1.30    0.20
  -3  -2   6    1.50    0.20
   3   2  -6    1.70    0.20
  -4  -2   6  188.38    4.20
  -4  -2   6  196.18    4.00
   4   2  -6  196.38    3.90
  -5  -2   6   23.70    0.70
  -5  -2   6   26.10    0.90
  -6  -2   6   20.40    0.80
  -6  -2   6   20.50    0.60
  -7  -2   6   10.70    0.70
  -7  -2   6   10.70    0.50
  -8  -2   6    3.20    0.50
  -9  -2   6   94.39    2.50
 -10  -2   6    5.50    0.70
 -11  -2   6   37.80    1.50
 -12  -2   6   22.80    1.20
 -13  -2   6    1.60    0.50
 -12   2  -7   10.60    1.00
 -11   2  -7    0.50    0.40
 -10   2  -7   42.50    1.60
  -9   2  -7   77.29    2.30
  -8   2  -7   18.30    1.00
  -7   2  -7    3.30    0.50
  -6   2  -7   88.69    2.30
  -5   2  -7  109.49    2.70
  -4   2  -7    4.90    0.50
   3  -2   7    1.60    0.30
  -3   2  -7    1.40    0.30
   2  -2   7   51.79    1.50
  -2   2  -7   50.39    1.40
   1  -2   7  100.39    2.40
   1  -2   7  100.79    2.40
  -1   2  -7  102.89    2.30
   0  -2   7    9.10    0.50
   0  -2   7    9.30    0.50
  -1  -2   7  323.47    6.60
  -1  -2   7  311.47    6.50
   1   2  -7  322.27    6.40
  -2  -2   7  145.59    3.10
  -2  -2   7  141.29    3.30
   2   2  -7  146.59    3.00
  -3  -2   7  162.98    3.60
  -3  -2   7  170.48    3.80
   3   2  -7  172.28    3.50
  -4  -2   7   66.19    1.60
  -4  -2   7   66.39    1.80
   4   2  -7   66.59    1.50
  -5  -2   7   18.30    0.80
   5   2  -7   19.10    0.60
  -6  -2   7   21.80    1.00
  -7  -2   7   94.29    2.50
  -8  -2   7   21.90    1.00
  -9  -2   7   41.00    1.50
 -10  -2   7    0.50    0.50
 -11  -2   7    0.20    0.40
 -12  -2   7   29.90    1.50
 -13  -2   7    1.10    0.50
 -11   2  -8    0.50    0.40
 -10   2  -8   16.60    1.10
  -9   2  -8   28.10    1.30
  -8   2  -8    3.80    0.60
  -7   2  -8    1.70    0.40
  -6   2  -8    8.50    0.70
  -5   2  -8  227.98    5.00
  -4   2  -8    0.90    0.30
   3  -2   8    5.00    0.50
  -3   2  -8    5.60    0.50
   2  -2   8    4.60    0.50
  -2   2  -8    5.50    0.40
   1  -2   8    3.30    0.40
   1  -2   8    3.60    0.40
  -1   2  -8    3.80    0.40
   0  -2   8  146.59    3.40
   0  -2   8  148.49    3.40
   0   2  -8  151.68    3.20
  -1  -2   8   66.49    1.70
  -1  -2   8   66.79    1.80
   1   2  -8   67.89    1.60
  -2  -2   8   99.89    2.50
  -2  -2   8   98.99    2.30
   2   2  -8  100.89    2.20
  -3  -2   8   59.99    1.60
  -3  -2   8   60.69    1.70
   3   2  -8   61.99    1.50
  -4  -2   8   28.50    1.10
   4   2  -8   26.90    0.80
  -5  -2   8   76.79    2.10
  -6  -2   8    0.70    0.30
  -7  -2   8    4.50    0.60
  -8  -2   8    3.50    0.50
  -9  -2   8    0.00    0.40
 -10  -2   8   -0.20    0.40
 -11  -2   8    2.10    0.60
 -12  -2   8   17.30    1.20
 -10   2  -9    0.40    0.50
  -9   2  -9   32.90    1.50
  -8   2  -9    0.30    0.40
  -7   2  -9    8.00    0.80
  -6   2  -9   20.20    1.00
  -5   2  -9   48.70    1.60
  -4   2  -9   40.80    1.40
   3  -2   9   20.70    1.00
  -3   2  -9   22.00    0.90
   2  -2   9   31.50    1.20
  -2   2  -9   32.50    1.10
   1  -2   9    2.50    0.40
   1  -2   9    1.70    0.30
  -1   2  -9    2.60    0.30
   0  -2   9   57.39    1.70
   0  -2   9   56.89    1.70
   0   2  -9   60.29    1.50
  -1  -2   9   26.50    1.10
  -1  -2   9   26.40    1.00
   1   2  -9   26.80    0.90
  -2  -2   9   17.90    0.90
  -2  -2   9   18.50    0.80
   2   2  -9   18.30    0.70
  -3  -2   9  126.39    3.20
  -3  -2   9  123.89    3.10
   3   2  -9  119.29    2.70
  -4  -2   9   24.90    1.10
  -5  -2   9   15.80    0.90
  -6  -2   9    8.50    0.70
  -7  -2   9   15.70    1.00
  -8  -2   9   65.19    2.10
  -9  -2   9   -0.30    0.30
 -10  -2   9    0.30    0.50
 -11  -2   9    2.40    0.60
 -12  -2   9   -0.20    0.50
  -9   2 -10    1.00    0.50
  -8   2 -10   43.10    1.70
  -7   2 -10    0.20    0.40
  -6   2 -10    1.80    0.50
  -5   2 -10   49.40    1.70
  -4   2 -10    0.40    0.30
  -3   2 -10    8.80    0.60
   2  -2  10   16.20    0.90
  -2   2 -10   15.80    0.80
   1  -2  10  112.79    2.90
   1  -2  10  108.29    2.90
  -1   2 -10  115.89    2.70
   0  -2  10  103.89    2.80
   0  -2  10  106.99    2.70
   0   2 -10  107.89    2.50
  -1  -2  10   36.00    1.20
  -1  -2  10   35.60    1.40
   1   2 -10   35.30    1.10
  -2  -2  10   37.50    1.40
  -2  -2  10   38.20    1.30
   2   2 -10   41.70    1.50
  -3  -2  10   11.50    0.80
  -4  -2  10   11.40    0.80
  -5  -2  10    1.50    0.40
  -6  -2  10   15.20    1.00
  -7  -2  10   66.19    2.20
  -8  -2  10    0.90    0.50
  -9  -2  10    0.50    0.40
 -10  -2  10    0.80    0.50
 -11  -2  10    1.00    0.50
  -9   2 -11   34.50    1.80
  -8   2 -11    6.80    0.80
  -7   2 -11    6.10    0.80
  -6   2 -11    0.40    0.40
  -5   2 -11   12.10    0.90
  -4   2 -11   24.90    1.10
  -3   2 -11    2.40    0.50
   2  -2  11    0.00    0.30
  -2   2 -11    0.10    0.30
   1  -2  11   15.80    0.90
  -1   2 -11   14.40    0.80
   0  -2  11    3.90    0.50
   0  -2  11    2.50    0.50
   0   2 -11    2.60    0.40
  -1  -2  11    0.30    0.30
  -1  -2  11    0.20    0.30
  -2  -2  11   19.20    1.10
  -3  -2  11   17.20    1.00
  -4  -2  11   30.20    1.40
  -5  -2  11   81.49    2.50
  -6  -2  11    3.20    0.60
  -7  -2  11    8.70    0.90
  -8  -2  11    0.70    0.50
  -9  -2  11    7.40    0.90
 -10  -2  11    2.10    0.60
  -8   2 -12    4.10    1.00
  -7   2 -12   36.70    1.60
  -6   2 -12   11.70    1.00
  -5   2 -12   12.20    0.90
  -4   2 -12    3.50    0.60
  -3   2 -12   10.20    0.80
  -2   2 -12    7.30    0.70
   1  -2  12    7.60    0.70
  -1   2 -12    7.60    0.60
   0  -2  12   13.30    0.90
  -1  -2  12    0.00    0.40
  -2  -2  12    2.70    0.60
  -3  -2  12    1.90    0.60
  -4  -2  12   -0.10    0.40
  -5  -2  12    2.00    0.50
  -7  -2  12   10.00    1.10
  -8  -2  12   14.10    1.10
  -9  -2  12    7.70    1.10
  -6   2 -13   -0.20    0.50
  -5   2 -13    4.20    0.70
  -4   2 -13   13.30    1.00
  -3   2 -13    1.50    0.50
  -2  -2  13    2.40    0.60
  -3  -2  13   20.40    1.30
  -4  -2  13   41.30    1.80
  -5  -2  13   50.39    2.10
  -6  -2  13  114.89    3.50
  -7  -2  13    0.50    0.60
  -3  -2  14    0.10    0.40
  -4  -2  14   12.30    1.10
  -5  -2  14   -0.10    0.50
  -6  -2  14    3.20    0.90
  -5   3  14    7.30    1.00
  -4   3  14    8.30    1.10
   0  -3 -14   34.00    1.40
  -1  -3 -14    8.40    0.80
  -2  -3 -14   65.19    2.10
  -3  -3 -14    1.60    0.50
  -4  -3 -14    1.00    0.50
  -7   3  13    2.10    0.60
  -6   3  13    0.60    0.60
  -5   3  13   13.30    1.20
  -4   3  13    1.90    0.70
  -3   3  13   31.30    1.70
   1  -3 -13    0.20    0.30
   0  -3 -13   10.50    0.80
  -1  -3 -13   11.10    0.80
  -2  -3 -13    0.20    0.40
  -3  -3 -13   10.30    0.90
  -4  -3 -13    4.40    0.70
  -5  -3 -13   -1.00    0.40
  -6  -3 -13   10.40    1.00
  -8   3  12    2.00    0.70
  -7   3  12   16.90    1.20
  -6   3  12   32.90    1.70
  -5   3  12   18.10    1.30
  -4   3  12    3.60    0.70
   3  -3 -12    0.80    0.30
  -3   3  12    0.40    0.40
   2  -3 -12    0.30    0.30
  -2   3  12    0.40    0.50
   1  -3 -12    0.00    0.30
   0  -3 -12   12.30    0.80
  -1  -3 -12   72.19    2.10
  -2  -3 -12   82.09    2.30
  -3  -3 -12    0.90    0.40
  -4  -3 -12   15.40    1.00
  -5  -3 -12   11.00    0.90
  -6  -3 -12   12.20    1.00
  -7  -3 -12    1.50    0.50
 -10   3  11    7.40    1.00
  -9   3  11    3.50    0.80
  -8   3  11    4.20    0.70
  -7   3  11    4.50    0.70
  -6   3  11   11.70    1.00
  -5   3  11   -0.20    0.40
   4  -3 -11   24.30    0.90
  -4   3  11   23.00    1.30
   3  -3 -11   17.20    0.80
  -3   3  11   17.30    1.10
   2  -3 -11   31.90    1.10
  -2   3  11   32.70    1.50
   1  -3 -11    0.30    0.20
   0  -3 -11    0.60    0.30
  -1  -3 -11  103.59    2.60
  -2  -3 -11   40.50    1.40
  -3  -3 -11   44.60    1.50
  -4  -3 -11   37.20    1.40
  -5  -3 -11    7.90    0.80
  -6  -3 -11    3.20    0.60
  -7  -3 -11   10.20    0.90
  -8  -3 -11   14.70    1.10
 -11   3  10    0.90    0.60
 -10   3  10   10.60    1.10
  -9   3  10    5.60    0.80
  -8   3  10    0.10    0.40
  -7   3  10    0.20    0.40
  -6   3  10   27.40    1.30
   5  -3 -10   52.39    1.40
  -5   3  10   54.59    1.90
   4  -3 -10   27.10    0.90
  -4   3  10   27.20    1.30
   3  -3 -10   23.60    0.80
  -3   3  10   23.60    1.20
   2  -3 -10   47.30    1.30
  -2   3  10   46.20    1.70
   1  -3 -10   65.29    1.70
  -1   3  10   63.59    2.10
   0  -3 -10   57.99    1.60
  -1  -3 -10   50.69    1.50
  -2  -3 -10   38.50    1.30
  -3  -3 -10   15.10    0.80
  -4  -3 -10    0.80    0.40
  -5  -3 -10   50.19    1.70
  -6  -3 -10   -0.60    0.40
  -7  -3 -10    7.40    0.80
  -8  -3 -10   21.10    1.20
  -9  -3 -10   18.50    1.10
 -12   3   9    4.50    0.80
 -11   3   9    9.00    0.90
 -10   3   9    4.70    0.80
  -9   3   9    6.40    0.80
  -8   3   9   11.10    0.90
   7  -3  -9   18.70    0.70
  -7   3   9   16.60    1.00
   6  -3  -9    5.50    0.40
  -6   3   9    5.10    0.60
   5  -3  -9   62.49    1.60
  -5   3   9   60.29    2.00
   4  -3  -9  243.28    5.10
  -4   3   9  244.98    5.60
   3  -3  -9   21.70    0.80
  -3   3   9   22.40    1.10
   2  -3  -9   10.60    0.50
  -2   3   9   10.50    0.80
   1  -3  -9    2.60    0.30
  -1   3   9    2.40    0.50
   0  -3  -9    0.50    0.20
  -1  -3  -9    0.50    0.20
  -2  -3  -9   19.00    0.80
  -3  -3  -9   29.20    1.10
  -4  -3  -9    1.00    0.40
  -5  -3  -9   67.29    2.00
  -6  -3  -9    1.10    0.40
  -7  -3  -9   44.80    1.60
  -8  -3  -9    6.70    0.80
  -9  -3  -9    2.50    0.60
 -10  -3  -9    5.80    0.70
 -12   3   8    5.20    0.80
 -11   3   8    0.40    0.50
 -10   3   8   18.00    1.20
  -9   3   8    2.40    0.60
  -8   3   8   13.00    0.90
  -8   3   8   13.80    0.60
  -7   3   8    3.70    0.60
   6  -3  -8    2.00    0.30
  -6   3   8    1.80    0.40
   5  -3  -8  179.28    3.80
  -5   3   8  177.28    4.20
   4  -3  -8    1.30    0.20
  -4   3   8    1.20    0.40
   3  -3  -8   27.30    0.80
  -3   3   8   27.90    1.10
   2  -3  -8   38.60    1.10
  -2   3   8   38.60    1.40
   1  -3  -8  256.37    5.40
  -1   3   8  270.27    5.80
   0  -3  -8    0.20    0.20
  -1  -3  -8   15.90    0.70
  -2  -3  -8   19.40    0.80
  -3  -3  -8  161.68    3.70
  -4  -3  -8   10.00    0.60
  -5  -3  -8    9.70    0.70
  -6  -3  -8  100.69    2.60
  -7  -3  -8   -0.40    0.30
  -8  -3  -8   14.30    0.90
  -9  -3  -8    1.40    0.50
 -10  -3  -8    5.10    0.70
 -11  -3  -8    9.50    1.00
 -13   3   7    8.10    0.90
 -12   3   7    3.70    0.70
 -11   3   7    0.20    0.40
 -10   3   7   10.00    0.90
  -9   3   7   42.40    1.20
  -9   3   7   40.90    1.60
  -8   3   7   24.10    0.80
  -8   3   7   24.10    1.20
  -7   3   7    2.90    0.30
  -7   3   7    2.10    0.40
  -6   3   7   71.59    2.10
  -6   3   7   69.69    1.70
   5  -3  -7   75.39    1.80
  -5   3   7   77.89    2.20
   4  -3  -7   21.00    0.70
  -4   3   7   21.80    1.00
   3  -3  -7   44.00    1.10
  -3   3   7   43.50    1.40
   2  -3  -7  273.37    5.60
  -2   3   7  276.27    5.90
   1  -3  -7   10.60    0.50
  -1   3   7    9.40    0.60
   0  -3  -7    0.00    0.10
  -1  -3  -7   17.80    0.70
  -2  -3  -7  135.69    3.00
  -3  -3  -7    0.10    0.20
  -4  -3  -7   92.59    2.30
  -5  -3  -7   17.10    0.80
  -6  -3  -7   66.89    1.90
  -7  -3  -7   21.20    1.00
  -8  -3  -7    5.20    0.60
  -9  -3  -7    7.70    0.70
 -10  -3  -7    9.90    0.90
 -11  -3  -7   45.20    1.70
 -12  -3  -7    0.20    0.40
 -12   3   6   55.39    2.00
 -11   3   6    0.30    0.40
 -10   3   6   28.60    1.30
 -10   3   6   31.00    1.00
  -9   3   6   11.40    0.80
  -9   3   6   12.10    0.60
  -8   3   6  125.69    2.80
  -8   3   6  124.99    3.20
  -7   3   6  198.38    4.10
  -7   3   6  198.38    4.50
  -6   3   6   38.10    1.30
  -6   3   6   36.70    1.00
  -5   3   6   62.09    1.80
  -5   3   6   60.29    1.40
  -4   3   6    0.50    0.30
   3  -3  -6    1.60    0.20
  -3   3   6    2.10    0.20
  -3   3   6    1.70    0.30
   2  -3  -6  267.27    5.40
  -2   3   6  275.17    5.80
   1  -3  -6  701.23   14.10
  -1   3   6  686.33   13.80
   0  -3  -6   20.30    0.70
   0   3   6   20.40    0.80
  -1  -3  -6   99.09    2.20
  -2  -3  -6   37.90    1.10
  -3  -3  -6    3.40    0.40
  -4  -3  -6   86.99    2.10
  -6  -3  -6   84.79    2.20
  -7  -3  -6   93.79    2.40
  -8  -3  -6   16.80    0.90
  -9  -3  -6   15.90    0.90
 -10  -3  -6    1.60    0.50
 -11  -3  -6   85.19    2.50
 -12  -3  -6   30.10    1.40
 -12   3   5    5.70    0.60
 -12   3   5    5.70    0.70
 -11   3   5    4.10    0.60
 -11   3   5    4.80    0.50
 -10   3   5    0.60    0.30
 -10   3   5   -0.20    0.30
  -9   3   5   10.60    0.80
  -9   3   5   11.60    0.60
  -8   3   5   12.40    0.60
  -8   3   5   11.70    0.70
  -7   3   5   14.90    0.80
  -7   3   5   15.50    0.60
  -6   3   5    2.10    0.30
  -6   3   5    1.80    0.30
  -5   3   5    4.20    0.40
  -5   3   5    4.40    0.30
  -4   3   5   33.00    1.10
  -4   3   5   34.60    0.70
  -4   3   5   34.00    0.90
  -3   3   5  104.69    2.10
  -3   3   5   96.69    2.40
   2  -3  -5   12.80    0.40
  -2   3   5   12.50    0.60
   1  -3  -5  740.73   15.10
  -1   3   5  746.53   15.40
   0  -3  -5  199.38    4.10
   0   3   5  201.08    4.30
  -1  -3  -5   37.40    1.00
  -2  -3  -5    6.10    0.30
  -3  -3  -5   39.70    1.10
  -4  -3  -5   56.19    1.50
  -5  -3  -5    5.40    0.40
  -6  -3  -5   12.40    0.70
  -6  -3  -5   11.70    0.60
  -7  -3  -5    6.40    0.60
  -8  -3  -5   76.69    2.10
  -9  -3  -5  151.98    3.60
 -10  -3  -5    6.60    0.70
 -11  -3  -5    4.50    0.60
 -12  -3  -5   37.70    1.50
 -13  -3  -5    0.30    0.40
 -13   3   4   -0.20    0.40
 -12   3   4    4.30    0.50
 -11   3   4   57.59    1.60
 -11   3   4   53.39    1.80
 -10   3   4   14.00    0.70
 -10   3   4   15.30    0.80
  -9   3   4   38.00    1.10
  -9   3   4   35.70    1.30
  -8   3   4  122.59    2.90
  -8   3   4  120.09    2.70
  -7   3   4   79.39    1.90
  -7   3   4   78.69    2.00
  -6   3   4  371.36    7.30
  -6   3   4  361.36    7.50
  -5   3   4    0.10    0.20
  -5   3   4    0.20    0.10
  -4   3   4   13.10    0.60
  -4   3   4   12.70    0.40
  -3   3   4   61.69    1.40
  -3   3   4   60.39    1.60
   2  -3  -4   18.70    0.50
  -2   3   4   18.80    0.70
   1  -3  -4   84.69    1.80
  -1   3   4   86.49    2.00
   0  -3  -4  386.06    7.60
  -1  -3  -4  115.29    2.40
  -2  -3  -4   64.09    1.50
  -3  -3  -4  580.24   11.80
  -5  -3  -4   84.19    2.00
  -6  -3  -4   39.50    1.20
  -6  -3  -4   40.00    1.10
  -7  -3  -4  112.99    2.60
  -7  -3  -4  113.79    2.70
  -8  -3  -4  237.08    5.20
  -9  -3  -4   78.89    2.20
 -10  -3  -4    1.20    0.40
 -11  -3  -4    1.60    0.40
 -12  -3  -4    2.00    0.50
 -13  -3  -4   21.90    1.20
 -14   3   3   18.20    1.10
 -13   3   3   16.00    1.00
 -12   3   3    0.20    0.30
 -11   3   3    8.60    0.60
 -10   3   3   45.50    1.40
 -10   3   3   43.70    1.40
  -9   3   3   74.89    1.80
  -9   3   3   69.49    1.90
  -8   3   3    9.00    0.60
  -8   3   3    9.50    0.50
  -7   3   3   28.70    0.90
  -7   3   3   27.90    1.00
  -6   3   3  257.07    5.20
  -6   3   3  258.47    5.40
  -5   3   3  295.77    6.00
  -5   3   3  302.47    6.10
  -4   3   3  300.87    6.00
  -4   3   3  305.47    6.20
  -3   3   3  174.38    3.50
  -3   3   3  168.88    3.60
  -2   3   3   45.30    1.20
  -2   3   3   44.10    1.00
   1  -3  -3  822.62   16.30
  -1   3   3  813.42   16.60
  -1  -3  -3  184.08    3.70
  -2  -3  -3    0.00    0.10
  -3  -3  -3    1.60    0.20
  -4  -3  -3    1.50    0.20
  -5  -3  -3  232.88    4.80
  -5  -3  -3  230.98    4.80
  -6  -3  -3    0.40    0.20
  -6  -3  -3    0.90    0.30
  -7  -3  -3   48.70    1.30
  -7  -3  -3   47.60    1.40
  -8  -3  -3    3.50    0.40
  -8  -3  -3    4.10    0.40
  -9  -3  -3   65.69    1.90
 -10  -3  -3    0.70    0.40
 -11  -3  -3   16.60    0.90
 -12  -3  -3   77.09    2.30
 -13  -3  -3    5.60    0.70
 -14  -3  -3   48.80    1.80
 -14   3   2    1.00    0.40
 -13   3   2    0.70    0.40
 -12   3   2    5.60    0.60
 -11   3   2   13.60    0.70
 -10   3   2   27.50    1.00
 -10   3   2   26.30    1.00
  -9   3   2   34.90    1.10
  -9   3   2   37.80    1.20
  -8   3   2    8.20    0.50
  -8   3   2    9.30    0.50
  -7   3   2  282.37    5.70
  -7   3   2  276.97    5.80
  -6   3   2  395.76    7.90
  -6   3   2  398.66    8.00
  -5   3   2  224.98    4.60
  -5   3   2  225.68    4.60
  -4   3   2  819.12   24.00
  -4   3   2  810.02   16.70
  -3   3   2    5.20    0.30
  -3   3   2    3.50    0.30
  -2   3   2  767.12   15.50
  -2   3   2  802.42   16.10
  -1   3   2  130.79    2.60
  -1   3   2  125.39    2.70
   0  -3  -2  762.02   15.10
  -1  -3  -2  112.09    2.30
  -2  -3  -2   27.70    0.70
  -3  -3  -2    5.70    0.30
  -4  -3  -2   11.80    0.50
  -4  -3  -2   11.50    0.50
  -5  -3  -2   34.00    1.00
  -5  -3  -2   34.50    1.00
  -6  -3  -2    8.40    0.50
  -6  -3  -2    8.20    0.50
  -7  -3  -2   15.60    0.70
  -7  -3  -2   16.60    0.70
  -8  -3  -2    4.50    0.50
  -8  -3  -2    4.00    0.40
  -9  -3  -2  217.28    4.80
 -10  -3  -2    8.20    0.60
 -11  -3  -2   30.70    1.20
 -12  -3  -2   25.40    1.20
 -13  -3  -2   18.90    1.10
 -14  -3  -2    2.50    0.60
 -14   3   1    1.60    0.50
 -13   3   1    1.40    0.40
 -12   3   1   13.30    0.80
 -11   3   1    0.40    0.30
 -10   3   1    2.50    0.40
  -9   3   1   33.60    1.10
  -9   3   1   32.80    1.00
  -8   3   1    2.20    0.30
  -8   3   1    2.60    0.30
  -7   3   1   20.00    0.70
  -7   3   1   19.30    0.70
  -6   3   1  662.63   13.60
  -6   3   1  668.93   13.60
  -5   3   1   24.50    0.70
  -5   3   1   24.70    0.70
  -4   3   1  111.29    2.30
  -4   3   1  107.59    2.30
  -3   3   1 6323.97  133.49
  -3   3   1 6209.98  131.79
   2  -3  -1    0.30    0.10
  -2   3   1    0.40    0.10
  -2   3   1    0.20    0.10
  -1   3   1    0.30    0.10
  -1   3   1    0.20    0.10
   0  -3  -1  299.97    6.00
  -1  -3  -1  455.65    9.10
  -2  -3  -1  132.39    2.70
  -3  -3  -1 1994.20   49.20
  -3  -3  -1 2083.09   51.49
  -4  -3  -1   66.69    1.50
  -4  -3  -1   68.19    1.60
  -5  -3  -1  556.24   11.30
  -5  -3  -1  563.44   11.40
  -6  -3  -1   13.60    0.60
  -6  -3  -1   12.70    0.50
  -7  -3  -1   39.60    1.20
  -7  -3  -1   38.90    1.20
  -8  -3  -1    3.80    0.40
  -8  -3  -1    4.10    0.40
  -9  -3  -1   64.89    1.70
  -9  -3  -1   60.29    1.70
 -10  -3  -1  112.39    2.80
 -11  -3  -1   38.80    1.40
 -12  -3  -1   15.60    0.90
 -13  -3  -1   14.60    0.90
 -14  -3  -1   25.80    1.30
 -14   3   0    6.30    0.70
 -13   3   0    1.10    0.40
 -12   3   0    0.60    0.40
 -11   3   0   93.59    2.50
 -10   3   0  116.09    2.80
  -9   3   0  132.89    3.10
  -8   3   0   60.29    1.60
  -8   3   0   60.79    1.50
  -7   3   0  120.29    2.50
  -7   3   0  110.19    2.60
  -6   3   0   48.20    1.30
  -6   3   0   48.70    1.10
  -5   3   0   34.40    0.80
  -5   3   0   33.80    0.90
  -4   3   0  828.82   16.10
  -4   3   0  782.92   19.80
   3  -3   0 3886.31   84.39
  -3   3   0 3888.41   82.29
   2  -3   0   22.40    0.50
  -2   3   0   22.20    0.60
  -2   3   0   21.30    0.50
   1  -3   0  255.17    5.20
  -1   3   0  261.07    8.10
  -1  -3   0  220.28    4.50
  -1  -3   0  225.18    4.60
  -2  -3   0   21.20    0.60
  -2  -3   0   22.20    0.50
  -3  -3   0 3745.63   84.59
  -3  -3   0 3889.01   83.79
  -4  -3   0  820.52   16.50
  -4  -3   0  819.72   21.60
  -5  -3   0   33.00    1.00
  -5  -3   0   34.30    0.90
  -6  -3   0   49.80    1.30
  -6  -3   0   48.40    1.30
  -7  -3   0  116.99    2.70
  -7  -3   0  116.79    2.60
  -8  -3   0   62.59    1.60
  -8  -3   0   61.89    1.70
  -9  -3   0  128.89    3.00
  -9  -3   0  133.59    3.00
 -10  -3   0  114.69    2.80
 -10  -3   0  113.29    2.70
 -11  -3   0   89.59    2.30
 -12  -3   0    0.60    0.40
 -13  -3   0    0.50    0.40
 -14   3  -1   27.00    1.30
 -13   3  -1   14.30    1.00
 -12   3  -1   15.80    1.00
 -11   3  -1   40.50    1.40
 -10   3  -1  110.69    2.80
  -9   3  -1   66.89    1.80
  -8   3  -1    3.20    0.40
  -7   3  -1   39.80    1.00
  -6   3  -1   14.00    0.40
  -6   3  -1   13.90    0.60
  -5   3  -1  588.44   15.40
  -5   3  -1  556.54   11.50
  -4   3  -1   66.69    1.60
  -4   3  -1   70.39    1.40
   3  -3   1 2054.29   51.99
  -3   3  -1 2003.70   40.20
  -3   3  -1 2095.59   43.30
   2  -3   1  137.99    2.80
  -2   3  -1  132.39    2.80
   1  -3   1  466.25    9.40
  -1   3  -1  459.55    9.20
   0  -3   1  305.87    6.30
   0   3  -1  312.57    6.20
  -1  -3   1    0.50    0.10
  -2  -3   1    0.10    0.10
  -2  -3   1    0.30    0.10
  -3  -3   1 6084.89  124.09
  -4  -3   1  108.09    2.40
  -4  -3   1  108.59    2.20
  -5  -3   1   25.00    0.80
  -5  -3   1   24.70    0.70
  -6  -3   1  664.43   12.90
  -6  -3   1  655.93   13.00
  -7  -3   1   19.10    0.70
  -7  -3   1   20.00    0.80
  -8  -3   1    2.80    0.40
  -8  -3   1    2.30    0.30
  -9  -3   1   35.30    1.10
  -9  -3   1   32.00    1.10
 -10  -3   1    2.30    0.40
 -10  -3   1    2.30    0.40
 -11  -3   1   -0.30    0.30
 -11  -3   1   -0.40    0.30
 -12  -3   1   14.00    0.80
 -14   3  -2    3.30    0.70
 -13   3  -2   18.00    1.10
 -12   3  -2   23.40    1.20
 -11   3  -2   31.60    1.30
 -10   3  -2    8.50    0.70
  -9   3  -2  222.68    4.90
  -8   3  -2    4.70    0.50
  -7   3  -2   15.70    0.70
  -6   3  -2    9.40    0.50
  -6   3  -2    9.40    0.30
  -5   3  -2   35.50    0.80
  -5   3  -2   34.00    1.00
   4  -3   2   11.30    0.50
  -4   3  -2   12.30    0.50
  -4   3  -2   12.10    0.30
   3  -3   2    5.90    0.30
  -3   3  -2    5.40    0.30
   2  -3   2   30.00    0.80
  -2   3  -2   29.20    0.70
   1  -3   2  115.09    2.30
   1  -3   2  119.79    2.40
  -1   3  -2  115.39    2.40
   0  -3   2  790.82   15.60
   0  -3   2  765.32   19.90
   0   3  -2  749.62   18.70
  -1  -3   2  131.39    2.70
  -2  -3   2  778.12   17.10
  -2  -3   2  800.62   15.90
  -3  -3   2    4.90    0.30
  -3  -3   2    5.50    0.20
  -4  -3   2  809.62   16.30
  -4  -3   2  820.92   16.10
  -5  -3   2  233.18    4.80
  -5  -3   2  230.68    4.60
  -6  -3   2  391.66    7.90
  -6  -3   2  394.56    7.80
  -7  -3   2  275.37    5.80
  -7  -3   2  284.97    5.70
  -8  -3   2    9.30    0.60
  -8  -3   2    9.60    0.50
  -9  -3   2   38.40    1.20
  -9  -3   2   37.30    1.10
 -10  -3   2   28.80    1.10
 -10  -3   2   28.10    1.00
 -11  -3   2   12.00    0.70
 -11  -3   2   13.10    0.70
 -14   3  -3   44.90    2.00
 -13   3  -3    4.20    0.60
 -12   3  -3   77.09    2.30
 -11   3  -3   17.60    1.00
 -10   3  -3    0.60    0.30
  -9   3  -3   70.09    2.00
  -8   3  -3    3.70    0.50
  -7   3  -3   51.19    1.50
  -6   3  -3    0.40    0.20
  -5   3  -3  251.67    4.70
  -5   3  -3  231.28    5.00
   4  -3   3    2.20    0.30
  -4   3  -3    2.10    0.10
  -4   3  -3    2.10    0.30
   3  -3   3    1.40    0.20
  -3   3  -3    1.20    0.20
   2  -3   3    0.00    0.10
   1  -3   3  191.38    3.70
   1  -3   3  184.68    3.80
  -1   3  -3  183.38    3.70
   0  -3   3   24.80    0.60
   0  -3   3   23.30    0.70
   0   3  -3   24.00    0.60
  -1  -3   3  852.71   17.10
  -1  -3   3  866.61   17.10
   1   3  -3  850.41   16.70
  -2  -3   3   48.10    1.10
   2   3  -3   48.20    1.00
  -3  -3   3  177.58    3.50
  -3  -3   3  177.48    3.70
  -4  -3   3  316.27    6.30
  -4  -3   3  305.67    7.40
  -5  -3   3  322.37    6.30
  -5  -3   3  301.57    6.10
  -6  -3   3  256.97    5.20
  -6  -3   3  259.37    5.40
  -7  -3   3   28.20    0.80
  -7  -3   3   29.50    1.00
  -8  -3   3    9.90    0.50
  -8  -3   3    9.60    0.60
  -9  -3   3   76.89    2.00
  -9  -3   3   71.49    1.80
 -10  -3   3   47.60    1.50
 -10  -3   3   45.50    1.30
 -11  -3   3    9.40    0.70
 -12  -3   3    0.40    0.40
 -13   3  -4   22.30    1.20
 -12   3  -4    2.30    0.60
 -11   3  -4    1.30    0.40
 -10   3  -4    0.90    0.40
  -9   3  -4   83.19    2.20
  -8   3  -4  231.98    5.10
  -7   3  -4  114.69    2.70
  -6   3  -4   40.40    1.20
  -5   3  -4   83.39    2.00
   4  -3   4   33.10    1.00
  -4   3  -4   30.00    0.90
   3  -3   4  578.64   11.40
  -3   3  -4  546.05   11.30
   2  -3   4   64.39    1.60
   2  -3   4   65.99    1.40
  -2   3  -4   67.29    1.50
   1  -3   4  121.29    2.50
   1  -3   4  117.89    2.60
  -1   3  -4  119.19    2.50
   0  -3   4  400.06    8.10
   0  -3   4  404.36    8.10
   0   3  -4  393.46    8.10
  -1  -3   4   89.69    2.00
  -1  -3   4   88.39    1.90
   1   3  -4   88.29    1.80
  -2  -3   4   19.30    0.60
  -2  -3   4   18.90    0.60
   2   3  -4   18.60    0.50
  -4  -3   4   13.70    0.50
  -4  -3   4   13.60    0.40
  -5  -3   4    0.20    0.20
  -5  -3   4    1.10    0.10
  -6  -3   4  364.66    7.30
  -6  -3   4  382.86    7.60
  -7  -3   4   78.29    1.80
  -7  -3   4   79.19    2.00
  -8  -3   4  131.59    3.00
  -8  -3   4  123.79    2.70
  -9  -3   4   38.00    1.20
  -9  -3   4   36.10    1.40
 -10  -3   4   15.80    0.80
 -11  -3   4   59.59    1.80
 -12  -3   4    5.00    0.60
 -13  -3   4    0.90    0.40
 -13   3  -5    1.00    0.50
 -12   3  -5   38.60    1.60
 -11   3  -5    3.50    0.50
 -10   3  -5    6.50    0.70
  -9   3  -5  151.58    3.60
  -8   3  -5   74.39    2.10
  -7   3  -5    6.60    0.60
  -6   3  -5   11.40    0.70
  -5   3  -5    5.00    0.40
   4  -3   5   55.99    1.60
  -4   3  -5   57.39    1.50
  -3   3  -5   38.90    1.10
   2  -3   5    5.90    0.30
   2  -3   5    5.70    0.40
  -2   3  -5    5.90    0.40
   1  -3   5   37.40    1.10
   1  -3   5   38.90    1.00
  -1   3  -5   37.70    1.00
   0  -3   5  206.98    4.30
   0  -3   5  209.58    4.30
   0   3  -5  206.48    4.20
  -1  -3   5  734.93   22.90
  -1  -3   5  752.72   15.10
   1   3  -5  743.23   15.00
  -2  -3   5   14.70    0.50
  -2  -3   5   13.70    0.50
   2   3  -5   13.90    0.40
  -3  -3   5  104.19    2.20
  -3  -3   5  100.59    2.30
   3   3  -5   99.49    2.10
  -4  -3   5   34.30    1.00
  -5  -3   5    5.50    0.40
  -5  -3   5    5.00    0.20
  -6  -3   5    1.70    0.20
  -6  -3   5    1.60    0.30
  -7  -3   5   15.80    0.50
  -7  -3   5   16.70    0.80
  -8  -3   5   13.50    0.70
  -9  -3   5   10.50    0.80
 -10  -3   5    0.30    0.40
 -11  -3   5    5.00    0.60
 -12  -3   5    6.70    0.70
 -13  -3   5    3.10    0.60
 -12   3  -6   31.00    1.40
 -11   3  -6   86.69    2.50
 -10   3  -6    1.10    0.40
  -9   3  -6   14.80    0.90
  -8   3  -6   16.00    0.90
  -7   3  -6   93.99    2.40
  -6   3  -6   85.29    2.20
  -5   3  -6   28.70    1.00
   4  -3   6   89.09    2.30
  -4   3  -6   86.99    2.10
   3  -3   6    3.10    0.40
  -3   3  -6    3.60    0.40
   2  -3   6   39.20    1.20
   2  -3   6   37.80    1.00
  -2   3  -6   37.70    1.10
   1  -3   6  100.19    2.40
   1  -3   6  101.49    2.30
  -1   3  -6  101.19    2.20
   0  -3   6   20.30    0.70
   0  -3   6   22.30    0.70
   0   3  -6   20.60    0.60
  -1  -3   6  704.13   14.40
  -1  -3   6  714.53   14.30
   1   3  -6  707.73   14.40
  -2  -3   6  281.67    5.80
  -2  -3   6  291.27    5.90
   2   3  -6  281.27    5.60
  -3  -3   6    1.50    0.20
  -3  -3   6    1.70    0.20
   3   3  -6    1.80    0.20
  -4  -3   6    0.90    0.20
  -4  -3   6    0.50    0.20
   4   3  -6    0.70    0.10
  -5  -3   6   62.89    1.70
   5   3  -6   61.79    1.40
  -6  -3   6   36.30    0.90
  -6  -3   6   36.50    1.20
  -7  -3   6  210.38    4.60
  -8  -3   6  131.19    3.20
  -9  -3   6   10.80    0.80
 -10  -3   6   31.70    1.30
 -11  -3   6   -0.20    0.40
 -12  -3   6   57.39    2.00
 -13  -3   6   12.80    1.00
 -12   3  -7    0.90    0.50
 -11   3  -7   42.90    1.70
 -10   3  -7    8.90    0.80
  -9   3  -7    8.90    0.80
  -8   3  -7    4.90    0.60
  -7   3  -7   21.50    1.00
  -6   3  -7   69.39    2.00
  -5   3  -7   18.20    0.80
   4  -3   7   90.89    2.40
  -4   3  -7   90.49    2.30
   3  -3   7    0.30    0.30
  -3   3  -7    0.40    0.20
   2  -3   7  136.09    3.10
   2  -3   7  139.99    3.20
  -2   3  -7  137.09    3.10
   1  -3   7   18.90    0.70
   1  -3   7   18.50    0.80
  -1   3  -7   18.40    0.70
   0  -3   7    0.00    0.20
   0  -3   7   -0.20    0.10
   0   3  -7    0.10    0.10
  -1  -3   7   10.40    0.50
  -1  -3   7   11.00    0.60
   1   3  -7   10.40    0.40
  -2  -3   7  286.47    5.90
  -2  -3   7  289.67    6.00
   2   3  -7  290.47    5.80
  -3  -3   7   44.50    1.20
  -3  -3   7   44.30    1.30
   3   3  -7   43.50    1.10
  -4  -3   7   22.30    0.70
  -4  -3   7   22.80    0.90
   4   3  -7   21.80    0.60
  -5  -3   7   77.39    2.00
  -5  -3   7   78.99    2.00
  -6  -3   7   70.29    1.90
  -7  -3   7    2.50    0.40
  -8  -3   7   24.50    1.10
  -9  -3   7   43.40    1.60
 -10  -3   7    9.10    0.80
 -11  -3   7    0.00    0.40
 -12  -3   7    4.00    0.70
 -13  -3   7    6.50    0.80
 -11   3  -8   10.40    0.90
 -10   3  -8    4.80    0.70
  -9   3  -8    2.90    0.60
  -8   3  -8   12.90    0.80
  -7   3  -8    0.00    0.30
  -6   3  -8   95.79    2.50
  -5   3  -8   11.00    0.70
   4  -3   8   10.40    0.80
  -4   3  -8   12.40    0.70
   3  -3   8  166.28    3.90
  -3   3  -8  162.28    3.70
   2  -3   8   17.30    0.80
  -2   3  -8   19.50    0.80
   1  -3   8   16.50    0.70
   1  -3   8   15.90    0.80
  -1   3  -8   16.30    0.70
   0  -3   8    0.40    0.20
   0  -3   8    0.50    0.20
   0   3  -8    0.30    0.20
  -1  -3   8  276.37    5.80
  -1  -3   8  272.57    5.80
   1   3  -8  274.17    5.60
  -2  -3   8   39.00    1.30
  -2  -3   8   37.00    1.10
   2   3  -8   37.50    1.00
  -3  -3   8   28.90    1.10
  -3  -3   8   27.30    0.90
   3   3  -8   28.50    0.80
  -4  -3   8    1.40    0.30
  -4  -3   8    1.60    0.40
  -5  -3   8  179.68    4.10
  -6  -3   8    1.90    0.40
  -7  -3   8    3.90    0.50
  -8  -3   8   14.50    0.90
  -9  -3   8    2.40    0.50
 -10  -3   8   18.20    1.10
 -11  -3   8    0.80    0.50
 -12  -3   8    4.90    0.80
 -10   3  -9    7.10    0.80
  -9   3  -9    1.90    0.50
  -8   3  -9    5.60    0.70
  -7   3  -9   43.80    1.60
  -6   3  -9    2.10    0.50
  -5   3  -9   63.09    1.90
   4  -3   9    0.90    0.40
  -4   3  -9    1.00    0.40
   3  -3   9   27.00    1.20
  -3   3  -9   29.40    1.10
   2  -3   9   19.80    1.00
  -2   3  -9   19.80    0.80
   1  -3   9    0.80    0.30
   1  -3   9    0.90    0.30
  -1   3  -9    0.60    0.20
   0  -3   9    0.50    0.30
   0  -3   9    0.50    0.30
   0   3  -9    0.70    0.20
  -1  -3   9    2.70    0.40
  -1  -3   9    2.80    0.40
   1   3  -9    2.80    0.30
  -2  -3   9   11.80    0.70
  -2  -3   9   11.90    0.60
   2   3  -9   10.60    0.50
  -3  -3   9   22.00    1.00
  -3  -3   9   20.80    0.80
  -4  -3   9  242.48    5.40
  -5  -3   9   59.09    1.90
  -6  -3   9    5.90    0.60
  -7  -3   9   17.60    1.00
  -8  -3   9   12.20    0.90
  -9  -3   9    6.20    0.80
 -10  -3   9    3.90    0.70
 -11  -3   9   10.60    1.00
 -12  -3   9    2.90    0.80
  -9   3 -10   20.90    1.20
  -8   3 -10   21.00    1.10
  -7   3 -10    7.00    0.70
  -6   3 -10   -0.40    0.30
  -5   3 -10   48.30    1.60
  -4   3 -10    0.90    0.30
   3  -3  10   15.10    0.90
  -3   3 -10   15.10    0.80
   2  -3  10   36.40    1.40
  -2   3 -10   38.40    1.30
   1  -3  10   48.20    1.60
   1  -3  10   48.20    1.60
  -1   3 -10   48.90    1.40
   0  -3  10   57.99    1.80
   0  -3  10   57.19    1.70
   0   3 -10   57.89    1.60
  -1  -3  10   68.19    1.90
  -1  -3  10   66.69    2.00
   1   3 -10   63.29    1.70
  -2  -3  10   45.20    1.40
  -2  -3  10   46.40    1.60
  -3  -3  10   21.70    1.00
  -4  -3  10   26.90    1.20
  -5  -3  10   51.19    1.70
  -6  -3  10   26.20    1.20
  -7  -3  10    0.60    0.40
  -8  -3  10   -0.10    0.40
  -9  -3  10    7.00    0.90
 -10  -3  10    9.40    0.90
 -11  -3  10    0.50    0.50
  -9   3 -11   25.90    1.60
  -8   3 -11   15.70    1.10
  -7   3 -11   10.80    0.90
  -6   3 -11    2.40    0.50
  -5   3 -11    7.60    0.70
  -4   3 -11   37.80    1.40
  -3   3 -11   43.50    1.50
   2  -3  11   36.30    1.50
  -2   3 -11   38.00    1.30
   1  -3  11  102.69    2.80
  -1   3 -11  102.09    2.60
   0  -3  11    0.30    0.30
   0  -3  11    0.40    0.30
  -1  -3  11   -0.40    0.30
  -1  -3  11    0.20    0.30
  -2  -3  11   33.20    1.40
  -3  -3  11   16.60    1.00
  -4  -3  11   24.40    1.20
  -5  -3  11    0.40    0.40
  -6  -3  11   11.80    0.90
  -7  -3  11    5.20    0.70
  -8  -3  11    4.70    0.80
  -9  -3  11    4.60    0.80
 -10  -3  11    9.20    1.10
  -7   3 -12    1.50    0.60
  -6   3 -12   11.30    0.90
  -5   3 -12   11.60    0.90
  -4   3 -12   14.30    0.90
  -3   3 -12    1.30    0.40
   2  -3  12   80.79    2.40
  -2   3 -12   78.89    2.20
   1  -3  12   73.39    2.30
   0  -3  12   12.70    0.90
  -1  -3  12    0.40    0.40
  -2  -3  12    0.90    0.50
  -3  -3  12    0.70    0.40
  -4  -3  12    3.70    0.70
  -5  -3  12   15.90    1.10
  -6  -3  12   32.40    1.60
  -7  -3  12   14.30    1.20
  -8  -3  12    2.30    0.70
  -6   3 -13    8.20    0.80
  -5   3 -13    0.10    0.40
  -4   3 -13    5.00    0.70
  -2  -3  13    5.60    0.80
  -3  -3  13   29.70    1.50
  -4  -3  13    1.90    0.60
  -5  -3  13   12.90    1.10
  -6  -3  13    0.50    0.50
  -7  -3  13    2.00    0.70
  -3  -3  14    2.50    0.60
  -4  -3  14    8.40    1.00
  -5  -3  14    8.30    1.00
  -6  -3  14   11.50    1.40
  -5   4  14   37.40    1.90
  -4   4  14   15.30    1.30
   0  -4 -14   14.10    0.90
  -1  -4 -14    5.40    0.70
  -2  -4 -14    0.30    0.40
  -3  -4 -14    0.00    0.40
  -4  -4 -14   46.80    1.80
  -7   4  13    0.30    0.60
  -6   4  13    1.30    0.60
  -5   4  13   19.20    1.40
  -4   4  13   75.69    2.70
   2  -4 -13   16.10    0.90
   1  -4 -13   31.20    1.20
   0  -4 -13   17.30    0.90
  -1  -4 -13    2.90    0.50
  -2  -4 -13    5.40    0.70
  -3  -4 -13    0.30    0.40
  -4  -4 -13   45.20    1.70
  -5  -4 -13    0.00    0.50
  -6  -4 -13    4.00    0.80
  -8   4  12    5.90    0.90
  -7   4  12    2.30    0.70
  -6   4  12    0.40    0.50
  -5   4  12    1.30    0.50
  -4   4  12   29.90    1.60
   3  -4 -12    2.70    0.40
  -3   4  12    3.10    0.60
   2  -4 -12    4.50    0.50
   1  -4 -12    9.20    0.70
   0  -4 -12    6.90    0.60
  -1  -4 -12    2.30    0.40
  -2  -4 -12    5.20    0.60
  -3  -4 -12    0.70    0.40
  -4  -4 -12    7.10    0.80
  -5  -4 -12    2.20    0.60
  -6  -4 -12    0.60    0.40
  -7  -4 -12    9.80    1.00
 -10   4  11   16.90    1.40
  -9   4  11    2.80    0.70
  -8   4  11   41.40    1.90
  -7   4  11    0.90    0.50
  -6   4  11    5.90    0.80
   5  -4 -11   23.50    0.90
  -5   4  11   22.40    1.30
   4  -4 -11   44.30    1.30
  -4   4  11   45.30    1.80
   3  -4 -11   15.30    0.70
  -3   4  11   15.40    1.10
   2  -4 -11   52.79    1.50
  -2   4  11   51.69    1.90
   1  -4 -11   36.00    1.20
   0  -4 -11   30.00    1.10
  -1  -4 -11   10.00    0.70
  -2  -4 -11   33.10    1.30
  -3  -4 -11   33.10    1.30
  -4  -4 -11   13.80    0.90
  -5  -4 -11   15.80    1.00
  -6  -4 -11   14.30    1.00
  -7  -4 -11    8.10    0.90
  -8  -4 -11    6.20    0.80
 -11   4  10   36.40    1.80
 -10   4  10    5.90    0.90
  -9   4  10    0.80    0.50
  -8   4  10   14.10    1.10
  -7   4  10    0.00    0.40
   6  -4 -10   10.90    0.60
  -6   4  10   11.50    0.90
   5  -4 -10   16.50    0.70
  -5   4  10   17.50    1.10
   4  -4 -10    6.00    0.50
  -4   4  10    5.90    0.70
   3  -4 -10   25.30    0.90
  -3   4  10   26.80    1.30
   2  -4 -10    5.50    0.40
  -2   4  10    5.30    0.70
   1  -4 -10    2.70    0.30
   0  -4 -10    7.50    0.50
  -1  -4 -10  101.29    2.50
  -2  -4 -10   59.59    1.70
  -3  -4 -10    0.00    0.30
  -4  -4 -10   12.50    0.80
  -5  -4 -10    6.50    0.70
  -6  -4 -10    3.40    0.60
  -7  -4 -10    8.70    0.90
  -8  -4 -10    2.60    0.60
  -9  -4 -10   13.70    1.10
 -12   4   9    1.60    0.60
 -11   4   9    1.00    0.50
 -10   4   9   14.30    1.10
  -9   4   9    0.50    0.50
  -8   4   9    6.00    0.80
   7  -4  -9    7.90    0.50
  -7   4   9    7.80    0.90
   6  -4  -9    2.30    0.30
  -6   4   9    2.10    0.50
   5  -4  -9   49.90    1.30
  -5   4   9   50.99    1.80
   4  -4  -9   17.60    0.70
  -4   4   9   17.10    1.00
   3  -4  -9    5.00    0.40
  -3   4   9    6.30    0.70
   2  -4  -9   28.00    0.90
  -2   4   9   27.30    1.20
   1  -4  -9    0.30    0.20
  -1   4   9    0.40    0.30
   0  -4  -9   40.10    1.20
  -1  -4  -9   13.20    0.70
  -2  -4  -9  103.79    2.60
  -3  -4  -9  102.49    2.60
  -4  -4  -9   11.10    0.70
  -5  -4  -9  199.48    4.60
  -6  -4  -9    2.00    0.40
  -7  -4  -9   39.10    1.50
  -8  -4  -9   12.00    0.90
  -9  -4  -9   19.30    1.10
 -10  -4  -9   25.50    1.40
 -12   4   8    3.30    0.70
 -11   4   8    8.60    0.90
 -10   4   8    1.40    0.50
  -9   4   8    0.90    0.40
  -9   4   8    0.70    0.30
  -8   4   8    0.70    0.40
  -8   4   8    1.10    0.30
  -7   4   8   38.80    1.50
   6  -4  -8    0.00    0.20
  -6   4   8   -0.10    0.30
   5  -4  -8    0.90    0.20
  -5   4   8    0.40    0.30
   4  -4  -8   38.00    1.10
  -4   4   8   37.30    1.40
   3  -4  -8   94.09    2.20
  -3   4   8   96.79    2.60
   2  -4  -8   45.90    1.20
  -2   4   8   46.60    1.60
   1  -4  -8  158.28    3.30
  -1   4   8  149.19    3.70
   0  -4  -8   84.19    2.00
  -1  -4  -8  131.19    3.00
  -2  -4  -8    6.30    0.50
  -3  -4  -8  328.67    6.90
  -4  -4  -8  201.98    4.50
  -5  -4  -8   79.29    2.20
  -6  -4  -8  224.88    5.00
  -7  -4  -8   23.70    1.10
  -8  -4  -8   60.59    1.90
  -9  -4  -8    0.60    0.40
 -10  -4  -8   34.40    1.50
 -11  -4  -8   12.20    1.00
 -13   4   7    4.10    0.80
 -12   4   7   50.59    2.00
 -11   4   7    4.30    0.70
 -10   4   7    0.30    0.20
 -10   4   7    0.40    0.40
  -9   4   7   92.69    2.20
  -9   4   7   95.39    2.70
  -8   4   7   22.50    0.80
  -8   4   7   21.90    1.20
  -7   4   7  138.09    3.50
  -7   4   7  139.79    3.00
  -6   4   7   68.49    1.60
  -6   4   7   68.29    2.10
   5  -4  -7    6.20    0.40
  -5   4   7    6.20    0.60
   4  -4  -7   29.90    0.90
  -4   4   7   29.20    1.20
   3  -4  -7   62.49    1.50
  -3   4   7   65.69    1.90
   2  -4  -7   61.59    1.50
  -2   4   7   60.49    1.80
   1  -4  -7    6.00    0.40
  -1   4   7    6.20    0.50
   0  -4  -7    3.60    0.30
  -1  -4  -7   45.50    1.20
  -2  -4  -7   67.99    1.70
  -3  -4  -7    4.40    0.40
  -4  -4  -7   15.20    0.70
  -5  -4  -7   39.70    1.30
  -6  -4  -7  446.06    9.20
  -7  -4  -7    9.60    0.80
  -8  -4  -7    7.00    0.70
  -9  -4  -7    1.10    0.40
 -10  -4  -7    1.60    0.50
 -11  -4  -7   -0.10    0.40
 -12  -4  -7   10.10    0.90
 -12   4   6    2.50    0.60
 -11   4   6    5.20    0.50
 -11   4   6    5.00    0.70
 -10   4   6    3.10    0.40
 -10   4   6    3.00    0.60
  -9   4   6   21.00    1.10
  -9   4   6   20.60    0.80
  -8   4   6   42.00    1.20
  -8   4   6   41.70    1.50
  -7   4   6   16.40    0.60
  -7   4   6   16.40    0.90
  -6   4   6   13.80    0.60
  -6   4   6   13.70    0.80
  -5   4   6   43.50    1.40
  -5   4   6   44.70    1.10
  -4   4   6   -0.10    0.20
   3  -4  -6    1.60    0.20
  -3   4   6    0.20    0.20
   2  -4  -6    1.60    0.20
  -2   4   6    1.70    0.30
   1  -4  -6   95.29    2.10
  -1   4   6   90.89    2.30
   0  -4  -6  280.07    5.70
  -1  -4  -6    6.90    0.40
  -2  -4  -6   44.40    1.20
  -3  -4  -6   23.90    0.80
  -4  -4  -6    0.40    0.20
  -5  -4  -6   12.30    0.60
  -6  -4  -6   12.00    0.70
  -7  -4  -6  230.68    5.10
  -8  -4  -6   43.80    1.50
  -9  -4  -6    7.50    0.70
 -10  -4  -6    0.10    0.30
 -11  -4  -6    4.00    0.60
 -12  -4  -6    0.40    0.40
 -12   4   5    1.80    0.40
 -11   4   5   13.80    0.80
 -11   4   5   11.10    0.90
 -10   4   5    0.60    0.40
 -10   4   5    0.70    0.30
  -9   4   5  300.57    6.60
  -9   4   5  310.07    6.30
  -8   4   5    3.00    0.50
  -8   4   5    3.70    0.40
  -7   4   5  151.28    3.30
  -7   4   5  153.88    3.60
  -6   4   5   26.20    0.80
  -5   4   5   93.79    2.30
  -5   4   5   90.09    2.00
  -4   4   5   17.30    0.80
  -4   4   5   16.40    0.50
  -3   4   5   14.20    0.70
   2  -4  -5  119.29    2.50
  -2   4   5  120.49    2.80
   1  -4  -5   16.00    0.50
  -1   4   5   15.90    0.70
   0  -4  -5  128.99    2.70
  -1  -4  -5   19.90    0.60
  -2  -4  -5  157.48    3.30
  -3  -4  -5   38.70    1.10
  -4  -4  -5   49.60    1.40
  -5  -4  -5   17.50    0.70
  -6  -4  -5   42.60    1.30
  -6  -4  -5   40.30    1.20
  -7  -4  -5  113.59    2.80
  -8  -4  -5  177.98    4.10
  -9  -4  -5   40.50    1.40
 -10  -4  -5    0.60    0.40
 -11  -4  -5   52.89    1.80
 -12  -4  -5    0.00    0.40
 -13  -4  -5    1.20    0.50
 -13   4   4   40.60    1.40
 -12   4   4    2.90    0.50
 -11   4   4   61.49    1.70
 -11   4   4   55.39    1.90
 -10   4   4    3.50    0.40
 -10   4   4    2.80    0.50
  -9   4   4  318.67    6.80
  -9   4   4  321.67    6.60
  -8   4   4   33.40    1.20
  -8   4   4   35.10    1.00
  -7   4   4  356.76    7.20
  -7   4   4  353.96    7.40
  -6   4   4 1451.35   28.60
  -6   4   4 1442.06   29.70
  -5   4   4  107.59    2.60
  -5   4   4  110.89    2.40
  -4   4   4   34.50    0.90
  -4   4   4   35.90    1.10
  -3   4   4    2.50    0.20
  -3   4   4    2.60    0.30
   2  -4  -4  147.19    3.00
  -2   4   4  146.09    3.20
   1  -4  -4    4.30    0.20
  -1   4   4    4.40    0.30
   0  -4  -4  509.55   10.30
  -1  -4  -4   27.50    0.70
  -2  -4  -4  148.49    3.10
  -3  -4  -4   34.30    1.00
  -4  -4  -4   73.39    1.80
  -5  -4  -4  304.17    6.30
  -6  -4  -4   53.79    1.50
  -6  -4  -4   54.39    1.50
  -7  -4  -4   79.59    2.00
  -7  -4  -4   80.89    2.10
  -8  -4  -4  166.08    3.80
  -9  -4  -4   33.20    1.30
 -10  -4  -4   44.20    1.50
 -11  -4  -4   97.69    2.60
 -12  -4  -4   19.50    1.10
 -13  -4  -4   27.10    1.30
 -14   4   3    7.10    0.70
 -13   4   3   14.80    0.90
 -12   4   3   28.80    1.10
 -11   4   3    0.20    0.30
 -10   4   3    0.40    0.30
 -10   4   3    0.40    0.30
  -9   4   3   40.00    1.20
  -9   4   3   37.70    1.30
  -8   4   3   32.60    1.00
  -8   4   3   29.60    1.10
  -7   4   3   10.50    0.60
  -7   4   3    9.60    0.50
  -6   4   3  694.33   13.50
  -6   4   3  673.33   13.50
  -5   4   3  107.89    2.30
  -5   4   3  105.39    2.50
  -4   4   3    9.70    0.50
  -4   4   3    9.60    0.40
  -3   4   3  211.78    4.30
  -3   4   3  200.38    4.10
  -2   4   3   54.89    1.40
  -2   4   3   54.59    1.20
   1  -4  -3  142.29    2.80
  -1   4   3  137.69    3.00
   0  -4  -3    4.30    0.20
  -1  -4  -3    2.20    0.20
  -2  -4  -3  242.18    4.90
  -3  -4  -3    4.90    0.30
  -4  -4  -3    1.60    0.20
  -5  -4  -3   44.80    1.20
  -5  -4  -3   41.70    1.20
  -6  -4  -3  125.99    2.80
  -6  -4  -3  122.89    2.80
  -7  -4  -3  410.76    8.40
  -7  -4  -3  416.16    8.40
  -8  -4  -3   32.70    1.10
  -8  -4  -3   32.10    1.10
  -9  -4  -3   85.09    2.20
 -10  -4  -3   15.40    0.90
 -11  -4  -3   24.40    1.10
 -12  -4  -3    1.20    0.40
 -13  -4  -3    2.40    0.60
 -14  -4  -3   38.10    1.60
 -14   4   2    9.70    0.90
 -13   4   2    0.60    0.40
 -12   4   2    3.10    0.50
 -11   4   2    2.60    0.40
 -10   4   2   10.70    0.60
  -9   4   2    4.30    0.50
  -9   4   2    5.30    0.50
  -8   4   2   78.79    2.00
  -8   4   2   77.69    1.90
  -7   4   2  105.79    2.40
  -7   4   2  111.69    2.50
  -6   4   2   48.00    1.30
  -6   4   2   50.39    1.30
  -5   4   2  525.45   10.40
  -5   4   2  531.25   10.50
  -4   4   2   88.79    2.00
  -4   4   2   89.89    1.90
  -3   4   2  368.56    7.50
  -3   4   2  373.86   10.70
  -2   4   2    1.90    0.20
  -2   4   2    2.00    0.10
  -1   4   2 3240.68   70.29
   0  -4  -2  993.30   24.50
  -1  -4  -2  539.05   10.90
  -2  -4  -2  336.97    6.90
  -3  -4  -2 1064.19   21.40
  -4  -4  -2    3.00    0.30
  -4  -4  -2    3.40    0.30
  -5  -4  -2  302.87    6.00
  -5  -4  -2  290.67    6.10
  -6  -4  -2    6.10    0.50
  -6  -4  -2    7.20    0.50
  -7  -4  -2  633.34   12.50
  -7  -4  -2  627.54   12.50
  -8  -4  -2   80.49    2.00
  -8  -4  -2   77.49    2.00
  -9  -4  -2   90.49    2.30
  -9  -4  -2   89.49    2.30
 -10  -4  -2    0.60    0.30
 -11  -4  -2    8.80    0.70
 -12  -4  -2    0.50    0.40
 -13  -4  -2   31.20    1.30
 -14  -4  -2   50.79    1.80
 -14   4   1   -0.10    0.40
 -13   4   1    6.50    0.70
 -12   4   1    1.80    0.40
 -11   4   1    7.20    0.70
 -10   4   1   33.50    1.20
  -9   4   1   16.00    0.80
  -9   4   1   14.80    0.80
  -8   4   1    2.70    0.30
  -8   4   1    3.00    0.40
  -7   4   1   22.60    0.80
  -7   4   1   20.30    0.70
  -6   4   1  287.27    5.70
  -6   4   1  273.77    5.70
  -5   4   1  275.37    5.50
  -5   4   1  265.17    5.40
  -4   4   1    0.10    0.10
  -4   4   1   -0.10    0.10
   3  -4  -1 1257.87   28.10
  -3   4   1 1203.88   24.20
  -3   4   1 1184.58   32.60
   2  -4  -1   60.89    1.20
  -2   4   1   55.39    1.30
  -2   4   1   56.59    1.20
  -1   4   1  728.03   14.40
   0  -4  -1   13.80    0.40
  -1  -4  -1   71.99    1.50
  -2  -4  -1  484.75    9.70
  -3  -4  -1  840.22   16.80
  -3  -4  -1  835.42   16.90
  -4  -4  -1   47.30    1.10
  -4  -4  -1   45.80    1.20
  -5  -4  -1  403.76    8.00
  -5  -4  -1  396.16    8.00
  -6  -4  -1    3.00    0.30
  -6  -4  -1    2.60    0.30
  -7  -4  -1  158.08    3.40
  -7  -4  -1  150.98    3.40
  -8  -4  -1    3.40    0.40
  -8  -4  -1    3.80    0.40
  -9  -4  -1   21.20    0.90
  -9  -4  -1   20.50    0.90
 -10  -4  -1   12.50    0.90
 -10  -4  -1   12.60    0.70
 -11  -4  -1    0.70    0.40
 -12  -4  -1    3.20    0.50
 -13  -4  -1    0.90    0.40
 -14   4   0    1.90    0.50
 -13   4   0    0.20    0.40
 -12   4   0    1.50    0.40
 -11   4   0   68.39    2.00
 -10   4   0    8.90    0.60
  -9   4   0   22.90    0.90
  -8   4   0  119.09    2.60
  -8   4   0  122.19    2.80
  -7   4   0  156.88    3.30
  -7   4   0  160.58    3.50
  -6   4   0   19.50    0.60
  -6   4   0   19.60    0.70
  -5   4   0   72.99    1.70
  -5   4   0   77.89    1.70
   4  -4   0  127.19    2.60
  -4   4   0  128.89    2.60
  -4   4   0  120.59    2.60
   3  -4   0   58.49    1.30
  -3   4   0   57.39    1.30
  -3   4   0   55.89    1.30
   2  -4   0  101.89    2.00
  -2   4   0   98.29    2.10
  -1   4   0  365.86   10.00
   0   4   0 1235.78   27.20
  -1  -4   0  326.37    7.50
  -1  -4   0  314.97    6.50
  -2  -4   0   95.89    1.90
  -2  -4   0   92.29    2.00
  -3  -4   0   60.59    1.30
  -3  -4   0   57.39    1.40
  -4  -4   0  126.59    2.60
  -4  -4   0  125.99    2.80
  -5  -4   0   73.89    1.70
  -5  -4   0   74.39    1.80
  -6  -4   0   20.10    0.80
  -6  -4   0   20.00    0.70
  -7  -4   0  152.08    3.50
  -7  -4   0  159.88    3.40
  -8  -4   0  121.79    2.90
  -8  -4   0  121.99    2.80
  -9  -4   0   23.50    0.90
  -9  -4   0   23.00    0.90
 -10  -4   0    9.10    0.70
 -10  -4   0    8.80    0.60
 -11  -4   0   69.19    1.90
 -12  -4   0    2.20    0.40
 -14   4  -1   -0.10    0.40
 -13   4  -1    0.60    0.40
 -12   4  -1    3.00    0.50
 -11   4  -1    0.90    0.40
 -10   4  -1   13.00    0.80
  -9   4  -1   21.20    0.90
  -8   4  -1    3.00    0.40
  -7   4  -1  152.28    3.40
  -7   4  -1  157.18    3.20
  -6   4  -1    2.60    0.20
  -6   4  -1    1.90    0.30
  -5   4  -1  418.46    8.60
  -5   4  -1  407.86    8.20
   4  -4   1   47.00    1.20
  -4   4  -1   48.50    1.00
   3  -4   1  852.31   17.00
  -3   4  -1  829.92   16.90
  -3   4  -1  831.12   16.40
   2  -4   1  518.75   10.40
  -2   4  -1  490.75   10.20
   1  -4   1   74.29    1.60
   1  -4   1   71.09    1.50
  -1   4  -1   72.39    1.50
   0  -4   1   13.60    0.40
   0   4  -1   14.70    0.30
  -1  -4   1  764.72   15.40
  -2  -4   1   59.39    1.20
  -3  -4   1 1204.68   24.90
  -3  -4   1 1256.67   24.10
  -4  -4   1    0.20    0.20
  -4  -4   1    0.40    0.10
  -5  -4   1  274.67    5.70
  -5  -4   1  275.87    5.50
  -6  -4   1  278.87    5.60
  -6  -4   1  272.97    5.70
  -7  -4   1   20.70    0.70
  -7  -4   1   20.20    0.80
  -8  -4   1    3.40    0.30
  -8  -4   1    3.80    0.40
  -9  -4   1   16.00    0.80
  -9  -4   1   15.10    0.70
 -10  -4   1   34.10    1.10
 -10  -4   1   33.10    1.20
 -11  -4   1    6.80    0.60
 -11  -4   1    6.50    0.60
 -14   4  -2   44.60    1.70
 -13   4  -2   30.30    1.40
 -12   4  -2   -0.90    0.30
 -11   4  -2    7.80    0.70
 -10   4  -2   -0.20    0.30
  -9   4  -2   93.29    2.40
  -8   4  -2   76.89    2.00
  -7   4  -2  624.44   12.40
  -6   4  -2    6.00    0.20
  -6   4  -2    6.40    0.50
   5  -4   2  296.27    6.10
  -5   4  -2  289.97    6.10
  -5   4  -2  311.37    6.70
   4  -4   2    3.20    0.30
  -4   4  -2    2.80    0.30
   3  -4   2 1073.29   21.40
  -3   4  -2 1059.89   21.30
   2  -4   2  342.07    7.00
  -2   4  -2  344.57    6.90
   1  -4   2  544.05   11.10
   1  -4   2  554.94   10.80
  -1   4  -2  539.95   10.90
   0  -4   2 1050.19   20.40
   0  -4   2 1023.00   23.70
   0   4  -2  996.40   23.60
  -1  -4   2 3372.46   76.99
  -2  -4   2    2.90    0.20
  -3  -4   2  371.46    7.70
  -3  -4   2  390.36    7.50
  -4  -4   2   90.99    1.90
  -4  -4   2   88.39    2.10
  -5  -4   2  550.54   10.90
  -5  -4   2  553.14   11.10
  -6  -4   2   49.90    1.20
  -6  -4   2   50.69    1.40
  -7  -4   2  116.69    2.50
  -7  -4   2  110.29    2.60
  -8  -4   2   83.29    2.10
  -8  -4   2   82.39    1.90
  -9  -4   2    4.80    0.40
  -9  -4   2    4.50    0.50
 -10  -4   2   11.90    0.70
 -10  -4   2   12.80    0.70
 -11  -4   2    2.50    0.40
 -12  -4   2    4.00    0.50
 -13   4  -3    2.60    0.60
 -12   4  -3    0.80    0.50
 -11   4  -3   25.50    1.20
 -10   4  -3   15.60    0.90
  -9   4  -3   90.69    2.40
  -8   4  -3   32.90    1.20
  -7   4  -3  429.76    8.80
  -6   4  -3  124.39    2.80
   5  -4   3   43.50    1.30
  -5   4  -3   44.80    1.20
   4  -4   3    2.40    0.30
  -4   4  -3    2.50    0.30
   3  -4   3    5.30    0.30
  -3   4  -3    5.40    0.30
   2  -4   3  244.98    5.00
   2  -4   3  245.78    4.80
  -2   4  -3  243.28    4.90
   1  -4   3    2.40    0.20
   1  -4   3    2.50    0.10
  -1   4  -3    2.30    0.20
   0  -4   3    4.80    0.20
   0  -4   3    4.50    0.30
   0   4  -3    4.90    0.20
  -1  -4   3  150.18    3.00
   1   4  -3  147.89    2.90
  -2  -4   3   59.59    1.40
   2   4  -3   57.39    1.20
  -3  -4   3  216.18    4.20
  -3  -4   3  217.88    4.40
  -4  -4   3   10.00    0.50
  -4  -4   3   10.80    0.30
  -5  -4   3  110.49    2.30
  -5  -4   3  114.59    2.60
  -6  -4   3  737.53   14.90
  -6  -4   3  696.83   14.20
  -7  -4   3    9.90    0.40
  -7  -4   3    9.90    0.60
  -8  -4   3   32.50    0.90
  -8  -4   3   33.80    1.10
  -9  -4   3   40.60    1.20
  -9  -4   3   43.70    1.40
 -10  -4   3    0.10    0.30
 -11  -4   3    1.50    0.40
 -12  -4   3   27.80    1.20
 -13   4  -4   26.80    1.30
 -12   4  -4   19.80    1.10
 -11   4  -4  102.19    2.80
 -10   4  -4   45.00    1.50
  -9   4  -4   34.20    1.30
  -8   4  -4  177.38    4.00
  -7   4  -4   81.69    2.10
  -6   4  -4   55.19    1.50
   5  -4   4  309.07    6.40
  -5   4  -4  302.77    6.30
  -4   4  -4   71.19    1.70
   3  -4   4   34.80    1.10
  -3   4  -4   36.10    1.00
   2  -4   4  151.38    3.00
   2  -4   4  146.79    3.20
  -2   4  -4  151.58    3.10
   1  -4   4   29.80    0.70
   1  -4   4   29.40    0.90
  -1   4  -4   29.10    0.80
   0  -4   4  513.25   10.80
   0  -4   4  527.15   10.50
   0   4  -4  523.65   10.40
  -1  -4   4    4.90    0.30
   1   4  -4    5.30    0.20
  -2  -4   4  153.88    3.20
   2   4  -4  152.88    3.00
  -3  -4   4    3.30    0.30
   3   4  -4    2.60    0.10
  -4  -4   4   35.60    1.00
  -4  -4   4   35.70    0.80
  -5  -4   4  118.99    2.50
  -5  -4   4  122.79    2.70
  -6  -4   4 1521.45   30.70
  -6  -4   4 1499.15   31.20
  -7  -4   4  379.36    7.60
  -7  -4   4  364.66    7.30
  -8  -4   4   35.00    1.20
  -8  -4   4   32.50    0.90
  -9  -4   4  355.26    7.40
 -10  -4   4    2.40    0.40
 -11  -4   4   60.69    1.80
 -12  -4   4    2.20    0.50
 -13  -4   4   46.30    1.70
 -13   4  -5    1.30    0.50
 -12   4  -5    0.40    0.50
 -11   4  -5   59.59    2.00
 -10   4  -5    1.30    0.40
  -9   4  -5   42.10    1.50
  -8   4  -5  183.88    4.20
  -7   4  -5  113.49    2.80
  -6   4  -5   42.30    1.30
   5  -4   5   17.70    0.80
  -5   4  -5   19.10    0.80
   4  -4   5   50.19    1.50
  -4   4  -5   48.70    1.30
   3  -4   5   40.00    1.20
  -3   4  -5   37.60    1.10
   2  -4   5  160.88    3.50
   2  -4   5  159.08    3.30
  -2   4  -5  160.48    3.40
   1  -4   5   18.60    0.70
   1  -4   5   20.30    0.60
  -1   4  -5   19.20    0.60
   0  -4   5  133.79    2.80
   0  -4   5  134.49    2.90
   0   4  -5  130.49    2.80
  -1  -4   5   17.40    0.60
  -1  -4   5   17.10    0.60
   1   4  -5   16.60    0.50
  -2  -4   5  123.09    2.70
  -2  -4   5  124.49    2.70
   2   4  -5  124.79    2.50
  -3  -4   5   14.60    0.50
  -3  -4   5   14.20    0.60
   3   4  -5   14.40    0.40
  -4  -4   5   17.40    0.70
   4   4  -5   17.40    0.50
  -5  -4   5   95.59    2.20
  -5  -4   5   96.69    2.00
  -6  -4   5   26.90    0.70
  -6  -4   5   27.60    0.90
  -7  -4   5  161.98    3.60
  -8  -4   5    2.80    0.40
  -9  -4   5  325.57    6.90
 -10  -4   5    0.80    0.40
 -11  -4   5   15.30    1.00
 -12  -4   5    2.10    0.50
 -13  -4   5    0.50    0.50
 -12   4  -6    1.20    0.50
 -11   4  -6    3.30    0.60
 -10   4  -6    0.60    0.40
  -9   4  -6    8.40    0.80
  -8   4  -6   45.00    1.50
  -7   4  -6  232.88    5.10
  -6   4  -6   12.40    0.70
   5  -4   6   13.60    0.80
  -5   4  -6   12.40    0.70
   4  -4   6    0.20    0.20
  -4   4  -6    0.40    0.20
   3  -4   6   23.70    0.90
  -3   4  -6   23.70    0.80
   2  -4   6   43.60    1.30
   2  -4   6   43.40    1.10
  -2   4  -6   43.60    1.20
   1  -4   6    7.20    0.40
   1  -4   6    7.80    0.50
  -1   4  -6    6.80    0.40
   0  -4   6  297.67    6.00
   0  -4   6  289.97    6.00
   0   4  -6  292.07    5.90
  -1  -4   6   96.79    2.20
  -1  -4   6   95.09    2.20
   1   4  -6   97.39    2.10
  -2  -4   6    2.20    0.30
  -2  -4   6    1.80    0.30
   2   4  -6    2.00    0.20
  -3  -4   6    0.70    0.20
  -3  -4   6    0.70    0.20
   3   4  -6    0.40    0.10
  -4  -4   6    0.30    0.20
  -4  -4   6    0.10    0.20
   4   4  -6    0.20    0.10
  -5  -4   6   47.50    1.30
   5   4  -6   47.30    1.10
  -6  -4   6   13.70    0.70
  -7  -4   6   17.10    0.80
  -8  -4   6   44.70    1.40
  -9  -4   6   22.20    1.10
 -10  -4   6    2.80    0.50
 -11  -4   6    5.00    0.70
 -12  -4   6    2.20    0.60
 -13  -4   6    1.10    0.60
 -12   4  -7    9.20    1.00
 -11   4  -7    0.70    0.50
 -10   4  -7    1.50    0.50
  -9   4  -7    0.80    0.40
  -8   4  -7    6.50    0.70
  -7   4  -7    9.40    0.70
  -6   4  -7  444.76    9.20
   5  -4   7   41.10    1.40
  -5   4  -7   40.50    1.30
   4  -4   7   15.70    0.80
  -4   4  -7   15.30    0.70
   3  -4   7    4.50    0.50
  -3   4  -7    4.90    0.40
   2  -4   7   69.19    1.90
   2  -4   7   67.79    1.70
  -2   4  -7   67.59    1.70
   1  -4   7   48.00    1.30
   1  -4   7   47.20    1.40
  -1   4  -7   48.90    1.30
   0  -4   7    4.30    0.40
   0  -4   7    4.60    0.40
   0   4  -7    3.80    0.30
  -1  -4   7    6.20    0.40
  -1  -4   7    6.10    0.40
   1   4  -7    6.30    0.30
  -2  -4   7   61.39    1.60
  -2  -4   7   64.79    1.70
   2   4  -7   62.59    1.40
  -3  -4   7   66.29    1.70
  -3  -4   7   63.99    1.60
   3   4  -7   64.29    1.50
  -4  -4   7   31.70    1.00
  -4  -4   7   31.40    1.10
  -5  -4   7    6.40    0.40
  -5  -4   7    6.70    0.50
  -6  -4   7   71.79    1.90
  -7  -4   7  144.19    3.40
  -8  -4   7   25.70    1.10
  -9  -4   7   99.99    2.70
 -10  -4   7    0.10    0.40
 -11  -4   7    6.00    0.80
 -12  -4   7   52.59    1.90
 -13  -4   7    3.60    0.70
 -11   4  -8   13.40    1.00
 -10   4  -8   29.60    1.30
  -9   4  -8    0.50    0.40
  -8   4  -8   57.29    1.90
  -7   4  -8   24.10    1.10
  -6   4  -8  237.98    5.30
   5  -4   8   78.29    2.30
  -5   4  -8   80.19    2.20
   4  -4   8  206.08    4.80
  -4   4  -8  211.58    4.60
   3  -4   8  331.07    7.10
  -3   4  -8  331.47    6.90
   2  -4   8    5.80    0.40
   2  -4   8    5.80    0.50
  -2   4  -8    6.30    0.50
   1  -4   8  129.19    3.10
   1  -4   8  133.79    3.10
  -1   4  -8  132.39    2.90
   0  -4   8   81.99    2.10
   0  -4   8   84.89    2.10
   0   4  -8   85.99    2.00
  -1  -4   8  153.98    3.50
  -1  -4   8  156.68    3.50
   1   4  -8  157.48    3.30
  -2  -4   8   45.50    1.30
  -2  -4   8   47.60    1.40
   2   4  -8   45.20    1.20
  -3  -4   8   94.29    2.40
  -3  -4   8   93.59    2.20
  -4  -4   8   38.30    1.30
  -4  -4   8   37.50    1.10
  -5  -4   8    0.20    0.30
  -6  -4   8    0.20    0.30
  -7  -4   8   41.10    1.40
  -8  -4   8    0.80    0.40
  -9  -4   8    0.80    0.40
 -10  -4   8    1.40    0.50
 -11  -4   8   11.00    1.00
 -12  -4   8    4.90    0.80
 -10   4  -9   23.50    1.20
  -9   4  -9   17.70    1.00
  -8   4  -9   12.00    0.90
  -7   4  -9   36.70    1.40
  -6   4  -9    2.20    0.50
  -5   4  -9  203.68    4.60
   4  -4   9   10.30    0.80
  -4   4  -9   10.80    0.70
   3  -4   9  102.19    2.80
  -3   4  -9  107.79    2.60
   2  -4   9  103.19    2.70
  -2   4  -9  103.39    2.50
   1  -4   9   12.10    0.70
   1  -4   9   13.30    0.70
  -1   4  -9   13.00    0.60
   0  -4   9   37.40    1.30
   0  -4   9   39.00    1.30
   0   4  -9   37.60    1.10
  -1  -4   9    0.60    0.30
  -1  -4   9    0.60    0.30
   1   4  -9    0.90    0.20
  -2  -4   9   27.30    1.10
  -2  -4   9   26.40    1.00
  -3  -4   9    5.40    0.60
  -3  -4   9    4.70    0.50
  -4  -4   9   16.70    0.90
  -5  -4   9   51.79    1.70
  -6  -4   9    2.20    0.40
  -7  -4   9    8.50    0.80
  -8  -4   9    5.80    0.70
  -9  -4   9    0.50    0.40
 -10  -4   9   16.20    1.10
 -11  -4   9    1.30    0.60
  -9   4 -10   14.90    1.10
  -8   4 -10    3.60    0.60
  -7   4 -10    9.60    0.80
  -6   4 -10    3.10    0.50
  -5   4 -10    7.40    0.70
   4  -4  10   12.40    0.90
  -4   4 -10   12.20    0.80
   3  -4  10    0.10    0.30
  -3   4 -10    0.00    0.30
   2  -4  10   60.89    1.90
  -2   4 -10   63.39    1.80
   1  -4  10  100.19    2.60
  -1   4 -10   99.39    2.40
   0  -4  10    6.30    0.60
   0  -4  10    7.20    0.60
   0   4 -10    7.10    0.50
  -1  -4  10    3.10    0.40
  -1  -4  10    3.00    0.50
  -2  -4  10    4.50    0.50
  -2  -4  10    4.50    0.60
  -3  -4  10   25.90    1.10
  -4  -4  10    6.00    0.70
  -5  -4  10   16.70    1.00
  -6  -4  10   10.60    0.90
  -7  -4  10    0.20    0.40
  -8  -4  10   15.30    1.10
  -9  -4  10    0.40    0.50
 -10  -4  10    6.30    0.90
 -11  -4  10   39.50    2.00
  -9   4 -11    4.30    0.80
  -8   4 -11    6.70    0.80
  -7   4 -11    9.40    0.90
  -6   4 -11   15.90    1.00
  -5   4 -11   16.50    1.00
  -4   4 -11   13.00    0.90
   3  -4  11   32.90    1.40
  -3   4 -11   31.30    1.20
   2  -4  11   31.20    1.30
  -2   4 -11   30.10    1.10
   1  -4  11    9.50    0.80
  -1   4 -11   10.20    0.70
   0  -4  11   28.70    1.20
  -1  -4  11   32.70    1.40
  -1  -4  11   36.90    1.30
  -2  -4  11   52.59    1.80
  -3  -4  11   13.90    0.90
  -4  -4  11   44.30    1.70
  -5  -4  11   24.60    1.30
  -6  -4  11    6.00    0.80
  -7  -4  11    2.00    0.60
  -8  -4  11   45.00    1.90
  -9  -4  11    4.30    0.80
 -10  -4  11   17.20    1.50
  -7   4 -12    7.60    0.80
  -6   4 -12    0.20    0.40
  -5   4 -12    1.40    0.50
  -4   4 -12    5.50    0.70
  -3   4 -12    1.90    0.50
   2  -4  12    5.60    0.70
   1  -4  12    2.20    0.50
   0  -4  12    7.10    0.70
  -1  -4  12    8.60    0.80
  -2  -4  12    6.10    0.80
  -3  -4  12    4.00    0.70
  -4  -4  12   29.00    1.40
  -5  -4  12    0.60    0.50
  -6  -4  12   -0.30    0.50
  -7  -4  12    2.00    0.60
  -8  -4  12    6.30    0.90
  -6   4 -13    5.80    0.80
  -5   4 -13    0.80    0.50
   1  -4  13    3.00    0.60
  -2  -4  13   14.60    1.10
  -3  -4  13    1.10    0.50
  -4  -4  13   82.59    2.70
  -5  -4  13   19.60    1.30
  -6  -4  13    1.80    0.60
  -7  -4  13    0.80    0.60
  -3  -4  14    3.00    0.70
  -4  -4  14   16.30    1.20
  -5  -4  14   39.20    1.90
  -5   5  14    1.20    0.60
   1  -5 -14   10.90    0.80
   0  -5 -14    4.90    0.60
  -1  -5 -14   38.90    1.50
  -2  -5 -14    8.80    0.90
  -3  -5 -14    0.10    0.40
  -7   5  13   17.00    1.50
  -6   5  13   10.40    1.20
  -5   5  13    8.80    1.10
  -4   5  13   -0.30    0.50
   3  -5 -13   17.90    0.90
   2  -5 -13   15.90    0.90
   1  -5 -13   -0.10    0.30
   0  -5 -13    2.60    0.50
  -1  -5 -13   35.30    1.40
  -2  -5 -13   17.60    1.00
  -3  -5 -13   28.30    1.30
  -4  -5 -13   -0.10    0.40
  -5  -5 -13    0.40    0.50
  -8   5  12    7.00    1.00
  -7   5  12    0.10    0.50
  -6   5  12    0.60    0.50
  -5   5  12   23.80    1.50
   4  -5 -12    8.70    0.60
  -4   5  12    9.20    1.00
   3  -5 -12   -0.20    0.30
  -3   5  12    0.70    0.50
   2  -5 -12   41.50    1.40
   1  -5 -12   -0.20    0.30
   0  -5 -12   57.69    1.80
  -1  -5 -12    9.10    0.70
  -2  -5 -12    3.90    0.60
  -3  -5 -12   50.19    1.70
  -4  -5 -12    1.80    0.50
  -5  -5 -12    0.30    0.40
  -6  -5 -12   22.80    1.30
  -7  -5 -12   15.40    1.10
 -10   5  11   35.60    2.10
  -9   5  11   30.70    1.70
  -8   5  11   15.50    1.30
  -7   5  11    5.30    0.80
   6  -5 -11   71.49    2.40
  -6   5  11   71.79    2.50
   5  -5 -11    9.30    0.60
  -5   5  11   11.00    1.00
   4  -5 -11    5.80    0.50
  -4   5  11    5.10    0.70
   3  -5 -11    2.50    0.40
  -3   5  11    2.70    0.60
   2  -5 -11    4.60    0.50
   1  -5 -11    2.30    0.40
   0  -5 -11   25.20    1.00
  -1  -5 -11   65.89    1.90
  -2  -5 -11   -0.30    0.30
  -3  -5 -11   91.99    2.50
  -4  -5 -11   15.10    0.90
  -5  -5 -11    1.10    0.40
  -6  -5 -11    0.30    0.40
  -7  -5 -11    4.20    0.70
  -8  -5 -11    9.80    1.00
 -11   5  10    7.00    0.90
 -10   5  10    1.10    0.50
  -9   5  10   19.30    1.30
  -8   5  10    5.20    0.80
   7  -5 -10    3.30    0.40
  -7   5  10    4.40    0.70
   6  -5 -10   11.50    0.60
  -6   5  10   10.80    1.00
   5  -5 -10   11.90    0.60
  -5   5  10   12.50    1.00
  -4   5  10    0.70    0.40
   3  -5 -10    1.50    0.30
  -3   5  10    1.80    0.50
   2  -5 -10   14.70    0.70
  -2   5  10   15.50    1.00
   1  -5 -10    7.70    0.50
   0  -5 -10    7.00    0.50
  -1  -5 -10   40.10    1.30
  -2  -5 -10   15.40    0.80
  -3  -5 -10   40.80    1.40
  -4  -5 -10   13.80    0.80
  -5  -5 -10    2.10    0.40
  -6  -5 -10    2.00    0.50
  -7  -5 -10    0.50    0.40
  -8  -5 -10   33.40    1.50
  -9  -5 -10   27.50    1.40
 -12   5   9    0.50    0.60
 -11   5   9   21.50    1.40
 -10   5   9   13.70    1.10
  -9   5   9   47.70    1.90
   8  -5  -9  104.79    2.50
  -8   5   9  106.69    3.10
   7  -5  -9    4.10    0.40
  -7   5   9    4.50    0.70
   6  -5  -9    8.00    0.50
  -6   5   9    7.20    0.70
   5  -5  -9   30.10    1.00
  -5   5   9   30.80    1.40
   4  -5  -9    9.80    0.50
  -4   5   9   10.10    0.80
   3  -5  -9  122.49    2.80
  -3   5   9  126.19    3.30
   2  -5  -9    9.00    0.50
  -2   5   9    9.00    0.80
   1  -5  -9   40.20    1.20
   0  -5  -9    5.70    0.50
  -1  -5  -9   62.99    1.70
  -2  -5  -9    1.60    0.30
  -3  -5  -9   84.49    2.20
  -4  -5  -9   50.89    1.60
  -5  -5  -9    1.00    0.40
  -6  -5  -9   43.30    1.50
  -7  -5  -9    3.30    0.50
  -8  -5  -9    1.30    0.50
  -9  -5  -9    3.90    0.70
 -10  -5  -9   35.10    1.60
 -12   5   8   19.20    1.30
 -11   5   8   -0.20    0.50
 -10   5   8    4.50    0.70
  -9   5   8   43.20    1.30
  -9   5   8   42.50    1.70
  -8   5   8   -0.30    0.30
  -8   5   8    0.00    0.20
  -7   5   8    5.00    0.40
  -7   5   8    4.90    0.60
   6  -5  -8   24.80    0.80
  -6   5   8   24.90    1.20
   5  -5  -8  115.89    2.60
  -5   5   8  113.89    3.10
   4  -5  -8   89.49    2.10
  -4   5   8   92.59    2.60
   3  -5  -8   50.19    1.30
  -3   5   8   48.10    1.70
   2  -5  -8    0.20    0.20
  -2   5   8    0.00    0.20
   1  -5  -8   44.20    1.20
   0  -5  -8    4.30    0.40
  -1  -5  -8    2.80    0.30
  -2  -5  -8    0.60    0.20
  -3  -5  -8  106.49    2.60
[truncated: 398,444 more chars]
