# Supplementary material for: Co-crystallization of 3,5-di­nitro­benzoic acid with two anti­psychotic agents: a simple 1:1 salt with trihexyphenidyl and a 1:2 acid salt containing a very short O—H⋯O hydrogen bond with chlorprothixene
Source: Acta Crystallogr E Crystallogr Commun. 2019 Jan 31;75(Pt 2):292–8. doi: 10.1107/S2056989019001385 (PMC6362656; doi:10.1107/S2056989019001385)
Supplement: Supplementary file 2 [file e-75-00292-Isup2.hkl]

data_I                                                                          
_shelx_title ' c18cg'                                                           
_shelx_refln_list_code          4                                               
_shelx_F_calc_maximum      164.02                                               
_exptl_crystal_F_000       548.00                                               
_reflns_d_resolution_high  0.7692                                               
                                                                                
loop_                                                                           
 _space_group_symop_operation_xyz                                               
 'x, y, z'                                                                      
 '-x, -y, -z'                                                                   
                                                                                
_cell_length_a    11.2743                                                       
_cell_length_b    11.2898                                                       
_cell_length_c    12.6478                                                       
_cell_angle_alpha 111.923                                                       
_cell_angle_beta  114.325                                                       
_cell_angle_gamma  95.903                                                       
                                                                                
_shelx_F_squared_multiplier     1.000                                           
                                                                                
loop_                                                                           
 _refln_index_h                                                                 
 _refln_index_k                                                                 
 _refln_index_l                                                                 
 _refln_F_squared_calc                                                          
 _refln_F_squared_meas                                                          
 _refln_F_squared_sigma                                                         
 _refln_observed_status                                                         
   1   0   0         23.12         37.67         1.08 o                         
   2   0   0        155.96        186.58         2.64 o                         
   3   0   0        586.28        613.38         8.07 o                         
   4   0   0        238.70        230.13         3.36 o                         
   5   0   0          3.27          3.68         0.45 o                         
   6   0   0          1.00          1.54         0.27 o                         
   7   0   0          0.83          1.88         1.08 o                         
   8   0   0         85.04         88.25         3.77 o                         
   9   0   0          1.99          0.27         1.35 o                         
  10   0   0        145.90        133.45         5.38 o                         
  11   0   0         19.78         19.91         2.69 o                         
  12   0   0         12.71          8.07         2.15 o                         
 -12   1   0          1.09          0.81         1.61 o                         
 -11   1   0         40.27         44.39         3.50 o                         
 -10   1   0         79.00         79.91         4.04 o                         
  -9   1   0        110.80        121.61         4.84 o                         
  -8   1   0         11.22          9.95         1.61 o                         
  -7   1   0        245.48        260.95         7.00 o                         
  -6   1   0          3.35          3.67         0.48 o                         
  -5   1   0          6.22          7.21         0.48 o                         
  -4   1   0        313.67        355.13         9.69 o                         
  -3   1   0         87.70         84.89         1.49 o                         
  -2   1   0       2837.55       2935.77        38.23 o                         
  -1   1   0          2.41          6.88         0.40 o                         
   0   1   0        163.49        137.91         2.56 o                         
   1   1   0          0.08          0.54         0.27 o                         
   2   1   0       2389.25       2545.83        45.99 o                         
   3   1   0       1216.78       1261.18        23.14 o                         
   4   1   0       1060.79       1154.53        23.95 o                         
   5   1   0        126.39        141.38         2.39 o                         
   6   1   0         12.03         15.07         0.72 o                         
   7   1   0          0.68          2.42         1.08 o                         
   8   1   0         76.45         81.79         3.77 o                         
   9   1   0        558.53        543.16        12.91 o                         
  10   1   0         29.66         34.71         3.23 o                         
  11   1   0          3.10          2.42         1.61 o                         
  12   1   0          0.03         -1.61         1.61 o                         
 -12   2   0          7.93          5.92         1.88 o                         
 -11   2   0         15.21         19.10         2.42 o                         
 -10   2   0        227.38        210.91         6.73 o                         
  -9   2   0        633.85        635.72        14.26 o                         
  -8   2   0        113.18        118.65         4.30 o                         
  -7   2   0        176.43        169.74         5.11 o                         
  -6   2   0        725.30        729.04        10.06 o                         
  -5   2   0        357.58        400.41         5.89 o                         
  -4   2   0        437.19        460.22        10.63 o                         
  -3   2   0        236.43        239.87         3.61 o                         
  -2   2   0        542.74        621.46         8.18 o                         
  -1   2   0        539.90        536.17         7.23 o                         
   0   2   0        692.42        674.78         8.75 o                         
   1   2   0       5537.40       5551.86       127.26 o                         
   2   2   0       2140.27       2172.11        39.82 o                         
   3   2   0        222.64        223.80         3.41 o                         
   4   2   0       4291.58       4537.28        67.53 o                         
   5   2   0         80.63         81.95         1.59 o                         
   6   2   0          3.79          5.11         1.08 o                         
   7   2   0          7.81          6.73         1.35 o                         
   8   2   0          1.87          1.35         1.08 o                         
   9   2   0          3.66          2.42         1.35 o                         
  10   2   0          8.89          5.92         1.88 o                         
  11   2   0         34.90         30.13         3.23 o                         
 -13   3   0         61.13         65.11         6.46 o                         
 -12   3   0        199.00        214.14         7.53 o                         
 -11   3   0        101.18         99.01         4.84 o                         
 -10   3   0         51.78         54.08         3.50 o                         
  -9   3   0         74.58         65.92         3.50 o                         
  -8   3   0         85.38         76.14         3.50 o                         
  -7   3   0          0.82          1.40         0.45 o                         
  -6   3   0        207.32        219.96         3.79 o                         
  -5   3   0        905.32        892.58        12.08 o                         
  -4   3   0          0.39          0.67         0.40 o                         
  -3   3   0         27.15         33.90         0.95 o                         
  -2   3   0       1171.09       1184.53        24.21 o                         
  -1   3   0       1830.05       1739.31        24.67 o                         
   0   3   0        580.72        604.92        10.22 o                         
   1   3   0        183.76        219.85         3.36 o                         
   2   3   0        129.14        156.83         3.77 o                         
   3   3   0         70.33         70.31         1.61 o                         
   4   3   0        683.26        636.44         8.75 o                         
   5   3   0        237.67        229.62         6.05 o                         
   6   3   0        193.57        199.61         5.65 o                         
   7   3   0         47.23         44.12         2.69 o                         
   8   3   0         17.41         14.53         1.88 o                         
   9   3   0         20.20         16.68         2.42 o                         
  10   3   0         20.58         19.37         2.42 o                         
  11   3   0          5.14          3.77         1.88 o                         
 -13   4   0         89.23         92.55         5.65 o                         
 -12   4   0        525.42        534.82        13.18 o                         
 -11   4   0        158.95        159.25         5.92 o                         
 -10   4   0        189.83        196.11         6.46 o                         
  -9   4   0         27.08         27.71         2.42 o                         
  -8   4   0        142.42        128.88         4.57 o                         
  -7   4   0        240.92        236.37         4.17 o                         
  -6   4   0        302.16        300.70         4.85 o                         
  -5   4   0        805.94        841.40        11.41 o                         
  -4   4   0          3.50          2.58         0.54 o                         
  -3   4   0        865.96       1008.97        13.21 o                         
  -2   4   0       2357.00       2400.75        35.68 o                         
  -1   4   0         90.44         89.45         1.19 o                         
   0   4   0         62.39         72.22         1.61 o                         
   1   4   0        150.12        146.38         2.45 o                         
   2   4   0        802.43        831.98        11.03 o                         
   3   4   0        482.89        502.27         9.95 o                         
   4   4   0        239.30        233.43         3.79 o                         
   5   4   0         86.84         80.28         4.98 o                         
   6   4   0         11.60         14.53         1.61 o                         
   7   4   0         67.31         57.04         2.96 o                         
   8   4   0         12.63         10.22         1.88 o                         
   9   4   0          0.04         -1.35         1.35 o                         
  10   4   0          2.05          3.23         1.61 o                         
 -13   5   0          1.07          1.88         1.88 o                         
 -12   5   0          6.73          5.38         1.61 o                         
 -11   5   0         18.94         19.64         2.42 o                         
 -10   5   0         70.77         65.65         3.50 o                         
  -9   5   0         97.44         97.67         4.04 o                         
  -8   5   0         28.51         20.99         1.88 o                         
  -7   5   0         17.66         19.04         1.23 o                         
  -6   5   0         15.19         18.03         1.14 o                         
  -5   5   0          0.46          0.94         0.38 o                         
  -4   5   0        484.79        503.05        10.49 o                         
  -3   5   0        482.48        482.92        13.72 o                         
  -2   5   0       1027.88       1107.56        16.61 o                         
  -1   5   0       1490.28       1591.50        16.88 o                         
   0   5   0        376.82        353.63         5.11 o                         
   1   5   0        120.98        132.54         2.33 o                         
   2   5   0         51.84         49.46         1.29 o                         
   3   5   0        139.23        150.97         2.75 o                         
   4   5   0         12.32         15.24         0.71 o                         
   5   5   0        190.27        179.66         3.41 o                         
   6   5   0          6.91          9.15         1.35 o                         
   7   5   0         80.22         69.95         3.50 o                         
 -13   6   0         20.34         15.07         2.69 o                         
 -12   6   0         86.05         80.45         4.04 o                         
 -11   6   0         79.09         82.60         4.04 o                         
 -10   6   0        159.62        147.95         5.11 o                         
  -9   6   0        228.03        225.44         6.46 o                         
  -8   6   0        732.62        738.07        10.84 o                         
  -7   6   0        767.82        720.81        10.37 o                         
  -6   6   0          1.75          3.70         1.21 o                         
  -5   6   0          2.22          3.42         0.48 o                         
  -4   6   0          0.00          1.92         1.48 o                         
  -3   6   0        150.16        154.95         2.64 o                         
  -2   6   0        323.70        315.98         4.84 o                         
  -1   6   0          1.13          4.23         0.45 o                         
   0   6   0        427.13        486.54         6.90 o                         
   1   6   0          6.15          8.79         0.65 o                         
   2   6   0        179.43        167.80         3.50 o                         
   3   6   0         16.38         22.06         1.03 o                         
   4   6   0         36.95         34.70         1.23 o                         
   5   6   0          1.17          3.77         0.81 o                         
   6   6   0         34.38         34.98         1.88 o                         
   7   6   0         31.90         26.37         1.88 o                         
   8   6   0          6.20          2.69         1.08 o                         
   9   6   0          5.27          4.57         1.35 o                         
 -12   7   0          3.40          2.42         1.35 o                         
 -11   7   0          0.01          0.27         1.08 o                         
 -10   7   0         20.60         21.26         2.15 o                         
  -9   7   0        113.25        116.77         4.04 o                         
  -8   7   0       1613.24       1606.39        21.59 o                         
  -7   7   0        425.85        435.25         6.93 o                         
  -6   7   0        115.83        110.28         3.63 o                         
  -5   7   0        366.86        381.11         6.32 o                         
  -4   7   0         95.57        100.44         2.04 o                         
  -3   7   0         73.54         78.77         1.63 o                         
  -2   7   0        332.00        350.55         8.61 o                         
  -1   7   0          0.05          2.89         0.67 o                         
   0   7   0        462.83        474.66         6.97 o                         
   1   7   0        264.95        259.14         4.84 o                         
   2   7   0         71.25         76.08         1.79 o                         
   3   7   0          1.90          1.69         0.45 o                         
   4   7   0         63.94         64.53         1.87 o                         
   5   7   0         12.46          9.95         1.08 o                         
   6   7   0          7.72          8.88         1.08 o                         
   7   7   0          8.34         11.84         1.35 o                         
   8   7   0          5.39          4.57         1.35 o                         
 -12   8   0          7.77          8.34         1.61 o                         
 -11   8   0          0.29          0.00         0.81 o                         
 -10   8   0        211.42        203.91         5.92 o                         
  -9   8   0         59.85         56.50         2.69 o                         
  -8   8   0          0.07          0.38         0.54 o                         
  -7   8   0        285.49        285.48         4.97 o                         
  -6   8   0          7.22          9.95         1.61 o                         
  -5   8   0          0.15          1.08         1.08 o                         
  -4   8   0          3.55          4.84         1.08 o                         
  -3   8   0         72.88         77.22         3.50 o                         
  -2   8   0         11.46          9.42         1.61 o                         
  -1   8   0          5.59          6.39         0.50 o                         
   0   8   0        117.82        104.87         2.24 o                         
   1   8   0        842.78        850.94        11.83 o                         
   2   8   0         39.71         36.85         2.02 o                         
   3   8   0         50.91         50.79         1.54 o                         
   4   8   0          1.10          0.75         0.45 o                         
   5   8   0          5.18          5.38         1.08 o                         
   6   8   0          6.44          7.53         1.08 o                         
   7   8   0         26.27         29.33         2.15 o                         
  -8   9   0        104.09        113.54         4.57 o                         
  -7   9   0        440.50        433.39        10.76 o                         
  -6   9   0         80.19         90.67         4.04 o                         
  -5   9   0        169.28        181.85         5.92 o                         
  -4   9   0         84.60         70.22         3.50 o                         
  -3   9   0         29.87         25.83         2.42 o                         
  -2   9   0         37.10         33.63         2.69 o                         
  -1   9   0         25.07         25.56         2.42 o                         
   0   9   0         94.90        106.96         2.58 o                         
   1   9   0         31.13         29.06         1.34 o                         
   2   9   0         81.48         75.33         1.99 o                         
   3   9   0         11.41          7.99         1.48 o                         
   4   9   0          0.77          2.96         1.08 o                         
  -9  10   0          5.13          3.23         1.35 o                         
  -8  10   0          4.22          2.42         1.35 o                         
  -7  10   0         28.24         33.63         2.69 o                         
  -6  10   0          9.54          9.69         1.88 o                         
  -5  10   0         18.21         19.91         2.42 o                         
  -4  10   0        231.17        251.81         7.80 o                         
  -3  10   0         12.12         13.45         1.88 o                         
  -2  10   0        141.59        138.80         5.38 o                         
  -1  10   0         34.98         31.48         2.69 o                         
   0  10   0        188.00        196.92         6.46 o                         
   1  10   0          3.07          2.42         1.35 o                         
   2  10   0        176.50        177.82         5.92 o                         
   3  10   0         13.27         14.80         1.88 o                         
  -9  11   0         10.52          8.34         1.88 o                         
  -8  11   0         24.71         29.06         2.96 o                         
  -7  11   0         34.87         39.28         3.23 o                         
  -6  11   0          0.85          0.54         1.08 o                         
  -5  11   0          1.39          0.00         1.08 o                         
  -4  11   0         73.61         74.80         4.30 o                         
  -3  11   0        111.57        123.76         5.38 o                         
  -2  11   0         19.22         20.45         2.69 o                         
  -1  11   0          0.00          0.00         1.08 o                         
   0  11   0         63.81         58.92         3.77 o                         
   1  11   0          4.04          2.69         1.35 o                         
   2  11   0         34.13         30.13         2.96 o                         
   3  11   0          0.48          1.88         1.35 o                         
  -9  12   0         60.45         72.37         4.30 o                         
  -8  12   0         45.48         46.55         3.50 o                         
  -7  12   0         21.50         26.10         2.96 o                         
  -6  12   0         67.61         75.60         4.57 o                         
  -5  12   0          6.73          7.80         1.88 o                         
  -4  12   0          5.71          9.69         2.15 o                         
  -3  12   0          0.00          0.27         1.35 o                         
  -2  12   0         10.51          8.61         2.15 o                         
  -1  12   0         47.13         49.51         3.77 o                         
   0  12   0          4.26          4.57         1.61 o                         
   1  12   0         18.76         25.02         2.96 o                         
   2  12   0         12.62          9.95         1.88 o                         
  -7  13   0          3.63          7.53         2.15 o                         
  -6  13   0        119.21        139.61         6.46 o                         
  -5  13   0         66.18         84.48         5.11 o                         
  -4  13   0          1.15          4.84         1.88 o                         
  -3  13   0          0.13          1.08         1.61 o                         
  -2  13   0          0.36          0.54         1.61 o                         
  -1  13   0         21.01         19.37         3.23 o                         
  -1 -13   1          9.54         10.76         2.42 o                         
   0 -13   1          5.10          7.00         1.88 o                         
   1 -13   1         26.76         29.06         3.23 o                         
   2 -13   1          3.97          5.65         1.88 o                         
   3 -13   1         23.30         36.59         3.50 o                         
   4 -13   1          0.03          0.00         1.35 o                         
   5 -13   1        220.34        242.39         8.61 o                         
   6 -13   1         26.29         29.33         3.23 o                         
   7 -13   1          0.96          1.61         1.35 o                         
   8 -13   1         23.78         20.18         2.69 o                         
  -3 -12   1          2.86          2.96         1.35 o                         
  -2 -12   1         11.21          8.88         1.88 o                         
  -1 -12   1         37.48         35.78         3.23 o                         
   0 -12   1         34.86         36.05         3.23 o                         
   1 -12   1         26.56         35.25         3.23 o                         
   2 -12   1         78.21         87.44         4.57 o                         
   3 -12   1          1.00          0.54         1.35 o                         
   4 -12   1          8.55          8.07         1.88 o                         
   5 -12   1          0.15         -0.54         1.08 o                         
   6 -12   1          1.70          2.42         1.35 o                         
   7 -12   1          5.45          7.80         1.88 o                         
   8 -12   1          3.91          3.23         1.61 o                         
  -3 -11   1         62.66         73.18         4.04 o                         
  -2 -11   1         10.46         11.03         1.88 o                         
  -1 -11   1          0.44         -0.27         1.08 o                         
   0 -11   1          4.86          7.53         1.61 o                         
   1 -11   1         17.77         18.56         2.42 o                         
   2 -11   1        156.97        174.59         6.46 o                         
   3 -11   1         65.78         69.95         4.04 o                         
   4 -11   1         57.50         58.12         3.77 o                         
   5 -11   1        138.91        140.15         5.65 o                         
   6 -11   1         17.65         24.75         2.69 o                         
   7 -11   1          1.36         -0.27         1.08 o                         
   8 -11   1          1.47          1.88         1.35 o                         
  -4 -10   1         32.78         31.75         2.42 o                         
  -3 -10   1          0.45         -0.54         1.08 o                         
  -2 -10   1         27.31         23.68         2.42 o                         
  -1 -10   1        159.95        166.25         5.92 o                         
   0 -10   1          0.49          0.81         1.08 o                         
   1 -10   1         30.02         25.02         2.42 o                         
   2 -10   1          1.65          1.08         1.08 o                         
   3 -10   1          0.46          1.35         1.08 o                         
   4 -10   1        117.76         89.06         4.04 o                         
   5 -10   1          0.17          3.50         1.35 o                         
   6 -10   1         44.31         36.86         2.96 o                         
   7 -10   1         91.22         87.98         4.04 o                         
   8 -10   1         11.24          9.95         1.88 o                         
  -4  -9   1         98.41         91.21         3.77 o                         
  -3  -9   1        133.01        136.38         4.84 o                         
  -2  -9   1         84.49         93.63         4.04 o                         
  -1  -9   1        516.65        497.69        11.57 o                         
   0  -9   1        323.15        326.06         8.61 o                         
   1  -9   1        332.87        338.17         8.88 o                         
   2  -9   1          0.74          0.81         0.81 o                         
   3  -9   1          8.49          7.26         1.35 o                         
   4  -9   1        360.31        364.00         9.42 o                         
   5  -9   1        578.64        611.77        13.99 o                         
   6  -9   1        587.16        576.26        13.18 o                         
   7  -9   1        242.04        234.86         7.00 o                         
   8  -9   1         12.97         11.43         1.21 o                         
   9  -9   1         18.42         20.18         1.61 o                         
  10  -9   1         32.75         39.01         2.42 o                         
  11  -9   1         58.28         66.46         3.23 o                         
  -8  -8   1          1.54          0.81         1.08 o                         
  -7  -8   1          4.74          3.50         1.08 o                         
  -6  -8   1          0.28          0.81         0.81 o                         
  -5  -8   1         24.56         21.73         1.23 o                         
  -4  -8   1         59.20         59.99         1.74 o                         
  -3  -8   1        115.62        110.86         2.39 o                         
  -2  -8   1         54.58         63.57         1.59 o                         
  -1  -8   1          6.41          6.04         0.48 o                         
   0  -8   1        133.23        140.33         2.64 o                         
   1  -8   1         78.87         71.22         1.88 o                         
   2  -8   1         83.71         85.29         3.50 o                         
   3  -8   1          6.30          7.34         0.69 o                         
   4  -8   1         95.04         91.82         2.04 o                         
   5  -8   1       1739.88       1657.59        21.94 o                         
   6  -8   1        588.35        617.34         9.08 o                         
   7  -8   1        158.60        167.91         3.50 o                         
   8  -8   1         10.09          7.53         1.08 o                         
   9  -8   1         52.05         63.50         2.96 o                         
  10  -8   1        196.52        186.16         5.65 o                         
  11  -8   1          0.06          1.08         1.08 o                         
  12  -8   1          3.61          4.04         1.35 o                         
  -9  -7   1         57.23         54.62         2.96 o                         
  -8  -7   1          1.84          2.15         1.08 o                         
  -7  -7   1          5.23          5.11         1.08 o                         
  -6  -7   1          1.13          0.54         0.81 o                         
  -5  -7   1        149.10        154.95         3.03 o                         
  -4  -7   1          1.44          2.95         0.67 o                         
  -3  -7   1        368.65        368.79         5.67 o                         
  -2  -7   1        133.08        121.31         2.39 o                         
  -1  -7   1        343.41        327.78         4.97 o                         
   0  -7   1        162.66        174.23         2.89 o                         
   1  -7   1         71.82         68.91         1.20 o                         
   2  -7   1         16.33         12.45         0.50 o                         
   3  -7   1        250.10        270.30         4.30 o                         
   4  -7   1        384.83        398.01         6.71 o                         
   5  -7   1         44.38         55.34         1.54 o                         
   6  -7   1        947.36        915.44        12.65 o                         
   7  -7   1       2073.95       2036.78        26.73 o                         
   8  -7   1          5.27          7.53         1.35 o                         
   9  -7   1          5.58          3.77         1.08 o                         
  10  -7   1         12.80          9.95         1.61 o                         
  11  -7   1         27.12         29.06         2.42 o                         
  12  -7   1         24.92         27.44         2.69 o                         
  -6  -6   1         31.71         34.98         2.42 o                         
  -5  -6   1         94.25         87.87         2.18 o                         
  -4  -6   1        131.35        129.70         2.56 o                         
  -3  -6   1        991.81        973.37        13.02 o                         
  -2  -6   1        248.97        290.61         5.92 o                         
  -1  -6   1        198.74        188.46         4.57 o                         
   0  -6   1         64.04         61.16         1.34 o                         
   1  -6   1        296.92        304.51         3.50 o                         
   2  -6   1        130.69        142.81         4.04 o                         
   3  -6   1       1237.20       1351.33        26.37 o                         
   4  -6   1        118.37        116.58         2.42 o                         
   5  -6   1         35.22         39.38         1.29 o                         
   6  -6   1        109.72        115.69         2.56 o                         
   7  -6   1         31.56         33.75         1.42 o                         
   8  -6   1        552.34        503.34        11.03 o                         
   9  -6   1         18.94         16.41         1.88 o                         
  10  -6   1        271.09        252.34         7.26 o                         
  11  -6   1         13.37          9.42         1.88 o                         
  12  -6   1          0.21         -1.08         1.08 o                         
 -10  -5   1          0.00         -1.08         1.61 o                         
  -9  -5   1          6.82          7.80         1.88 o                         
  -8  -5   1         33.99         25.56         2.42 o                         
  -7  -5   1          1.04         -0.27         0.81 o                         
  -6  -5   1         67.83         64.30         2.96 o                         
  -5  -5   1         47.58         53.24         1.61 o                         
  -4  -5   1        699.51        720.71        13.99 o                         
  -3  -5   1       1028.20       1089.28        20.72 o                         
  -2  -5   1        238.71        256.57         3.87 o                         
  -1  -5   1         15.75         12.45         0.54 o                         
   0  -5   1         42.72         44.72         1.61 o                         
   1  -5   1        774.97        809.82         8.58 o                         
   2  -5   1       2231.90       2482.41        32.96 o                         
   3  -5   1        237.92        277.00         4.25 o                         
   4  -5   1        241.14        287.47         4.47 o                         
   5  -5   1        632.75        587.65        11.70 o                         
   6  -5   1        298.80        305.78         7.00 o                         
   7  -5   1        216.49        212.00         4.00 o                         
   8  -5   1         58.46         50.04         2.69 o                         
   9  -5   1         30.53         33.63         2.69 o                         
  10  -5   1        503.46        490.16        11.84 o                         
  11  -5   1          0.81          1.08         1.35 o                         
  12  -5   1        109.49        115.96         5.11 o                         
 -11  -4   1          0.38         -1.08         1.61 o                         
 -10  -4   1          0.83          0.00         1.35 o                         
  -9  -4   1          0.13          0.81         1.35 o                         
  -8  -4   1         20.01         11.03         1.61 o                         
  -7  -4   1         10.76         11.84         1.61 o                         
  -6  -4   1        141.49        133.45         4.30 o                         
  -5  -4   1          0.18          0.13         0.38 o                         
  -4  -4   1         10.62         11.30         1.08 o                         
  -3  -4   1        612.92        632.49        12.38 o                         
  -2  -4   1       1935.21       1871.87        46.28 o                         
  -1  -4   1         56.84         48.25         1.09 o                         
   0  -4   1         39.77         25.30         0.76 o                         
   1  -4   1       3644.24       3694.57        63.89 o                         
   2  -4   1          2.42          3.63         0.40 o                         
   3  -4   1         94.71        149.26         2.56 o                         
   4  -4   1       1023.34       1080.85        14.27 o                         
   5  -4   1         22.03         17.69         1.48 o                         
   6  -4   1         46.12         44.47         1.42 o                         
   7  -4   1        200.13        187.23         5.38 o                         
   8  -4   1         14.61         15.61         1.88 o                         
   9  -4   1         30.13         27.98         2.42 o                         
  10  -4   1         49.92         46.01         2.96 o                         
  11  -4   1        109.63        100.89         4.57 o                         
  12  -4   1          0.87          1.61         1.61 o                         
 -12  -3   1         10.73          8.34         2.15 o                         
 -11  -3   1         51.30         46.82         3.77 o                         
 -10  -3   1         68.13         72.64         4.04 o                         
  -9  -3   1          0.33          0.00         1.08 o                         
  -8  -3   1        134.25        130.76         4.84 o                         
  -7  -3   1          1.63          0.81         0.81 o                         
  -6  -3   1        128.40        117.17         2.33 o                         
  -5  -3   1          1.54          0.54         0.54 o                         
  -4  -3   1       3369.90       3714.42        67.80 o                         
  -3  -3   1        658.58        731.20        13.72 o                         
  -2  -3   1        409.31        393.86         7.80 o                         
  -1  -3   1        622.21        660.10        13.30 o                         
   0  -3   1       1807.11       1813.45        26.63 o                         
   1  -3   1       2752.53       2845.93        41.76 o                         
   2  -3   1        173.58        220.29         3.90 o                         
   3  -3   1       3127.19       3153.47        41.85 o                         
   4  -3   1        106.20        113.37         2.07 o                         
   5  -3   1        217.42        233.39         3.79 o                         
   6  -3   1          3.69          3.62         0.45 o                         
   7  -3   1          3.16          4.30         1.08 o                         
   8  -3   1          0.04          0.27         1.08 o                         
   9  -3   1         15.11         12.91         1.88 o                         
  10  -3   1        177.52        164.63         5.92 o                         
  11  -3   1         11.97         12.38         2.42 o                         
  12  -3   1         30.90         35.25         3.50 o                         
 -12  -2   1          4.77         -1.08         1.61 o                         
 -11  -2   1          4.48          3.23         1.88 o                         
 -10  -2   1         65.92         59.19         3.77 o                         
  -9  -2   1         58.81         47.62         3.23 o                         
  -8  -2   1         18.20         14.26         1.88 o                         
  -7  -2   1         11.52         12.91         1.61 o                         
  -6  -2   1         21.24         23.21         0.93 o                         
  -5  -2   1        148.86        168.76         3.23 o                         
  -3  -2   1        273.46        343.01         6.73 o                         
  -2  -2   1      26901.24      26902.48       512.22 o                         
  -1  -2   1        958.39        941.84        17.49 o                         
   0  -2   1       2772.11       2659.72        43.05 o                         
   1  -2   1       4495.92       4404.62        67.44 o                         
   2  -2   1       1576.55       1565.12        20.55 o                         
   3  -2   1          0.85          2.88         0.40 o                         
   4  -2   1        513.28        543.33         7.50 o                         
   5  -2   1        355.32        378.66         5.48 o                         
   6  -2   1         47.89         39.55         2.15 o                         
   7  -2   1         59.07         60.00         2.96 o                         
   8  -2   1          1.42          0.81         1.08 o                         
   9  -2   1         39.54         37.67         2.96 o                         
  10  -2   1          1.05         -1.08         1.35 o                         
  11  -2   1         30.64         32.02         3.23 o                         
  12  -2   1          3.34          3.50         1.88 o                         
 -12  -1   1          5.75          3.23         1.88 o                         
 -11  -1   1          0.00          2.42         1.61 o                         
 -10  -1   1         24.10         20.99         2.42 o                         
  -9  -1   1        770.14        743.85        16.41 o                         
  -8  -1   1          2.36          1.61         1.08 o                         
  -7  -1   1          6.23          8.07         1.35 o                         
  -6  -1   1         52.97         59.05         1.38 o                         
  -5  -1   1        377.62        395.36         5.67 o                         
  -4  -1   1          4.25          6.91         0.45 o                         
  -3  -1   1      15392.28      15901.25       305.88 o                         
  -2  -1   1       1030.03       1000.23        18.56 o                         
  -1  -1   1         87.78         71.84         1.88 o                         
   0  -1   1        147.02        122.30         1.61 o                         
   1  -1   1       1818.73       1694.06        31.21 o                         
   2  -1   1       5742.46       5630.42       133.99 o                         
   3  -1   1        846.40        881.84        11.50 o                         
   4  -1   1         99.44        110.49         1.94 o                         
   5  -1   1         31.97         38.21         2.15 o                         
   6  -1   1         20.98         22.60         1.88 o                         
   7  -1   1        988.72       1046.50        20.99 o                         
   8  -1   1          0.01          0.81         1.08 o                         
   9  -1   1          0.01         -0.27         1.08 o                         
  10  -1   1         47.32         49.24         3.50 o                         
  11  -1   1          3.03          5.92         1.88 o                         
  12  -1   1          0.05         -0.81         1.61 o                         
 -12   0   1          3.13          1.08         1.61 o                         
 -11   0   1        145.88        151.99         5.92 o                         
 -10   0   1         14.00         11.03         2.15 o                         
  -9   0   1          4.76          4.57         1.35 o                         
  -8   0   1          9.09          8.61         1.61 o                         
  -7   0   1        216.87        230.17         3.81 o                         
  -6   0   1         92.56        102.15         1.99 o                         
  -5   0   1        180.80        178.53         2.91 o                         
  -4   0   1        156.63        132.35         2.26 o                         
  -3   0   1          9.19          9.38         0.54 o                         
  -2   0   1        625.03        585.40        11.03 o                         
  -1   0   1       3265.06       3094.04        67.26 o                         
   0   0   1       2530.31       2463.41        37.28 o                         
   1   0   1          4.13          2.42         0.27 o                         
   2   0   1        401.20        386.33         7.53 o                         
   3   0   1        334.10        309.92         6.73 o                         
   4   0   1        234.78        241.04         5.65 o                         
   5   0   1        123.19        120.39         2.04 o                         
   6   0   1        793.44        819.45        16.68 o                         
   7   0   1         12.92         11.03         1.61 o                         
   8   0   1         56.89         49.24         3.23 o                         
   9   0   1          0.50          0.27         1.35 o                         
  10   0   1          4.46          1.88         1.61 o                         
  11   0   1          4.71          2.69         1.61 o                         
  12   0   1          8.26         13.45         2.69 o                         
 -13   1   1          5.78          3.23         1.88 o                         
 -12   1   1          2.02          1.08         1.61 o                         
 -11   1   1          0.63         -0.81         1.35 o                         
 -10   1   1         73.95         69.42         3.77 o                         
  -9   1   1         70.32         75.07         3.77 o                         
  -8   1   1          1.34          0.54         1.08 o                         
  -7   1   1         11.43          9.49         0.69 o                         
  -6   1   1         24.37         16.27         0.94 o                         
  -5   1   1          8.59          6.09         0.45 o                         
  -4   1   1        342.66        352.87         9.01 o                         
  -3   1   1       1666.87       1560.04        21.21 o                         
  -2   1   1       5446.46       5581.23       117.70 o                         
   0   1   1       5936.00       5774.07       129.27 o                         
   1   1   1       8664.02       8581.68       293.91 o                         
   2   1   1        148.89        135.85         2.54 o                         
   3   1   1          9.41          8.99         0.45 o                         
   4   1   1        562.84        521.47        10.36 o                         
   5   1   1        608.24        616.20         8.31 o                         
   6   1   1        238.14        227.59         6.19 o                         
   7   1   1         17.74         17.22         1.88 o                         
   8   1   1        329.28        317.19         8.61 o                         
   9   1   1          2.24          2.69         1.35 o                         
  10   1   1         74.01         64.57         4.04 o                         
  11   1   1          0.58         -1.35         1.35 o                         
 -13   2   1          2.43          2.69         1.88 o                         
 -12   2   1         41.17         40.63         3.50 o                         
 -11   2   1         13.70         13.72         2.15 o                         
 -10   2   1         36.45         38.47         2.96 o                         
  -9   2   1         39.74         35.25         2.69 o                         
  -8   2   1        238.44        237.55         6.46 o                         
  -7   2   1          4.11          3.23         0.65 o                         
  -6   2   1         87.55         74.96         1.87 o                         
  -5   2   1        559.68        587.80         8.17 o                         
  -4   2   1          0.29          2.29         0.38 o                         
  -3   2   1          1.52          4.64         0.54 o                         
  -2   2   1       1433.77       1517.26        20.24 o                         
  -1   2   1       3044.33       3135.05        93.75 o                         
   0   2   1       2259.66       2184.43        32.35 o                         
   1   2   1        468.74        424.57         4.66 o                         
   2   2   1         83.93         94.17         1.71 o                         
   3   2   1         99.19         94.24         1.80 o                         
   4   2   1        898.87        941.94        12.45 o                         
   5   2   1          0.13          1.88         0.81 o                         
   6   2   1        183.00        169.21         5.11 o                         
   7   2   1         46.20         49.77         2.96 o                         
   8   2   1          0.43          0.81         1.08 o                         
   9   2   1         86.67         78.83         4.04 o                         
  10   2   1         33.04         36.59         3.23 o                         
  11   2   1          4.74          3.77         1.88 o                         
 -13   3   1         12.37         12.65         2.42 o                         
 -12   3   1        202.32        209.30         7.26 o                         
 -11   3   1          5.68          7.26         1.88 o                         
 -10   3   1        480.32        471.59        11.57 o                         
  -9   3   1        475.85        447.92        10.76 o                         
  -8   3   1         70.69         66.38         1.94 o                         
  -7   3   1         16.11         17.21         1.48 o                         
  -6   3   1        364.53        381.61        12.24 o                         
  -5   3   1        109.29         96.14         2.96 o                         
  -4   3   1        122.70        111.19         2.18 o                         
  -3   3   1       1785.94       1825.26        45.60 o                         
  -2   3   1         10.07         11.25         0.48 o                         
  -1   3   1         72.29         66.19         1.29 o                         
   0   3   1          0.18          2.15         0.24 o                         
   1   3   1        454.38        464.63         5.45 o                         
   2   3   1       2285.54       2311.53        24.64 o                         
   3   3   1       1277.30       1345.87        17.41 o                         
   4   3   1        200.44        235.05         3.79 o                         
   5   3   1         83.63         96.32         3.50 o                         
   6   3   1         18.55         16.14         1.88 o                         
   7   3   1         40.57         26.64         2.42 o                         
   8   3   1         30.77         26.37         2.42 o                         
   9   3   1          6.84          3.77         1.61 o                         
  10   3   1         13.41         14.53         2.42 o                         
 -13   4   1          1.27          0.54         1.61 o                         
 -12   4   1         17.43         14.53         2.42 o                         
 -11   4   1          6.59          7.26         1.88 o                         
 -10   4   1        321.38        298.89         8.34 o                         
  -9   4   1        732.44        711.83        15.34 o                         
  -8   4   1          4.58          6.12         0.84 o                         
  -7   4   1          6.27          4.52         0.65 o                         
  -6   4   1       1287.32       1298.37        30.81 o                         
  -5   4   1        243.42        224.53         3.90 o                         
  -4   4   1       1885.38       2007.58        27.83 o                         
  -3   4   1       1398.99       1448.74        18.93 o                         
  -2   4   1         52.09         49.51         1.08 o                         
  -1   4   1         27.67         18.91         0.69 o                         
   0   4   1          7.61          9.05         0.94 o                         
   1   4   1         63.04         81.93         1.32 o                         
   2   4   1         62.66         62.00         1.13 o                         
   3   4   1        188.84        195.44         2.69 o                         
   4   4   1        200.86        177.28         3.22 o                         
   5   4   1         89.93         97.40         3.50 o                         
   6   4   1          9.52          7.26         1.35 o                         
   7   4   1         10.02          7.53         1.61 o                         
   8   4   1          3.40          7.26         1.61 o                         
 -13   5   1         87.58         95.51         4.84 o                         
 -12   5   1         32.08         36.86         3.23 o                         
 -11   5   1          4.10          3.23         1.61 o                         
 -10   5   1        481.22        475.09        11.30 o                         
  -9   5   1        387.17        374.22         9.15 o                         
  -8   5   1         71.26         74.78         2.18 o                         
  -7   5   1         26.92         30.81         1.33 o                         
  -6   5   1       1763.93       1757.47        23.02 o                         
  -5   5   1        360.50        365.51         5.59 o                         
  -4   5   1       1218.26       1335.52        17.49 o                         
  -3   5   1       1078.61       1238.30        16.35 o                         
  -2   5   1        386.04        399.34         4.51 o                         
  -1   5   1        120.35        104.70         1.94 o                         
   0   5   1        686.87        729.17         9.87 o                         
   1   5   1         38.25         36.37         1.21 o                         
   2   5   1         13.15         13.63         0.68 o                         
   3   5   1          1.01          1.17         0.31 o                         
   4   5   1         22.27         25.60         1.32 o                         
   5   5   1         11.94          9.42         1.08 o                         
   6   5   1         28.74         32.29         1.88 o                         
 -13   6   1          2.79          2.15         1.61 o                         
 -12   6   1         40.26         39.82         2.96 o                         
 -11   6   1          5.83          2.42         1.35 o                         
 -10   6   1        232.03        205.53         6.19 o                         
  -9   6   1        230.37        225.51         7.13 o                         
  -8   6   1        239.16        232.09         4.47 o                         
  -7   6   1       1003.84        991.61        13.78 o                         
  -6   6   1         51.95         43.61         1.49 o                         
  -5   6   1         13.47         15.06         0.90 o                         
  -4   6   1        139.78        128.23         2.44 o                         
  -3   6   1        141.09        118.14         4.84 o                         
  -2   6   1          0.00          0.18         0.54 o                         
  -1   6   1        302.49        295.66         4.59 o                         
   0   6   1        197.13        218.61         3.62 o                         
   1   6   1        170.82        165.30         2.97 o                         
   2   6   1         99.29         90.99         1.94 o                         
   3   6   1         19.39         18.99         1.03 o                         
   4   6   1         18.96         18.67         1.09 o                         
   5   6   1          1.14          1.08         0.81 o                         
   6   6   1        103.40         90.40         3.23 o                         
   7   6   1         13.07          6.19         1.08 o                         
   8   6   1         15.26         21.79         2.15 o                         
 -13   7   1         17.99         16.41         2.42 o                         
 -12   7   1         16.32         15.34         2.15 o                         
 -11   7   1          1.42          1.61         1.08 o                         
 -10   7   1          9.88          8.61         1.61 o                         
  -9   7   1         20.99         18.84         1.33 o                         
  -8   7   1        324.24        322.29         5.59 o                         
  -7   7   1        133.44        124.60         2.91 o                         
  -6   7   1         27.08         25.21         1.21 o                         
  -5   7   1         32.90         31.75         2.15 o                         
  -4   7   1         16.88         20.72         1.88 o                         
  -3   7   1         48.83         48.16         2.69 o                         
  -2   7   1        146.24        155.18         2.89 o                         
  -1   7   1         53.83         64.44         2.02 o                         
   0   7   1          2.57          1.72         0.45 o                         
   1   7   1        114.40        113.94         2.42 o                         
   2   7   1        819.03        805.02        12.24 o                         
   3   7   1         57.25         52.63         1.68 o                         
   4   7   1         80.38         67.53         2.42 o                         
   5   7   1         17.70         19.91         1.61 o                         
   6   7   1         39.81         38.74         2.15 o                         
   7   7   1          0.69          1.35         0.81 o                         
   8   7   1         16.93         18.03         1.88 o                         
 -12   8   1          3.10          3.77         1.35 o                         
 -11   8   1          0.22          1.61         1.08 o                         
  -9   8   1          2.01          1.08         1.08 o                         
  -8   8   1         42.57         43.86         2.96 o                         
  -7   8   1         51.58         46.28         2.96 o                         
  -6   8   1        172.08        168.13         5.65 o                         
  -5   8   1        111.90        116.77         4.57 o                         
  -4   8   1        240.46        220.60         6.46 o                         
  -3   8   1        530.76        496.62        11.84 o                         
  -2   8   1        303.80        266.84         4.52 o                         
  -1   8   1        127.74        119.27         2.48 o                         
   0   8   1        106.63        101.71         2.96 o                         
   1   8   1        192.80        202.95         3.68 o                         
   2   8   1         74.34         79.01         1.99 o                         
   3   8   1         15.19         13.10         0.90 o                         
   4   8   1          6.71          6.46         1.08 o                         
   5   8   1         47.36         48.70         2.42 o                         
   6   8   1         59.39         61.61         2.69 o                         
   7   8   1          1.56          1.88         1.08 o                         
  -9   9   1         37.50         35.25         2.69 o                         
  -8   9   1        153.30        160.33         5.65 o                         
  -7   9   1         40.88         37.94         2.69 o                         
  -6   9   1         13.99         13.72         1.88 o                         
  -5   9   1        132.98        137.19         5.11 o                         
  -4   9   1         13.17         14.80         2.15 o                         
  -3   9   1        221.36        234.32         7.26 o                         
  -2   9   1        145.99        146.82         2.93 o                         
  -1   9   1        176.22        186.53         3.77 o                         
   0   9   1         64.53         65.14         1.83 o                         
   1   9   1        156.40        151.80         3.09 o                         
   2   9   1         13.09         14.34         1.21 o                         
   3   9   1         32.88         36.41         1.54 o                         
   4   9   1          2.54          1.08         0.81 o                         
   5   9   1         22.31         17.49         1.61 o                         
   6   9   1         88.96        101.16         3.50 o                         
  -9  10   1         36.79         36.32         2.96 o                         
  -8  10   1          0.31          0.00         1.08 o                         
  -7  10   1          8.41          8.34         1.88 o                         
  -6  10   1         28.81         24.21         2.69 o                         
  -5  10   1         35.38         40.36         3.23 o                         
  -4  10   1        202.66        188.31         6.73 o                         
  -3  10   1         39.14         38.74         2.96 o                         
  -2  10   1         22.08         24.48         2.69 o                         
  -1  10   1         91.32         94.71         4.57 o                         
   0  10   1          2.16          1.35         1.35 o                         
   1  10   1          7.17          4.57         1.61 o                         
   2  10   1          0.82          0.00         1.08 o                         
 -10  11   1          3.88          4.57         1.88 o                         
  -9  11   1        125.90        151.99         6.19 o                         
  -8  11   1        220.44        250.46         8.34 o                         
  -7  11   1          0.18          0.54         1.08 o                         
  -6  11   1          8.49         10.76         2.15 o                         
  -5  11   1         35.67         32.02         3.23 o                         
  -4  11   1         15.77         15.87         2.42 o                         
  -3  11   1         24.29         24.21         2.96 o                         
  -2  11   1         42.51         46.28         3.50 o                         
  -1  11   1         13.71         12.11         2.15 o                         
   0  11   1         34.99         36.05         3.23 o                         
   1  11   1         23.93         19.91         2.42 o                         
   2  11   1          3.34          3.77         1.61 o                         
  -9  12   1         15.12         16.14         2.42 o                         
  -8  12   1         34.12         40.09         3.50 o                         
  -7  12   1         51.73         67.80         4.30 o                         
  -6  12   1         19.19         11.57         2.15 o                         
  -5  12   1          7.79          8.88         1.88 o                         
  -4  12   1          0.34          0.81         1.35 o                         
  -3  12   1          2.69          1.08         1.61 o                         
  -2  12   1          3.99          3.23         1.61 o                         
  -1  12   1         51.79         52.20         4.04 o                         
   0  12   1         66.33         72.11         4.57 o                         
   1  12   1         12.42         11.84         2.15 o                         
  -2 -13   2          9.67          7.53         1.88 o                         
  -1 -13   2         37.42         36.32         3.50 o                         
   0 -13   2         96.53         99.82         5.11 o                         
   1 -13   2          6.87         10.76         2.15 o                         
   2 -13   2         49.98         50.58         4.04 o                         
   3 -13   2         50.80         50.31         3.77 o                         
   4 -13   2         42.48         38.74         3.50 o                         
   5 -13   2         18.17         17.49         2.42 o                         
   6 -13   2         27.44         43.32         3.50 o                         
   7 -13   2         15.96         29.60         3.23 o                         
   8 -13   2          7.65          6.19         1.88 o                         
  -4 -12   2          6.53          9.69         1.88 o                         
  -3 -12   2         62.04         54.62         3.50 o                         
  -2 -12   2         53.67         51.93         3.50 o                         
  -1 -12   2         21.77         19.64         2.42 o                         
   0 -12   2          0.78          0.81         1.35 o                         
   1 -12   2         24.38         23.95         2.96 o                         
   2 -12   2          2.06          4.04         1.61 o                         
   3 -12   2        127.15        122.69         5.38 o                         
   4 -12   2          0.04          0.27         1.08 o                         
   5 -12   2         56.12         61.07         3.77 o                         
   6 -12   2         49.42         51.12         3.50 o                         
   7 -12   2        181.27        199.88         7.00 o                         
  -4 -11   2        143.65        131.84         5.11 o                         
  -3 -11   2         25.30         24.48         2.69 o                         
  -2 -11   2         94.85        102.51         4.57 o                         
  -1 -11   2          7.04         12.65         1.88 o                         
   0 -11   2          0.69          1.88         1.35 o                         
   1 -11   2          5.02          4.84         1.61 o                         
   2 -11   2          6.74          6.19         1.61 o                         
   3 -11   2          8.47         13.18         2.15 o                         
   4 -11   2        135.18        139.34         5.38 o                         
   5 -11   2          1.66          1.35         1.35 o                         
   6 -11   2         34.65         43.32         3.23 o                         
   7 -11   2          1.08          1.35         1.08 o                         
  -5 -10   2          1.81          1.08         1.08 o                         
  -4 -10   2          6.81          8.88         1.61 o                         
  -3 -10   2        117.62        131.30         4.84 o                         
  -2 -10   2        479.99        489.62        11.84 o                         
  -1 -10   2         11.07         10.49         1.61 o                         
   0 -10   2         48.11         46.28         2.96 o                         
   1 -10   2        323.88        288.13         8.07 o                         
   2 -10   2        388.03        390.10         9.95 o                         
   3 -10   2        570.14        574.64        13.45 o                         
   4 -10   2         30.76         37.40         2.69 o                         
   5 -10   2        196.09        204.72         6.46 o                         
   6 -10   2         26.62         29.06         2.42 o                         
   7 -10   2          3.68          1.88         1.08 o                         
  10 -10   2          0.10          0.27         0.81 o                         
  11 -10   2          2.58          2.42         1.08 o                         
  -5  -9   2          2.23          3.77         1.08 o                         
  -4  -9   2         54.90         57.04         2.96 o                         
  -3  -9   2         10.80          8.88         1.61 o                         
  -2  -9   2          0.45          0.54         0.81 o                         
  -1  -9   2          3.09          3.50         1.08 o                         
   0  -9   2          3.67          3.50         1.08 o                         
   1  -9   2         25.62         23.14         2.15 o                         
   2  -9   2        261.91        263.91         7.26 o                         
   3  -9   2        142.34        155.49         5.11 o                         
   4  -9   2        491.99        510.65         8.34 o                         
   5  -9   2        470.79        481.54         7.35 o                         
   6  -9   2        143.55        140.89         2.97 o                         
   7  -9   2        872.45        853.04        12.24 o                         
   8  -9   2          1.15          1.35         0.81 o                         
   9  -9   2         15.07         13.99         1.61 o                         
  10  -9   2         94.42         92.28         3.50 o                         
  11  -9   2         52.65         66.46         3.23 o                         
  -7  -8   2         10.04         16.14         1.61 o                         
  -6  -8   2         49.78         43.86         2.15 o                         
  -5  -8   2         83.10         74.29         3.23 o                         
  -4  -8   2         25.42         26.57         1.09 o                         
  -3  -8   2          0.38          2.89         0.67 o                         
  -2  -8   2        813.14        802.20        14.93 o                         
  -1  -8   2        867.41        802.77        16.68 o                         
   0  -8   2         17.19         19.10         1.88 o                         
   1  -8   2          0.15          0.61         0.26 o                         
   2  -8   2          0.00          0.61         0.26 o                         
   3  -8   2         65.22         55.75         1.38 o                         
   4  -8   2         77.69         74.76         1.79 o                         
   5  -8   2       1589.86       1572.14        20.82 o                         
   6  -8   2        316.60        327.83         5.48 o                         
   7  -8   2          0.06          0.00         0.45 o                         
   8  -8   2         37.44         39.55         2.15 o                         
   9  -8   2        173.05        175.13         5.11 o                         
  10  -8   2         43.26         45.74         2.69 o                         
  11  -8   2         15.38         15.87         1.88 o                         
  12  -8   2          0.63          0.81         1.88 o                         
  -6  -7   2          1.55          0.00         0.54 o                         
  -5  -7   2          7.01          9.79         0.84 o                         
  -4  -7   2         33.32         30.99         1.21 o                         
  -3  -7   2        253.24        247.16         4.06 o                         
  -2  -7   2         82.45         76.23         1.74 o                         
  -1  -7   2         12.92         10.07         0.50 o                         
   0  -7   2        637.85        690.02         9.35 o                         
   1  -7   2        122.81         85.06         1.79 o                         
   2  -7   2         78.11         74.68         1.61 o                         
   3  -7   2         61.45         56.39         1.34 o                         
   4  -7   2         32.70         36.03         1.14 o                         
   5  -7   2          0.00          1.24         0.45 o                         
   6  -7   2         25.42         26.64         1.35 o                         
   7  -7   2         48.73         58.65         2.69 o                         
   8  -7   2          0.27          1.08         0.81 o                         
  10  -7   2         39.37         39.28         2.69 o                         
  11  -7   2         57.54         54.35         3.23 o                         
  12  -7   2         22.78         25.83         2.69 o                         
  -9  -6   2          0.35          0.27         1.35 o                         
  -8  -6   2         53.63         44.93         2.96 o                         
  -7  -6   2         60.16         62.69         3.23 o                         
  -6  -6   2         40.92         36.86         1.88 o                         
  -5  -6   2          0.05          0.54         0.54 o                         
  -4  -6   2        541.54        559.30        11.57 o                         
  -3  -6   2        247.76        233.48         3.79 o                         
  -2  -6   2          5.21          9.45         0.67 o                         
  -1  -6   2         84.57         80.87         1.61 o                         
   0  -6   2        696.62        648.17         8.96 o                         
   1  -6   2       1145.08       1297.06        17.22 o                         
   2  -6   2         74.53         73.71         2.15 o                         
   3  -6   2        100.21        103.15         2.07 o                         
   4  -6   2          9.90          6.92         1.48 o                         
   5  -6   2        304.47        298.56         4.85 o                         
   6  -6   2          5.75          9.55         0.76 o                         
   7  -6   2        346.20        322.84         7.80 o                         
   8  -6   2         25.74         21.26         1.88 o                         
   9  -6   2         16.65         16.68         1.88 o                         
  10  -6   2          4.42          6.19         1.35 o                         
  11  -6   2          3.27          4.30         1.61 o                         
  12  -6   2         58.14         69.95         4.04 o                         
 -11  -5   2          0.14         -1.35         1.35 o                         
 -10  -5   2         14.64         15.07         2.42 o                         
  -9  -5   2         24.42         22.33         2.42 o                         
  -8  -5   2          0.01          1.08         1.08 o                         
  -7  -5   2         37.56         33.36         2.42 o                         
  -6  -5   2         30.65         29.60         1.61 o                         
  -5  -5   2         30.24         31.75         1.61 o                         
  -4  -5   2         45.96         44.12         1.88 o                         
  -3  -5   2         66.65         82.33         2.69 o                         
  -2  -5   2        174.86        200.42         3.10 o                         
  -1  -5   2        284.65        305.35         4.33 o                         
   0  -5   2        366.45        370.66         4.42 o                         
   1  -5   2       5746.60       6104.85        91.33 o                         
   2  -5   2        300.28        312.31         4.55 o                         
   3  -5   2        723.44        780.89        10.46 o                         
   4  -5   2        133.49        142.96         2.69 o                         
   5  -5   2        281.44        271.98         4.38 o                         
   6  -5   2          2.12          2.84         0.54 o                         
   7  -5   2          6.93          8.07         1.35 o                         
   8  -5   2        150.19        144.45         4.84 o                         
   9  -5   2        190.92        178.62         5.65 o                         
  10  -5   2          6.97          4.84         1.61 o                         
  11  -5   2        177.26        183.47         6.46 o                         
  12  -5   2          0.69          0.54         1.35 o                         
 -11  -4   2          0.15         -0.27         1.61 o                         
 -10  -4   2          2.92          4.04         1.61 o                         
  -9  -4   2         30.44         33.63         2.69 o                         
  -8  -4   2         17.49         22.06         2.15 o                         
  -7  -4   2          8.70          8.98         2.56 o                         
  -6  -4   2        156.75        186.96         4.30 o                         
  -5  -4   2        154.33        181.31         4.30 o                         
  -4  -4   2       2190.84       2251.21        41.43 o                         
  -3  -4   2       4292.45       4445.35       113.81 o                         
  -2  -4   2         42.94         25.56         1.35 o                         
  -1  -4   2          4.76          4.26         1.48 o                         
   0  -4   2        272.10        278.74         9.69 o                         
   1  -4   2         51.24         52.30         2.29 o                         
   2  -4   2        795.74        903.51        27.17 o                         
   3  -4   2        215.69        221.97         3.42 o                         
   4  -4   2         89.17         85.04         3.77 o                         
   5  -4   2          9.39          9.32         0.65 o                         
   6  -4   2        136.33        130.76         4.04 o                         
   7  -4   2         65.73         68.07         2.96 o                         
   8  -4   2         19.03         19.64         2.15 o                         
   9  -4   2        116.78        109.50         4.30 o                         
  10  -4   2         38.46         40.36         2.96 o                         
  11  -4   2        387.72        380.95        10.22 o                         
  12  -4   2         76.64         78.03         4.30 o                         
 -12  -3   2          4.54          3.77         1.88 o                         
 -11  -3   2         72.86         71.57         4.30 o                         
 -10  -3   2          9.15          6.19         1.61 o                         
  -9  -3   2         26.55         22.06         2.42 o                         
  -8  -3   2          0.87          1.35         1.08 o                         
  -7  -3   2          1.83          2.49         0.48 o                         
  -6  -3   2         43.56         45.74         1.61 o                         
  -5  -3   2       1477.89       1510.03        27.98 o                         
  -4  -3   2        376.47        380.68         7.53 o                         
  -3  -3   2       4591.33       4703.11        85.56 o                         
  -2  -3   2       3255.58       3089.49        83.68 o                         
  -1  -3   2       6614.31       6559.64       156.29 o                         
   0  -3   2       5339.25       5294.13       105.72 o                         
   1  -3   2       1874.49       2001.98        26.34 o                         
   2  -3   2        769.97        854.65        11.13 o                         
   3  -3   2         12.32         12.65         0.81 o                         
   4  -3   2        160.29        163.27         3.23 o                         
   5  -3   2       1529.34       1667.87        21.59 o                         
   6  -3   2         43.20         42.24         2.42 o                         
   7  -3   2         59.95         73.72         3.23 o                         
   8  -3   2         10.81          9.15         1.61 o                         
   9  -3   2         96.54        101.97         4.30 o                         
  10  -3   2         18.53         23.41         2.69 o                         
  11  -3   2          1.31          1.88         1.61 o                         
  12  -3   2        128.50        123.23         5.65 o                         
 -12  -2   2        205.48        214.41         7.53 o                         
 -11  -2   2          0.88          1.35         1.61 o                         
 -10  -2   2          1.09         -0.81         1.08 o                         
  -9  -2   2          2.22          1.35         1.08 o                         
  -8  -2   2         67.63         57.31         2.96 o                         
  -7  -2   2          0.07          0.81         0.45 o                         
  -6  -2   2        113.11        140.28         2.58 o                         
  -5  -2   2         19.03         13.45         0.81 o                         
  -4  -2   2       1938.68       1877.79        34.44 o                         
  -3  -2   2       5811.63       5891.37       129.14 o                         
  -2  -2   2      16291.66      16494.19       328.22 o                         
  -1  -2   2        116.90        116.10         1.71 o                         
   0  -2   2         64.83         45.21         0.76 o                         
   1  -2   2      11898.09      11681.60       165.30 o                         
   2  -2   2        669.57        722.18         9.42 o                         
   3  -2   2         11.99         15.95         0.81 o                         
   4  -2   2       2064.01       2226.73        41.97 o                         
   5  -2   2        505.17        496.62        10.49 o                         
   6  -2   2          0.69          0.27         0.81 o                         
   7  -2   2          4.24          4.30         1.35 o                         
   8  -2   2          1.01          0.54         1.08 o                         
   9  -2   2          5.53          4.04         1.61 o                         
  10  -2   2          0.01          0.27         1.35 o                         
  11  -2   2         39.44         41.70         3.50 o                         
  12  -2   2          3.56          2.69         2.96 o                         
 -13  -1   2          6.33          7.26         2.69 o                         
 -12  -1   2         10.01         12.38         2.42 o                         
 -11  -1   2         28.13         27.44         2.96 o                         
 -10  -1   2         89.63         84.21         4.04 o                         
  -9  -1   2        381.46        394.40         9.95 o                         
  -8  -1   2        125.06        124.57         4.57 o                         
  -7  -1   2        436.64        419.61         9.15 o                         
  -6  -1   2        120.81        133.26         2.52 o                         
  -5  -1   2         10.98          9.15         0.54 o                         
  -4  -1   2         61.09         74.80         1.88 o                         
  -3  -1   2       7640.86       7815.17       168.13 o                         
  -2  -1   2         61.31         67.26         1.61 o                         
  -1  -1   2         13.26         32.03         0.57 o                         
   0  -1   2       4168.08       4093.18        62.26 o                         
   1  -1   2          0.68          4.52         0.24 o                         
   2  -1   2         33.26         30.40         1.35 o                         
   3  -1   2         70.94         71.57         2.42 o                         
   4  -1   2        467.56        480.47         9.95 o                         
   5  -1   2         71.02         83.41         2.96 o                         
   6  -1   2        216.39        241.58         6.46 o                         
   7  -1   2         41.29         37.94         2.69 o                         
   8  -1   2         13.01         11.57         1.88 o                         
   9  -1   2          5.29          5.92         1.61 o                         
  10  -1   2         33.97         30.67         2.96 o                         
  11  -1   2          8.97         12.65         2.42 o                         
 -13   0   2          0.02         -1.08         1.61 o                         
 -12   0   2          0.12          1.08         1.61 o                         
 -11   0   2         31.02         30.13         2.96 o                         
 -10   0   2         34.66         36.32         2.96 o                         
  -9   0   2        473.86        446.30        10.76 o                         
  -8   0   2        879.03        886.28        12.33 o                         
  -7   0   2        123.54        134.10         5.77 o                         
  -6   0   2        515.01        554.59         7.88 o                         
  -5   0   2         17.69         18.21         0.81 o                         
  -4   0   2       1029.36       1054.84        19.10 o                         
  -3   0   2       3341.38       3311.44        65.65 o                         
  -2   0   2       1560.66       1576.21        29.86 o                         
  -1   0   2       1713.29       1733.21        31.03 o                         
   0   0   2      11423.78      10845.27       192.91 o                         
   1   0   2       2144.55       2108.93        27.20 o                         
   2   0   2        273.29        275.21         5.65 o                         
   3   0   2          1.89          0.27         0.54 o                         
   4   0   2         22.36         12.11         1.35 o                         
   5   0   2        404.41        404.33         9.15 o                         
   6   0   2         72.74         68.61         2.96 o                         
   7   0   2         13.24         13.45         1.88 o                         
   8   0   2          4.76          2.42         1.35 o                         
   9   0   2         54.73         50.31         3.50 o                         
  10   0   2          0.93          2.15         1.61 o                         
  11   0   2          1.45          1.88         1.61 o                         
 -13   1   2          4.68          3.23         1.88 o                         
 -12   1   2          2.91          2.96         1.88 o                         
 -11   1   2         17.68         19.10         2.42 o                         
 -10   1   2        158.59        156.56         5.65 o                         
  -9   1   2        127.27        123.49         4.57 o                         
  -8   1   2        269.83        255.20         4.52 o                         
  -7   1   2          6.06          7.20         0.69 o                         
  -6   1   2        132.14        125.22         2.45 o                         
  -5   1   2        902.33        925.92        12.36 o                         
  -4   1   2          1.34         -0.27         0.27 o                         
  -3   1   2        995.31        862.23        15.87 o                         
  -2   1   2        572.83        596.16        11.30 o                         
  -1   1   2         39.33         36.08         1.48 o                         
   0   1   2        672.88        712.62         7.66 o                         
   1   1   2       3029.05       2926.28        38.47 o                         
   2   1   2        182.15        164.61         2.56 o                         
   3   1   2         97.20         87.35         1.54 o                         
   4   1   2          2.46          5.31         0.67 o                         
   5   1   2        116.17        107.08         3.77 o                         
   6   1   2        415.68        373.42         8.88 o                         
   7   1   2        167.52        152.53         5.11 o                         
   8   1   2        164.74        163.83         5.65 o                         
   9   1   2         69.44         61.88         3.77 o                         
  10   1   2          3.96          4.04         1.88 o                         
  11   1   2         18.09         15.07         2.42 o                         
 -13   2   2         40.73         42.78         3.77 o                         
 -12   2   2         48.26         40.63         3.50 o                         
 -11   2   2        181.88        183.20         6.46 o                         
 -10   2   2        101.44         95.24         4.30 o                         
  -9   2   2          0.02         -0.27         1.08 o                         
  -8   2   2        646.70        640.17         9.40 o                         
  -7   2   2          3.28          4.66         0.65 o                         
  -6   2   2         45.99         33.72         2.69 o                         
  -5   2   2        107.87        101.08         2.29 o                         
  -4   2   2       1345.84       1204.66        20.57 o                         
  -3   2   2         53.70         64.42         1.42 o                         
  -2   2   2        188.02        197.24         2.91 o                         
  -1   2   2         46.72         41.95         0.90 o                         
   0   2   2          0.15          0.18         0.16 o                         
   1   2   2          4.64          4.25         0.49 o                         
   2   2   2         55.41         46.49         0.93 o                         
   3   2   2         96.44        102.40         1.87 o                         
   4   2   2        455.04        436.38         6.24 o                         
   5   2   2          0.14          1.08         0.81 o                         
   6   2   2        118.16        121.61         4.30 o                         
   7   2   2         93.73         70.76         3.50 o                         
   8   2   2         17.86         12.65         1.88 o                         
   9   2   2          3.35          3.50         1.61 o                         
  10   2   2          2.69          2.69         1.61 o                         
 -13   3   2        150.13        148.49         6.19 o                         
 -12   3   2        164.74        168.13         6.19 o                         
 -11   3   2        131.41        141.49         5.38 o                         
 -10   3   2          0.42         -0.27         1.08 o                         
  -9   3   2          4.49          3.07         0.90 o                         
  -8   3   2        130.71        132.41         3.48 o                         
  -7   3   2        483.23        466.84         7.13 o                         
  -6   3   2        316.73        333.60         5.33 o                         
  -5   3   2       1080.39       1139.58        32.56 o                         
  -4   3   2        415.69        452.29         6.46 o                         
  -3   3   2         27.97         23.74         0.84 o                         
  -2   3   2        592.31        549.65         7.28 o                         
  -1   3   2        942.29        926.09        12.17 o                         
   0   3   2        163.93        183.81         2.20 o                         
   1   3   2        183.50        159.37         2.11 o                         
   2   3   2         39.22         50.59         1.27 o                         
   3   3   2        411.09        428.65         5.02 o                         
   4   3   2        183.08        149.30         4.30 o                         
   5   3   2        325.09        313.69         7.53 o                         
   6   3   2          4.65          4.30         1.35 o                         
   7   3   2        118.28        111.66         4.30 o                         
   8   3   2          7.82          8.61         1.88 o                         
 -13   4   2         60.04         66.99         4.04 o                         
 -12   4   2        487.76        476.17        12.11 o                         
 -11   4   2         12.60          8.34         1.88 o                         
 -10   4   2        226.69        223.02         6.73 o                         
  -9   4   2         20.77         21.03         1.42 o                         
  -8   4   2        191.81        178.79         3.61 o                         
  -7   4   2        360.79        372.54         5.99 o                         
  -6   4   2        385.20        373.89         5.80 o                         
  -5   4   2        211.23        232.35         3.98 o                         
  -4   4   2          0.94          2.17         0.45 o                         
  -3   4   2       1151.47       1284.22        16.73 o                         
  -2   4   2       1564.42       1713.86        22.64 o                         
  -1   4   2        235.13        226.68         3.56 o                         
   0   4   2        234.41        232.99         2.80 o                         
   1   4   2        417.20        423.37         4.86 o                         
   2   4   2        272.19        250.88         3.20 o                         
   3   4   2         10.27         14.72         0.66 o                         
   4   4   2        741.96        717.35         9.99 o                         
   5   4   2         50.46         42.97         2.02 o                         
   6   4   2         10.87          9.15         1.08 o                         
 -13   5   2         25.22         23.95         2.96 o                         
 -12   5   2         75.20         76.68         4.04 o                         
 -11   5   2        132.54        131.84         5.11 o                         
 -10   5   2        497.01        481.55        11.30 o                         
  -9   5   2        189.24        183.75         5.25 o                         
  -8   5   2         10.98          9.75         1.21 o                         
  -7   5   2          1.20          1.08         0.57 o                         
  -6   5   2        453.29        429.20         6.86 o                         
  -5   5   2         21.58         18.19         0.90 o                         
  -4   5   2         17.65         20.10         0.94 o                         
  -3   5   2       1708.37       1928.11        32.29 o                         
  -2   5   2        485.70        476.45         6.78 o                         
  -1   5   2        260.36        248.11         6.05 o                         
   0   5   2         46.39         53.42         1.34 o                         
   1   5   2        761.29        761.07        10.44 o                         
   2   5   2         51.91         57.79         1.49 o                         
   3   5   2        159.31        164.75         3.03 o                         
   4   5   2         64.55         58.12         2.15 o                         
   5   5   2         39.35         36.86         1.88 o                         
   6   5   2         24.32         15.87         1.61 o                         
   7   5   2        143.72        155.49         4.84 o                         
   8   5   2        114.35        128.61         4.57 o                         
 -13   6   2          5.74          5.38         1.61 o                         
 -12   6   2          4.79          4.04         1.61 o                         
 -11   6   2         20.99         15.07         1.88 o                         
 -10   6   2         11.32          9.42         1.61 o                         
  -9   6   2         71.16         65.57         2.18 o                         
  -8   6   2         95.06         90.06         4.71 o                         
  -7   6   2          8.41          8.29         0.84 o                         
  -6   6   2        410.35        408.06         6.44 o                         
  -5   6   2         33.38         27.94         1.14 o                         
  -4   6   2         48.18         51.93         2.69 o                         
  -3   6   2         21.61         24.21         1.88 o                         
  -2   6   2        414.60        400.43        10.08 o                         
  -1   6   2          2.74          0.07         0.26 o                         
   0   6   2         13.76         14.91         0.72 o                         
   1   6   2          3.12          4.15         0.48 o                         
   2   6   2         60.50         54.08         1.54 o                         
   3   6   2         75.95         73.53         4.17 o                         
   4   6   2        200.87        197.73         5.11 o                         
   5   6   2          5.40          4.04         0.81 o                         
   6   6   2          4.49          9.15         1.35 o                         
   7   6   2          4.74          7.00         1.35 o                         
   8   6   2          8.24          9.69         1.61 o                         
 -13   7   2          4.44          6.19         1.61 o                         
 -12   7   2         62.41         59.46         3.23 o                         
 -11   7   2         47.55         44.12         2.69 o                         
 -10   7   2         27.92         32.03         3.09 o                         
  -9   7   2         68.73         70.81         2.47 o                         
  -8   7   2        554.43        529.44        12.11 o                         
  -7   7   2        464.68        444.42        10.76 o                         
  -6   7   2         56.91         60.27         3.23 o                         
  -5   7   2        298.25        281.13         7.53 o                         
  -4   7   2        169.54        175.66         5.65 o                         
  -3   7   2        298.00        331.44         8.34 o                         
  -2   7   2        257.88        243.14         7.00 o                         
  -1   7   2        115.18        116.31         2.96 o                         
   0   7   2         12.73         14.22         0.90 o                         
   1   7   2         13.26         19.65         1.48 o                         
   2   7   2         74.42         70.91         1.94 o                         
   3   7   2          2.09          3.23         0.81 o                         
   4   7   2         16.14         14.80         1.35 o                         
   5   7   2         52.48         53.27         2.42 o                         
   6   7   2          7.56          7.80         1.35 o                         
   7   7   2         14.42         15.61         1.61 o                         
 -10   8   2         39.87         36.05         2.69 o                         
  -9   8   2          0.16          1.08         1.08 o                         
  -8   8   2         56.33         54.62         3.23 o                         
  -7   8   2        100.56        101.70         4.30 o                         
  -6   8   2          1.99          2.96         1.08 o                         
  -5   8   2        176.37        181.85         5.92 o                         
  -4   8   2          4.49          3.50         1.35 o                         
  -3   8   2         85.90         87.44         4.04 o                         
  -2   8   2         16.09         15.67         1.08 o                         
  -1   8   2          3.45          3.32         0.50 o                         
   0   8   2         17.91         16.62         0.93 o                         
   1   8   2         70.51         71.83         1.99 o                         
   2   8   2        313.80        299.32         5.17 o                         
   3   8   2         15.87         15.61         1.35 o                         
   4   8   2          6.76          7.26         1.08 o                         
   5   8   2         14.26         12.11         1.35 o                         
   6   8   2          0.05          1.08         0.81 o                         
 -10   9   2         23.51         24.75         2.69 o                         
  -9   9   2          0.40          0.81         1.08 o                         
  -8   9   2         10.01         12.38         2.15 o                         
  -7   9   2         63.93         60.00         3.50 o                         
  -6   9   2         11.87         16.14         2.15 o                         
  -5   9   2         11.78         12.91         1.88 o                         
  -4   9   2        319.27        308.04         8.88 o                         
  -3   9   2         25.47         19.64         2.42 o                         
  -2   9   2          9.78         10.43         0.93 o                         
  -1   9   2        124.28        119.07         4.71 o                         
   0   9   2         23.70         24.37         2.29 o                         
   1   9   2         61.61         58.31         1.83 o                         
   2   9   2         21.76         24.20         1.34 o                         
   3   9   2         37.39         37.40         1.88 o                         
   4   9   2        122.99        126.99         4.04 o                         
   5   9   2          7.02          7.53         1.35 o                         
 -10  10   2        132.27        155.22         5.92 o                         
  -9  10   2         69.57         79.37         4.30 o                         
  -8  10   2        154.97        160.33         6.19 o                         
  -7  10   2         25.90         23.41         2.69 o                         
  -6  10   2          6.68          4.30         1.61 o                         
  -5  10   2         27.76         32.02         2.96 o                         
  -4  10   2         12.63         10.49         1.88 o                         
  -3  10   2        117.06        114.62         5.11 o                         
  -2  10   2         12.76         11.30         2.15 o                         
  -1  10   2         39.16         47.62         3.50 o                         
   0  10   2         95.08        103.85         4.84 o                         
   1  10   2          6.66          6.19         1.61 o                         
 -10  11   2        186.11        216.02         7.80 o                         
  -9  11   2          1.41          1.08         1.35 o                         
  -8  11   2         69.37         81.79         4.57 o                         
  -7  11   2          0.70          0.54         1.35 o                         
  -6  11   2         49.40         54.89         3.77 o                         
  -5  11   2         14.53         10.76         2.15 o                         
  -4  11   2        250.27        259.07         8.61 o                         
  -3  11   2        355.31        364.00        10.49 o                         
  -2  11   2         18.74         17.22         2.42 o                         
  -1  11   2          6.58          5.92         1.88 o                         
   0  11   2         16.98         15.61         2.42 o                         
   1  11   2         14.17         14.26         2.15 o                         
  -8  12   2          2.02          2.15         1.35 o                         
  -7  12   2         57.26         70.76         4.57 o                         
  -6  12   2          2.21          4.84         1.88 o                         
  -5  12   2          5.17          6.46         1.88 o                         
  -4  12   2         85.25        107.62         5.65 o                         
  -3  12   2         29.85         34.71         3.50 o                         
  -2  12   2          0.02         -0.81         1.35 o                         
  -1  12   2         12.10         10.22         2.15 o                         
   2 -14   3        179.10        204.18         9.69 o                         
   3 -14   3          3.10          2.15         1.61 o                         
   4 -14   3         26.74         18.56         2.69 o                         
   5 -14   3         29.36         36.05         3.50 o                         
  -3 -13   3          0.20         -1.08         1.08 o                         
  -2 -13   3          2.05          1.61         1.35 o                         
  -1 -13   3          0.20         -0.81         1.35 o                         
   0 -13   3         46.14         50.04         3.77 o                         
   1 -13   3          2.68          1.88         1.61 o                         
   2 -13   3        212.59        218.44         7.80 o                         
   3 -13   3         25.18         28.25         3.23 o                         
   4 -13   3         31.14         34.44         3.23 o                         
   5 -13   3         51.33         57.58         3.77 o                         
   6 -13   3          0.65          0.54         1.35 o                         
   7 -13   3         36.78         32.82         3.23 o                         
  -4 -12   3         36.16         36.05         3.23 o                         
  -3 -12   3          6.00          6.73         1.61 o                         
  -2 -12   3          7.34          7.26         1.61 o                         
  -1 -12   3          0.00         -0.27         1.08 o                         
   0 -12   3        374.21        407.56        11.03 o                         
   1 -12   3         22.60         18.83         2.42 o                         
   2 -12   3          1.78          1.08         1.35 o                         
   3 -12   3         19.06         18.30         2.42 o                         
   4 -12   3          0.96          1.88         1.35 o                         
   5 -12   3          0.55          1.61         1.08 o                         
   6 -12   3         43.21         44.66         3.23 o                         
   7 -12   3         71.41         66.99         3.77 o                         
  -5 -11   3        178.84        206.34         6.46 o                         
  -4 -11   3         38.68         43.59         2.96 o                         
  -3 -11   3         19.69         20.72         2.42 o                         
  -2 -11   3         35.41         33.63         2.69 o                         
  -1 -11   3          3.43          3.23         1.35 o                         
   0 -11   3         24.09         29.33         2.69 o                         
   1 -11   3         91.32         97.93         4.30 o                         
   2 -11   3        264.73        258.26         7.80 o                         
   3 -11   3        381.28        396.29        10.22 o                         
   4 -11   3          6.75          4.84         1.35 o                         
   5 -11   3        278.57        250.19         7.53 o                         
   6 -11   3         53.95         48.43         3.23 o                         
   7 -11   3          1.00          1.61         1.35 o                         
  -5 -10   3          0.91          1.08         1.08 o                         
  -4 -10   3          7.67          6.46         1.35 o                         
  -3 -10   3         19.85         19.91         2.15 o                         
  -2 -10   3         12.46         10.76         1.61 o                         
  -1 -10   3         76.49         76.95         3.50 o                         
   0 -10   3         43.79         39.82         2.69 o                         
   1 -10   3        195.38        213.87         6.46 o                         
   2 -10   3        183.88        200.42         6.19 o                         
   3 -10   3        221.74        210.64         6.46 o                         
   4 -10   3        177.70        146.07         5.11 o                         
   5 -10   3         42.47         64.75         1.99 o                         
   6 -10   3         35.25         37.79         1.54 o                         
   7 -10   3        313.92        336.29         7.53 o                         
   8 -10   3          3.00          5.92         1.08 o                         
   9 -10   3          0.69          2.69         0.81 o                         
  10 -10   3         81.17         83.94         3.50 o                         
  -6  -9   3         67.56         71.84         3.23 o                         
  -5  -9   3          4.21          5.11         1.35 o                         
  -4  -9   3          0.01         -0.27         0.81 o                         
  -3  -9   3         14.88         16.95         1.88 o                         
  -2  -9   3          0.31          0.81         0.81 o                         
  -1  -9   3        999.83        912.00        18.83 o                         
   0  -9   3        319.84        306.15         7.80 o                         
   1  -9   3        140.60        132.26         3.35 o                         
   2  -9   3       1033.65       1012.79        15.07 o                         
   3  -9   3         18.92         21.82         1.08 o                         
   4  -9   3         56.80         57.66         1.59 o                         
   5  -9   3        384.35        369.81         7.00 o                         
   6  -9   3         20.14         22.06         1.75 o                         
   7  -9   3         77.07         73.99         2.69 o                         
   8  -9   3          8.38         12.38         1.35 o                         
   9  -9   3        161.89        155.49         4.84 o                         
  10  -9   3         91.15         98.74         3.77 o                         
  11  -9   3         16.67         19.10         2.15 o                         
  -6  -8   3         39.11         28.52         1.88 o                         
  -5  -8   3         13.21         10.76         1.35 o                         
  -4  -8   3         17.35         15.87         1.61 o                         
  -3  -8   3          0.08         -0.27         0.81 o                         
  -2  -8   3        245.01        257.19         6.73 o                         
  -1  -8   3        460.68        428.01         9.69 o                         
   0  -8   3        216.87        223.29         6.19 o                         
   1  -8   3         37.94         34.80         1.14 o                         
   2  -8   3         14.82         15.09         0.72 o                         
   3  -8   3         26.60         28.45         1.09 o                         
   4  -8   3         40.37         36.96         1.29 o                         
   5  -8   3         61.44         60.91         5.25 o                         
   6  -8   3         15.74         13.09         1.03 o                         
   7  -8   3         49.93         53.54         2.42 o                         
   8  -8   3         43.01         47.08         2.42 o                         
   9  -8   3         79.44         68.61         2.96 o                         
  10  -8   3         19.97         23.68         2.15 o                         
  11  -8   3         19.54         24.48         2.15 o                         
  -8  -7   3         10.40         11.03         1.88 o                         
  -6  -7   3         24.24         19.91         1.61 o                         
  -5  -7   3          5.94          4.57         1.08 o                         
  -4  -7   3         66.78         69.05         2.29 o                         
  -3  -7   3         82.91         78.64         1.74 o                         
  -2  -7   3       1189.75       1237.30        16.14 o                         
  -1  -7   3        305.84        303.80         4.46 o                         
   0  -7   3        317.46        312.84         4.71 o                         
   1  -7   3        199.43        219.80         3.56 o                         
   2  -7   3          0.00          0.54         0.40 o                         
   3  -7   3       1144.34       1163.13        15.40 o                         
   4  -7   3        208.69        210.83         3.68 o                         
   5  -7   3         26.02         25.62         1.21 o                         
   6  -7   3        305.66        295.71         5.30 o                         
   7  -7   3        259.33        254.77         6.46 o                         
   8  -7   3        420.78        408.90         9.42 o                         
   9  -7   3         31.58         35.51         2.42 o                         
  10  -7   3          4.44          4.30         1.35 o                         
  11  -7   3          1.09          0.00         1.08 o                         
 -11  -6   3         40.79         44.66         3.77 o                         
 -10  -6   3         15.88         19.37         2.42 o                         
  -9  -6   3          0.19          1.61         1.35 o                         
  -8  -6   3          0.94          1.35         1.08 o                         
  -7  -6   3        163.78        202.84         5.11 o                         
  -6  -6   3         99.42        113.81         3.50 o                         
  -5  -6   3         42.38         43.59         2.15 o                         
  -4  -6   3        159.55        162.21         4.30 o                         
  -3  -6   3       1360.40       1342.97        25.29 o                         
  -2  -6   3       1370.84       1395.13        22.06 o                         
  -1  -6   3         19.02         16.94         1.61 o                         
   0  -6   3         15.41         21.92         0.69 o                         
   1  -6   3          0.10          0.72         0.27 o                         
   2  -6   3        112.19        147.82         2.52 o                         
   3  -6   3       1724.98       1691.78        22.26 o                         
   4  -6   3         23.07         26.42         1.03 o                         
   5  -6   3         24.81         23.68         0.95 o                         
   6  -6   3         36.12         40.09         2.15 o                         
   7  -6   3        199.42        189.65         5.38 o                         
   8  -6   3        259.77        272.52         7.00 o                         
   9  -6   3          1.42          0.27         1.08 o                         
  10  -6   3         90.93         81.25         3.77 o                         
  11  -6   3          3.44          2.15         1.35 o                         
 -11  -5   3          0.34         -0.27         1.35 o                         
 -10  -5   3          5.06          4.57         1.61 o                         
  -9  -5   3          1.44          0.81         1.08 o                         
  -8  -5   3         62.03         58.38         3.23 o                         
  -7  -5   3        414.64        422.90         8.88 o                         
  -5  -5   3        206.72        209.03         5.11 o                         
  -4  -5   3          6.10          6.19         0.81 o                         
  -3  -5   3       1960.79       2032.20        37.67 o                         
  -2  -5   3         77.47         56.23         2.15 o                         
  -1  -5   3         87.44         81.20         1.09 o                         
   0  -5   3         72.85         80.21         1.49 o                         
   1  -5   3        158.42        139.30         4.04 o                         
   2  -5   3        138.75        162.08         3.23 o                         
   3  -5   3        203.90        249.30        10.22 o                         
   4  -5   3         52.65         53.01         1.33 o                         
   5  -5   3        389.69        400.20         5.89 o                         
   6  -5   3         18.27         22.87         1.61 o                         
   7  -5   3        271.43        271.98         7.00 o                         
   8  -5   3        438.87        435.81        10.22 o                         
   9  -5   3          4.53          5.92         1.61 o                         
  10  -5   3        147.39        150.37         5.38 o                         
  11  -5   3          1.52          0.27         1.35 o                         
 -12  -4   3         28.54         27.17         3.23 o                         
 -11  -4   3        138.39        131.84         5.65 o                         
 -10  -4   3          4.17          2.96         1.35 o                         
  -9  -4   3          0.30          0.54         1.08 o                         
  -8  -4   3          2.87          5.92         1.35 o                         
  -7  -4   3         57.17         53.81         1.88 o                         
  -6  -4   3         34.91         44.93         1.88 o                         
  -4  -4   3        677.51        838.82        15.87 o                         
  -3  -4   3        105.63        103.32         2.69 o                         
  -2  -4   3        963.03        935.68        17.49 o                         
  -1  -4   3          4.89          4.21         0.42 o                         
   0  -4   3       1001.98       1072.43        17.84 o                         
   1  -4   3       3784.94       3864.05        55.30 o                         
   2  -4   3       3570.85       3719.59        48.42 o                         
   3  -4   3       2411.11       2679.47        35.56 o                         
   4  -4   3         20.06         18.23         0.69 o                         
   5  -4   3          8.34         20.72         1.61 o                         
   6  -4   3         35.38         40.36         2.15 o                         
   7  -4   3        151.96        149.83         4.84 o                         
   8  -4   3        224.23        220.06         6.46 o                         
   9  -4   3        389.36        390.91         9.95 o                         
  10  -4   3          4.80          7.00         1.61 o                         
  11  -4   3          1.68          4.84         1.61 o                         
 -12  -3   3          7.93          6.46         2.15 o                         
 -11  -3   3          0.01          0.27         1.35 o                         
 -10  -3   3          2.32          1.35         1.35 o                         
  -8  -3   3        841.79        777.53        10.99 o                         
  -7  -3   3         12.85         13.45         1.08 o                         
  -6  -3   3         94.23        101.16         2.69 o                         
  -5  -3   3       6058.98       6551.57       118.38 o                         
  -4  -3   3       1678.56       1818.06        33.90 o                         
  -3  -3   3        106.48        149.57         3.50 o                         
  -2  -3   3        799.86        794.70        14.80 o                         
  -1  -3   3       2522.83       2523.95        33.00 o                         
   0  -3   3       1232.80       1231.77        20.00 o                         
   1  -3   3         95.86         94.96         3.36 o                         
   2  -3   3        100.69        102.38         1.71 o                         
   3  -3   3        140.81        164.71         4.71 o                         
   4  -3   3        252.76        238.78         3.56 o                         
   5  -3   3        215.17        227.05         5.65 o                         
   6  -3   3         32.84         42.78         2.42 o                         
   7  -3   3         99.33        112.73         4.04 o                         
   8  -3   3         17.78         22.06         2.15 o                         
   9  -3   3         69.05         74.80         3.77 o                         
  10  -3   3          4.85          1.88         1.35 o                         
  11  -3   3         65.73         64.03         4.04 o                         
 -13  -2   3         16.71         16.95         2.96 o                         
 -12  -2   3         11.98         13.18         2.42 o                         
 -11  -2   3          2.46          3.50         1.61 o                         
 -10  -2   3          1.71          1.61         1.35 o                         
  -9  -2   3        864.34        867.34        18.30 o                         
  -8  -2   3        151.34        168.08         4.04 o                         
  -7  -2   3        152.40        144.18         3.50 o                         
  -6  -2   3       1047.43       1181.84        21.52 o                         
  -5  -2   3        724.49        729.59        13.72 o                         
  -4  -2   3       2180.69       2266.28        41.97 o                         
  -3  -2   3       1748.97       1762.10        49.24 o                         
  -2  -2   3         73.56         78.03         1.88 o                         
  -1  -2   3       1265.90       1278.15        16.93 o                         
   0  -2   3       1431.11       1504.51        20.07 o                         
   1  -2   3        496.83        584.60        16.14 o                         
   2  -2   3        439.60        437.96         8.61 o                         
   3  -2   3       2501.95       2586.93        48.97 o                         
   4  -2   3        266.26        254.23         5.92 o                         
   5  -2   3         22.06         25.56         1.88 o                         
   6  -2   3          0.25          6.19         1.35 o                         
   7  -2   3        209.80        209.83         6.19 o                         
   8  -2   3        110.09         98.74         4.04 o                         
   9  -2   3          2.51          1.88         1.35 o                         
  10  -2   3         40.12         50.31         3.50 o                         
  11  -2   3          1.65         -0.54         1.35 o                         
 -13  -1   3          6.96          7.00         2.15 o                         
 -12  -1   3          0.00          0.54         1.61 o                         
 -11  -1   3         63.02         60.27         3.77 o                         
 -10  -1   3         22.23         16.68         2.15 o                         
  -9  -1   3         31.90         31.21         2.42 o                         
  -8  -1   3        129.38        128.18         2.71 o                         
  -7  -1   3         56.76         46.34         1.49 o                         
  -6  -1   3        302.92        297.81         6.19 o                         
  -5  -1   3         97.26        101.70         2.69 o                         
  -4  -1   3        270.57        259.88         5.38 o                         
  -3  -1   3       4201.66       4147.84       103.58 o                         
  -2  -1   3       2813.32       2746.48        50.31 o                         
  -1  -1   3       8671.67       8465.49       108.74 o                         
   0  -1   3       1497.18       1452.31        15.43 o                         
   1  -1   3       1622.17       1692.05        22.73 o                         
   2  -1   3        373.58        390.91         7.80 o                         
   3  -1   3        177.85        183.74         4.30 o                         
   4  -1   3         17.91         15.34         1.35 o                         
   5  -1   3        190.88        193.15         5.11 o                         
   6  -1   3          4.96          4.04         1.08 o                         
   7  -1   3         38.05         41.70         2.69 o                         
   8  -1   3         18.47         18.83         2.15 o                         
   9  -1   3          2.24          4.04         1.61 o                         
  10  -1   3          3.59          2.42         1.61 o                         
  11  -1   3          9.49         11.03         2.15 o                         
 -13   0   3         31.00         27.98         3.23 o                         
 -12   0   3         16.70         17.22         2.42 o                         
 -11   0   3         19.61         19.91         2.42 o                         
 -10   0   3         34.44         37.40         2.96 o                         
  -9   0   3        120.74        116.23         4.30 o                         
  -8   0   3        157.33        159.81         3.77 o                         
  -7   0   3        174.93        187.21         3.41 o                         
  -6   0   3        186.42        181.85         4.30 o                         
  -5   0   3       1141.78       1144.44        21.26 o                         
  -4   0   3        287.62        272.25         5.65 o                         
  -3   0   3        102.59        113.54         2.69 o                         
  -2   0   3        413.17        369.11         7.26 o                         
  -1   0   3        540.46        493.76         8.78 o                         
   0   0   3       1252.92       1295.73        13.83 o                         
   1   0   3       2860.96       2865.77        30.34 o                         
   2   0   3        277.36        316.56         4.36 o                         
   3   0   3         22.34         24.21         1.35 o                         
   4   0   3         31.54         30.94         1.88 o                         
   5   0   3        471.62        461.91        10.22 o                         
   6   0   3        318.64        322.30         8.07 o                         
   7   0   3        206.73        202.84         5.92 o                         
   8   0   3         30.25         25.56         2.42 o                         
   9   0   3          2.27          2.69         1.35 o                         
  10   0   3          1.74          2.15         1.61 o                         
  11   0   3         56.00         70.49         4.30 o                         
 -13   1   3          9.92         10.49         2.42 o                         
 -12   1   3          0.13         -0.81         1.35 o                         
 -11   1   3          0.15         -0.27         1.35 o                         
 -10   1   3         35.42         36.32         2.69 o                         
  -9   1   3         19.55         18.39         1.29 o                         
  -8   1   3         22.28         18.21         1.09 o                         
  -7   1   3         22.51         18.72         1.21 o                         
  -6   1   3          0.00          0.00         0.38 o                         
  -5   1   3        728.89        696.23        13.45 o                         
  -4   1   3         66.97         69.95         2.15 o                         
  -3   1   3        327.65        304.81         6.46 o                         
  -2   1   3        267.91        253.33         3.77 o                         
  -1   1   3       1011.94       1029.67        13.48 o                         
   0   1   3         45.04         53.12         0.85 o                         
   1   1   3         77.45         93.45         1.34 o                         
   2   1   3        221.23        201.44         2.53 o                         
   3   1   3        353.23        372.45         6.05 o                         
   4   1   3          5.12          3.77         1.08 o                         
   5   1   3        128.75        125.65         4.04 o                         
   6   1   3        123.92        138.80         4.57 o                         
   7   1   3          3.54          2.42         1.35 o                         
   8   1   3          5.01          3.23         1.35 o                         
   9   1   3         16.83         17.76         2.42 o                         
  10   1   3         15.50         12.91         2.15 o                         
 -13   2   3          0.00         -1.61         1.61 o                         
 -12   2   3         34.78         36.59         3.23 o                         
 -11   2   3         11.07         15.34         2.15 o                         
 -10   2   3          8.38          5.11         1.61 o                         
  -9   2   3          5.61          5.18         0.84 o                         
  -8   2   3          0.88          1.08         0.57 o                         
  -7   2   3         31.01         34.99         1.33 o                         
  -6   2   3        827.85        792.45        10.94 o                         
  -5   2   3       4801.17       4962.40        77.17 o                         
  -4   2   3        560.97        605.64         8.36 o                         
  -3   2   3       2830.95       2750.79        50.85 o                         
  -2   2   3        769.47        726.93         9.70 o                         
  -1   2   3        247.45        292.35         6.45 o                         
   0   2   3         99.63         76.26         1.09 o                         
   1   2   3          0.23          1.83         0.49 o                         
   2   2   3       2095.98       2032.34        21.63 o                         
   3   2   3        163.68        150.46         2.16 o                         
   4   2   3        769.65        718.56        14.26 o                         
   5   2   3        247.60        218.17         5.92 o                         
   6   2   3         48.93         39.55         2.69 o                         
   7   2   3         22.18         15.34         1.88 o                         
   8   2   3         65.17         57.85         3.23 o                         
   9   2   3          7.55          6.46         1.61 o                         
 -14   3   3         21.41         20.72         4.30 o                         
 -13   3   3        120.12        114.89         5.38 o                         
 -12   3   3        127.58        134.77         5.38 o                         
 -11   3   3        227.66        241.85         7.26 o                         
 -10   3   3        310.45        305.35         8.07 o                         
  -9   3   3         16.47         18.37         1.29 o                         
  -8   3   3        168.67        154.91         3.33 o                         
  -7   3   3          9.28          8.26         0.76 o                         
  -6   3   3        303.73        297.49         4.85 o                         
  -5   3   3        863.76        903.77        12.26 o                         
  -4   3   3        463.14        468.53         6.74 o                         
  -3   3   3        342.57        313.11         4.52 o                         
  -2   3   3        686.56        770.88        10.25 o                         
  -1   3   3        341.31        302.66         6.73 o                         
   0   3   3        582.11        576.73         6.24 o                         
   1   3   3        460.19        467.57         6.34 o                         
   2   3   3        150.53        151.82         2.17 o                         
   4   3   3        105.72        108.37         2.37 o                         
   5   3   3        158.88        181.03         3.52 o                         
   6   3   3         61.37         48.59         1.94 o                         
 -14   4   3         39.34         39.28         3.77 o                         
 -13   4   3        144.70        151.18         5.92 o                         
 -12   4   3         13.70         13.18         2.15 o                         
 -11   4   3        128.17        133.72         5.11 o                         
 -10   4   3        259.75        261.55         5.04 o                         
  -9   4   3          1.57          2.56         0.76 o                         
  -8   4   3        164.19        169.60         3.52 o                         
  -7   4   3         76.07         76.14         2.09 o                         
  -6   4   3        809.90        845.62        11.79 o                         
  -5   4   3         52.75         78.09         1.87 o                         
  -4   4   3         82.00         79.55         1.74 o                         
  -3   4   3        114.17        133.93         2.24 o                         
  -2   4   3         85.67         90.94         4.57 o                         
  -1   4   3          0.03          0.18         0.27 o                         
   0   4   3          4.94          8.34         0.48 o                         
   1   4   3         47.98         39.80         1.23 o                         
   2   4   3         25.99         24.73         1.21 o                         
   3   4   3        482.02        462.18         9.42 o                         
   4   4   3         66.25         62.96         2.42 o                         
   5   4   3          5.23          2.15         0.81 o                         
   6   4   3         15.26         12.91         1.35 o                         
   7   4   3         29.66         29.06         2.15 o                         
   8   4   3        142.65        148.49         4.84 o                         
 -14   5   3          1.13          1.88         1.61 o                         
 -13   5   3         82.10         81.79         4.30 o                         
 -12   5   3         22.04         18.56         2.15 o                         
 -11   5   3         17.67         14.80         2.15 o                         
 -10   5   3          1.17          2.69         0.76 o                         
  -9   5   3        201.30        183.44         3.90 o                         
  -8   5   3         30.48         28.80         1.75 o                         
  -7   5   3          2.27          2.65         1.35 o                         
  -6   5   3        399.49        393.04         6.16 o                         
  -5   5   3        415.20        417.71         6.32 o                         
  -4   5   3         70.80         84.48         3.23 o                         
  -3   5   3         95.70        103.18         2.04 o                         
  -2   5   3         23.28         36.69         1.14 o                         
  -1   5   3         15.01         18.04         0.72 o                         
   0   5   3          0.44          0.09         0.24 o                         
   1   5   3          0.00         -0.18         0.24 o                         
   2   5   3        189.97        170.61         3.10 o                         
   3   5   3        340.05        338.17         7.26 o                         
   4   5   3         52.33         48.97         2.15 o                         
   5   5   3         14.31         10.22         1.35 o                         
   6   5   3          5.15          4.57         1.08 o                         
   7   5   3          0.08          0.54         0.81 o                         
   8   5   3         18.10         16.41         2.42 o                         
 -13   6   3         16.74         14.53         2.15 o                         
 -12   6   3         33.49         41.70         2.96 o                         
 -11   6   3         18.58         13.45         1.88 o                         
 -10   6   3         39.84         39.72         1.80 o                         
  -9   6   3        186.43        180.26         5.52 o                         
  -8   6   3        128.97        121.47         4.84 o                         
  -7   6   3       1262.54       1190.98        23.68 o                         
  -6   6   3         41.66         39.28         2.42 o                         
  -4   6   3          0.05         -0.54         0.81 o                         
  -3   6   3          9.85         15.55         1.35 o                         
  -2   6   3        284.94        271.91         4.46 o                         
  -1   6   3         52.48         59.32         1.59 o                         
   0   6   3         31.32         33.88         2.15 o                         
   1   6   3        154.73        160.82         3.10 o                         
   2   6   3        682.43        671.67         9.59 o                         
   3   6   3          1.61          1.08         0.54 o                         
   4   6   3         10.66          7.26         1.08 o                         
   5   6   3         56.92         52.73         2.42 o                         
   6   6   3         28.85         38.21         2.42 o                         
   7   6   3          6.63          8.34         1.35 o                         
 -10   7   3         37.33         40.63         2.69 o                         
  -9   7   3          2.96          2.96         1.08 o                         
  -8   7   3         47.91         47.62         2.96 o                         
  -7   7   3        177.90        160.06         5.38 o                         
  -6   7   3          2.79          2.15         1.08 o                         
  -5   7   3        250.45        244.00         7.00 o                         
  -4   7   3        118.96         97.13         4.04 o                         
  -3   7   3        201.76        207.79         3.73 o                         
  -2   7   3         73.17         64.84         1.79 o                         
  -1   7   3         45.79         47.53         1.48 o                         
   0   7   3         75.42         77.26         1.99 o                         
   1   7   3         62.44         66.91         1.79 o                         
   2   7   3        456.88        440.24         6.90 o                         
   3   7   3         52.09         54.89         2.15 o                         
   4   7   3          2.08          2.96         0.81 o                         
   5   7   3         10.58         13.45         1.61 o                         
   6   7   3         21.48         22.33         1.88 o                         
 -11   8   3        109.46        117.31         6.46 o                         
 -10   8   3          2.60          3.50         1.35 o                         
  -9   8   3        118.47        113.00         4.84 o                         
  -8   8   3        173.51        148.22         5.38 o                         
  -7   8   3         37.76         36.86         2.96 o                         
  -6   8   3         24.84         33.90         2.69 o                         
  -5   8   3        202.32        174.05         5.92 o                         
  -4   8   3        210.90        202.03         6.46 o                         
  -3   8   3        932.70        951.26        20.18 o                         
  -2   8   3        244.29        229.07         4.71 o                         
  -1   8   3         20.79         18.51         0.96 o                         
   0   8   3         60.89         57.08         1.79 o                         
   1   8   3          3.97          4.55         0.69 o                         
   2   8   3         34.37         48.97         2.15 o                         
   3   8   3         15.87         17.76         1.61 o                         
   4   8   3         26.93         28.79         1.88 o                         
   5   8   3          4.65          5.65         1.08 o                         
 -11   9   3          0.00          0.00         1.08 o                         
 -10   9   3        119.07        131.30         5.38 o                         
  -9   9   3          2.73          4.57         1.61 o                         
  -8   9   3         50.39         53.54         3.50 o                         
  -7   9   3         24.23         21.79         2.42 o                         
  -6   9   3        217.37        203.38         7.00 o                         
  -5   9   3         27.59         20.18         2.42 o                         
  -4   9   3          1.48          1.08         1.35 o                         
  -3   9   3        216.71        220.06         7.26 o                         
  -2   9   3         54.42         49.30         1.66 o                         
  -1   9   3         56.74         56.88         3.23 o                         
   0   9   3         13.93         15.84         1.14 o                         
   1   9   3         65.45         68.86         5.11 o                         
   2   9   3         53.60         58.65         2.42 o                         
   3   9   3         61.87         60.81         2.69 o                         
   4   9   3         95.39         94.44         3.50 o                         
 -11  10   3          0.13          0.81         1.35 o                         
 -10  10   3          2.88          1.61         1.35 o                         
  -9  10   3         63.15         67.80         4.04 o                         
  -8  10   3          2.39          2.15         1.35 o                         
  -7  10   3          1.21          2.42         1.35 o                         
  -6  10   3        132.92        128.88         5.65 o                         
  -5  10   3          0.60          1.08         1.35 o                         
  -4  10   3         14.56         11.57         2.15 o                         
  -3  10   3          4.45          3.23         1.61 o                         
  -2  10   3         34.06         31.93         1.44 o                         
  -1  10   3         22.78         21.53         1.38 o                         
   0  10   3         13.88         15.23         1.75 o                         
   1  10   3          6.35          7.53         0.96 o                         
   2  10   3          2.43          2.42         0.81 o                         
 -10  11   3        178.08        214.14         7.80 o                         
  -9  11   3        132.79        153.33         6.46 o                         
  -8  11   3          7.83          9.95         2.15 o                         
  -7  11   3          1.01          2.69         1.61 o                         
  -6  11   3          0.75          0.27         1.35 o                         
  -5  11   3          8.19          5.65         1.88 o                         
  -4  11   3        102.99         99.55         5.38 o                         
  -3  11   3          0.00          0.00         1.35 o                         
  -2  11   3          4.04          4.04         1.61 o                         
  -1  11   3          0.05         -0.54         1.35 o                         
   0  11   3          1.24         -0.27         1.35 o                         
  -5  12   3         13.34         15.34         2.96 o                         
  -4  12   3         30.12         30.94         3.77 o                         
  -3  12   3         17.20         19.64         3.23 o                         
   1 -14   4         95.38         92.02         5.11 o                         
   2 -14   4          0.03          1.61         1.61 o                         
   3 -14   4         31.19         30.94         3.23 o                         
   4 -14   4         22.24         19.91         2.69 o                         
   5 -14   4         11.39         11.30         2.15 o                         
  -3 -13   4         70.36         68.61         4.30 o                         
  -2 -13   4         27.78         27.44         2.96 o                         
  -1 -13   4          3.16          5.11         1.61 o                         
   0 -13   4          1.56          2.69         1.61 o                         
   1 -13   4        228.59        257.19         8.34 o                         
   2 -13   4         38.88         36.59         3.23 o                         
   3 -13   4        229.31        212.52         7.26 o                         
   4 -13   4         63.21         72.11         4.04 o                         
   5 -13   4          3.15          2.69         1.35 o                         
   6 -13   4         64.95         83.14         4.30 o                         
  -5 -12   4        129.18        144.72         5.65 o                         
  -4 -12   4        154.25        165.44         5.92 o                         
  -3 -12   4         82.03         83.41         4.30 o                         
  -2 -12   4          0.77          1.61         1.35 o                         
  -1 -12   4        220.62        224.09         7.26 o                         
   0 -12   4        161.89        167.86         6.19 o                         
   1 -12   4         98.10         99.82         4.57 o                         
   2 -12   4        114.00        127.53         5.11 o                         
   3 -12   4         76.04         64.03         3.77 o                         
   4 -12   4         20.41         25.56         2.69 o                         
   5 -12   4          0.38          0.54         1.08 o                         
   6 -12   4        278.76        273.87         8.34 o                         
  -6 -11   4          1.79          1.35         1.08 o                         
  -5 -11   4        165.98        179.97         5.92 o                         
  -4 -11   4          4.58          6.73         1.61 o                         
  -3 -11   4         15.57         11.57         1.88 o                         
  -2 -11   4          6.17          5.38         1.35 o                         
  -1 -11   4         41.27         41.16         2.96 o                         
   0 -11   4        415.21        419.67        10.49 o                         
   1 -11   4          8.50          4.57         1.35 o                         
   2 -11   4        357.84        405.14        10.22 o                         
   3 -11   4        327.61        313.69         8.61 o                         
   4 -11   4        292.46        307.23         8.61 o                         
   5 -11   4         62.10         47.35         2.96 o                         
   6 -11   4         48.58         50.58         3.23 o                         
   7 -11   4         62.52         53.81         2.42 o                         
   8 -11   4        243.32        256.65         6.46 o                         
   9 -11   4         19.84         27.71         1.88 o                         
  -6 -10   4         63.21         67.80         3.23 o                         
  -5 -10   4         18.98         20.45         2.15 o                         
  -4 -10   4         42.39         38.21         2.69 o                         
  -3 -10   4          1.86          0.27         0.81 o                         
  -2 -10   4         52.23         60.54         3.23 o                         
  -1 -10   4        730.10        738.20        15.87 o                         
   0 -10   4        169.33        168.67         5.38 o                         
   1 -10   4        115.44         94.44         4.04 o                         
   2 -10   4         96.52         96.77         2.24 o                         
   3 -10   4         29.54         37.21         1.34 o                         
   4 -10   4         14.57          8.41         0.84 o                         
   5 -10   4          8.72          9.26         0.90 o                         
   6 -10   4          0.08          1.08         0.50 o                         
   7 -10   4         85.63         81.79         2.96 o                         
   8 -10   4         41.27         44.66         2.42 o                         
   9 -10   4         65.13         68.07         2.96 o                         
  10 -10   4         22.00         26.91         2.15 o                         
  -7  -9   4          7.17          7.80         1.35 o                         
  -6  -9   4          5.24          7.53         1.35 o                         
  -5  -9   4          0.02         -0.81         0.81 o                         
  -4  -9   4          2.12          0.54         0.81 o                         
  -3  -9   4        374.96        367.23         8.88 o                         
  -2  -9   4        618.57        623.61        13.45 o                         
  -1  -9   4         83.46         81.52         3.50 o                         
   0  -9   4         11.51          9.49         0.69 o                         
   1  -9   4         10.21          8.95         0.69 o                         
   2  -9   4          0.90          0.00         0.26 o                         
   3  -9   4          6.75          5.02         0.65 o                         
   4  -9   4         92.17        106.61         2.83 o                         
   5  -9   4         57.13         54.31         1.68 o                         
   6  -9   4        166.98        174.32         4.57 o                         
   7  -9   4          5.40          4.30         1.08 o                         
   8  -9   4          7.07          7.00         1.08 o                         
   9  -9   4         47.36         45.20         2.42 o                         
  10  -9   4         34.00         34.98         2.42 o                         
  -6  -8   4          7.88          8.34         1.35 o                         
  -5  -8   4          4.56          5.38         1.08 o                         
  -4  -8   4          0.92          0.54         0.81 o                         
  -3  -8   4         18.04         15.87         1.61 o                         
  -2  -8   4        425.47        402.21         9.15 o                         
  -1  -8   4        774.29        793.62        16.14 o                         
   0  -8   4         90.27         86.30         2.02 o                         
   1  -8   4        163.13        188.90         3.17 o                         
   2  -8   4          6.31          7.91         1.21 o                         
   3  -8   4         36.93         35.26         1.09 o                         
   4  -8   4         67.86         71.62         1.87 o                         
   5  -8   4         54.94         48.67         2.29 o                         
   6  -8   4          4.79          4.57         0.81 o                         
   7  -8   4          0.01          0.81         0.81 o                         
   8  -8   4         10.10          7.26         1.35 o                         
   9  -8   4         14.51         11.30         1.61 o                         
  10  -8   4         27.59         29.33         2.42 o                         
 -10  -7   4         62.67         54.62         3.50 o                         
  -9  -7   4         77.22         73.99         4.04 o                         
  -7  -7   4         79.86         57.04         2.42 o                         
  -6  -7   4        109.24        131.30         4.04 o                         
  -5  -7   4          9.05          9.95         1.35 o                         
  -4  -7   4         16.17         18.03         1.61 o                         
  -3  -7   4          1.71          2.69         0.81 o                         
  -2  -7   4         92.83         76.14         2.96 o                         
  -1  -7   4        211.15        238.08         5.92 o                         
   0  -7   4          5.94          3.85         0.45 o                         
   1  -7   4        191.07        229.47         3.68 o                         
   2  -7   4        162.80        162.06         2.91 o                         
   3  -7   4        227.89        223.56         3.68 o                         
   4  -7   4        400.53        399.69         8.60 o                         
   5  -7   4       1196.34       1240.00        16.55 o                         
   6  -7   4        276.09        257.19         6.19 o                         
   7  -7   4         44.27         43.32         2.15 o                         
   8  -7   4         57.27         59.73         2.96 o                         
   9  -7   4          0.35          1.08         0.81 o                         
  10  -7   4          7.29          8.34         1.61 o                         
  11  -7   4          0.06          0.81         1.35 o                         
 -11  -6   4         13.05         11.84         2.15 o                         
 -10  -6   4          4.86          4.04         1.61 o                         
  -9  -6   4         17.04         13.45         1.88 o                         
  -8  -6   4          5.23          5.38         1.08 o                         
  -7  -6   4        204.35        173.78         4.57 o                         
  -5  -6   4         25.78         51.12         2.15 o                         
  -4  -6   4         32.86         33.63         1.61 o                         
  -3  -6   4         97.30        101.97         3.23 o                         
  -2  -6   4        270.21        247.69         6.05 o                         
  -1  -6   4          0.92          0.27         0.24 o                         
   0  -6   4        945.11        982.00        16.95 o                         
   1  -6   4        518.90        540.79        11.57 o                         
   2  -6   4        230.32        245.30         3.79 o                         
   3  -6   4         48.87         35.39         1.03 o                         
   4  -6   4          5.99          7.51         0.94 o                         
   6  -6   4        194.62        182.93         4.84 o                         
   7  -6   4        207.71        190.73         5.38 o                         
   8  -6   4         20.38         23.68         2.15 o                         
   9  -6   4         72.75         70.76         3.50 o                         
  10  -6   4         27.83         25.02         2.42 o                         
  11  -6   4          9.90         11.30         1.88 o                         
 -12  -5   4         13.36         12.91         2.42 o                         
 -11  -5   4          2.77          4.04         1.61 o                         
 -10  -5   4          1.79          1.61         1.35 o                         
  -9  -5   4         12.34         12.65         1.88 o                         
  -8  -5   4        169.78        160.87         4.30 o                         
  -7  -5   4        905.80        959.06        18.30 o                         
  -6  -5   4         86.81         99.01         2.96 o                         
  -4  -5   4        443.37        462.45         9.42 o                         
  -3  -5   4        812.12        782.32        15.07 o                         
  -2  -5   4        145.06        141.49         3.77 o                         
  -1  -5   4        806.66        784.36        10.36 o                         
   0  -5   4         27.34         20.25         0.67 o                         
   1  -5   4         12.18         18.87         2.02 o                         
   2  -5   4       2211.84       2387.70        38.09 o                         
   3  -5   4          4.25          2.54         0.54 o                         
   4  -5   4        473.21        470.61         7.40 o                         
   5  -5   4         86.96         94.44         2.96 o                         
   6  -5   4        127.63        121.34         3.77 o                         
   7  -5   4        203.30        186.70         5.38 o                         
   8  -5   4        237.33        221.67         6.19 o                         
   9  -5   4          7.85          6.19         1.35 o                         
  10  -5   4         17.64         13.99         1.88 o                         
  11  -5   4         26.94         23.41         2.42 o                         
 -12  -4   4         49.80         56.23         4.04 o                         
 -11  -4   4          8.81          7.53         1.88 o                         
 -10  -4   4         11.34         12.11         2.15 o                         
  -9  -4   4          1.48          1.08         1.08 o                         
  -8  -4   4        473.42        491.23         9.95 o                         
  -7  -4   4         13.01         14.80         1.08 o                         
  -6  -4   4         12.70         14.80         1.08 o                         
  -5  -4   4       1591.30       1649.13        29.86 o                         
  -3  -4   4        737.35        788.78        14.80 o                         
  -2  -4   4         27.89         22.33         1.08 o                         
  -1  -4   4        280.02        285.49         4.09 o                         
   0  -4   4        383.55        396.03         7.40 o                         
   1  -4   4         57.67         57.65         1.23 o                         
   2  -4   4       1000.93       1046.98        13.78 o                         
   3  -4   4        334.77        360.95         6.32 o                         
   4  -4   4        172.17        182.45         2.91 o                         
   5  -4   4          5.23          5.38         0.81 o                         
   6  -4   4          1.15          0.00         0.81 o                         
   7  -4   4        156.75        152.79         4.84 o                         
   8  -4   4          3.62          3.23         1.08 o                         
   9  -4   4         91.46         83.14         3.77 o                         
  10  -4   4          1.57          1.88         1.35 o                         
  11  -4   4          9.49          7.00         1.88 o                         
 -13  -3   4         16.27         22.60         4.57 o                         
 -12  -3   4         77.67         78.83         4.57 o                         
 -11  -3   4         17.69         20.18         2.69 o                         
 -10  -3   4         23.98         22.87         2.42 o                         
  -9  -3   4         12.04          9.42         1.61 o                         
  -8  -3   4        837.26        810.03        15.61 o                         
  -7  -3   4        733.71        741.70        14.26 o                         
  -6  -3   4        595.20        605.85        11.57 o                         
  -5  -3   4        148.65        149.03         3.50 o                         
  -4  -3   4        481.14        533.21        10.22 o                         
  -3  -3   4        200.20        180.24         4.04 o                         
  -2  -3   4         77.91        100.89         2.42 o                         
  -1  -3   4        612.82        594.28        13.18 o                         
   0  -3   4       1819.17       1878.78        32.36 o                         
   1  -3   4        578.49        696.41        19.91 o                         
   2  -3   4        140.70        147.95         3.50 o                         
   3  -3   4        240.84        265.26         5.65 o                         
   4  -3   4        237.38        200.69         4.84 o                         
   5  -3   4        112.06        113.54         3.50 o                         
   6  -3   4          4.75          3.77         1.08 o                         
   7  -3   4        157.64        150.37         4.84 o                         
   8  -3   4         29.30         27.71         2.42 o                         
   9  -3   4         12.79         13.99         1.88 o                         
  10  -3   4          0.11          0.00         1.08 o                         
  11  -3   4          0.02          0.27         1.35 o                         
 -13  -2   4          0.15          1.08         1.61 o                         
 -12  -2   4         49.59         55.42         3.77 o                         
 -11  -2   4          7.78          5.38         1.61 o                         
 -10  -2   4         99.13         97.93         4.30 o                         
  -9  -2   4          2.85          3.10         0.69 o                         
  -8  -2   4        308.87        314.76         7.00 o                         
  -7  -2   4         19.34         12.38         1.08 o                         
  -6  -2   4         79.79         86.90         2.42 o                         
  -5  -2   4         59.52         58.65         1.88 o                         
  -4  -2   4        907.27        866.27        15.87 o                         
  -3  -2   4         54.26         43.86         1.35 o                         
  -2  -2   4       1786.02       1875.64        34.98 o                         
  -1  -2   4         41.49         35.10         1.68 o                         
   0  -2   4         12.22         22.07         0.95 o                         
   1  -2   4       1924.21       1875.01        48.43 o                         
   2  -2   4        744.08        917.57        38.73 o                         
   3  -2   4       1748.57       1871.07        34.17 o                         
   4  -2   4        209.02        236.47         5.65 o                         
   5  -2   4         21.91         23.14         1.61 o                         
   6  -2   4          3.37          4.57         1.08 o                         
   7  -2   4         50.51         47.89         2.69 o                         
   8  -2   4        200.50        194.50         5.92 o                         
   9  -2   4          7.79          9.15         1.61 o                         
  10  -2   4          0.41          0.81         1.35 o                         
 -13  -1   4          3.85          6.19         2.15 o                         
 -12  -1   4         11.05         12.65         2.15 o                         
 -11  -1   4         35.27         36.32         2.96 o                         
 -10  -1   4          3.07          2.69         1.35 o                         
  -9  -1   4       1360.43       1377.34        18.72 o                         
  -8  -1   4        105.97        104.93         3.23 o                         
  -7  -1   4        304.17        296.20         6.46 o                         
  -6  -1   4         16.55         13.45         1.08 o                         
  -5  -1   4         72.74         61.88         1.88 o                         
  -4  -1   4       1251.10       1274.36        23.95 o                         
  -3  -1   4       2157.58       2054.80        38.47 o                         
  -2  -1   4         95.81         91.48         2.15 o                         
  -1  -1   4        519.73        475.59         5.23 o                         
   0  -1   4          3.08          4.03         0.54 o                         
   1  -1   4         84.36        104.03         2.49 o                         
   2  -1   4         29.28         14.55         0.57 o                         
   3  -1   4         18.03         20.72         1.35 o                         
   4  -1   4        605.20        630.87        12.65 o                         
   5  -1   4        341.43        323.10         7.53 o                         
   6  -1   4        101.20        101.16         3.77 o                         
   7  -1   4        149.38        136.11         4.57 o                         
   8  -1   4        296.64        301.58         8.07 o                         
   9  -1   4         20.89         14.80         2.15 o                         
  10  -1   4          1.60          4.04         1.61 o                         
 -13   0   4          2.79          1.88         1.61 o                         
 -12   0   4          4.00          2.15         1.61 o                         
 -11   0   4          3.94          5.11         1.61 o                         
 -10   0   4        180.43        168.94         5.65 o                         
  -9   0   4        182.55        187.72         3.68 o                         
  -8   0   4        197.96        204.91         3.79 o                         
  -7   0   4         37.66         43.59         1.88 o                         
  -6   0   4        429.88        438.23         8.88 o                         
  -5   0   4       2033.20       2061.26        39.55 o                         
  -4   0   4         78.60         75.33         2.15 o                         
  -3   0   4        416.42        425.32         8.34 o                         
  -2   0   4       1054.03       1007.24        13.13 o                         
  -1   0   4       2037.18       2059.41        24.76 o                         
   0   0   4         72.64         66.02         0.98 o                         
   1   0   4        362.56        377.75         4.19 o                         
   2   0   4         11.52         11.78         0.39 o                         
   3   0   4         77.21         91.21         2.69 o                         
   4   0   4         35.60         43.59         2.15 o                         
   5   0   4          4.93          3.23         1.08 o                         
   6   0   4        192.23        196.11         5.65 o                         
   7   0   4        149.05        144.18         4.84 o                         
   8   0   4        181.52        166.52         5.65 o                         
   9   0   4         22.01         26.10         2.69 o                         
  10   0   4          2.43          2.42         1.61 o                         
 -14   1   4        218.81        239.97        11.57 o                         
 -13   1   4         35.58         37.94         3.50 o                         
 -12   1   4         20.24         31.21         2.96 o                         
 -11   1   4         14.71         11.57         1.88 o                         
 -10   1   4        195.82        193.66         4.06 o                         
  -9   1   4        197.30        199.75         5.65 o                         
  -8   1   4         83.26         87.63         2.26 o                         
  -7   1   4       1158.72       1215.86        16.27 o                         
  -6   1   4         31.50         38.74         1.88 o                         
  -5   1   4       1307.73       1436.06        26.64 o                         
  -4   1   4        144.95        160.06         4.04 o                         
  -3   1   4        791.78        753.00        14.53 o                         
  -2   1   4         74.86         80.29         1.88 o                         
  -1   1   4       3801.40       3928.49        46.89 o                         
   0   1   4        329.04        336.45         3.77 o                         
   1   1   4        421.79        463.87         6.45 o                         
   2   1   4        299.45        320.48         3.78 o                         
   3   1   4        110.86        114.35         2.28 o                         
   4   1   4         61.59         58.38         2.42 o                         
   5   1   4        939.15        916.04        18.03 o                         
   6   1   4        320.22        307.23         7.80 o                         
   7   1   4         11.20         14.53         1.88 o                         
   8   1   4         25.92         28.52         2.69 o                         
   9   1   4        232.34        233.78         7.26 o                         
 -14   2   4          2.63          4.84         2.15 o                         
 -13   2   4         37.08         42.51         3.77 o                         
 -12   2   4        306.57        320.14         9.15 o                         
 -11   2   4        129.64        135.84         5.11 o                         
 -10   2   4         99.22         81.50         2.45 o                         
  -9   2   4        307.86        279.63         5.04 o                         
  -8   2   4        495.46        491.96         7.51 o                         
  -7   2   4        239.71        220.07         4.00 o                         
  -6   2   4       1018.73       1086.18        14.55 o                         
  -5   2   4       1102.02       1094.66        20.72 o                         
  -4   2   4        418.18        434.73         9.15 o                         
  -3   2   4        377.35        382.03         8.34 o                         
  -2   2   4        100.71         72.24         1.49 o                         
  -1   2   4        162.88        148.88         3.71 o                         
   0   2   4        140.87        140.19         2.02 o                         
   1   2   4        692.45        713.31         8.34 o                         
   2   2   4         59.83         85.91         1.76 o                         
   3   2   4        421.86        388.22         5.71 o                         
   4   2   4        310.58        298.25         4.76 o                         
   5   2   4         66.83         67.74         1.99 o                         
   6   2   4         10.02          9.74         1.03 o                         
   7   2   4          2.28          2.96         1.08 o                         
   8   2   4        112.77        113.81         4.30 o                         
   9   2   4          4.31          4.04         1.35 o                         
 -14   3   4         58.52         65.65         4.30 o                         
 -13   3   4         32.60         28.25         3.23 o                         
 -12   3   4         32.47         29.06         2.96 o                         
 -11   3   4          2.44          0.81         1.35 o                         
 -10   3   4          0.48          0.65         0.65 o                         
  -9   3   4          0.23          0.54         0.57 o                         
  -8   3   4         52.30         55.38         2.29 o                         
  -7   3   4         52.69         54.35         1.71 o                         
  -6   3   4          3.18          7.13         0.69 o                         
  -5   3   4        879.06        886.90        12.07 o                         
  -4   3   4        294.09        314.95         4.71 o                         
  -3   3   4         72.78         85.21         1.74 o                         
  -2   3   4         39.47         39.11         1.09 o                         
  -1   3   4          7.28          5.65         0.45 o                         
   0   3   4         98.82         94.17         1.33 o                         
   1   3   4        152.72        158.29         2.44 o                         
   2   3   4        401.94        372.31         4.55 o                         
   3   3   4        334.26        338.44         7.26 o                         
   4   3   4          1.95          2.42         0.81 o                         
   5   3   4        115.95        123.49         3.77 o                         
   6   3   4        118.72        114.35         3.77 o                         
   7   3   4        110.15        117.04         4.04 o                         
   8   3   4          0.00          0.81         1.08 o                         
 -14   4   4          5.78          8.34         2.15 o                         
 -13   4   4          0.03         -1.35         1.35 o                         
 -12   4   4          1.88         -0.54         1.08 o                         
 -11   4   4        208.35        191.00         6.19 o                         
 -10   4   4          8.85          7.99         0.95 o                         
  -9   4   4         10.15         10.30         1.03 o                         
  -8   4   4          5.00          3.64         0.76 o                         
  -7   4   4         79.26         96.25         2.45 o                         
  -6   4   4        372.07        327.99         5.29 o                         
  -5   4   4        420.71        373.65         7.80 o                         
  -4   4   4        117.87        111.84         2.19 o                         
  -3   4   4        377.46        328.69         9.69 o                         
  -2   4   4         41.17         46.76         1.34 o                         
  -1   4   4          0.30          1.13         0.26 o                         
   0   4   4         97.86        101.47         2.13 o                         
   1   4   4        182.46        172.77         3.03 o                         
   2   4   4        352.34        319.90         7.13 o                         
   3   4   4        102.57         94.44         2.96 o                         
   4   4   4          9.11          7.00         1.08 o                         
   5   4   4         12.98         15.34         1.61 o                         
   6   4   4         35.30         32.29         2.15 o                         
   7   4   4         57.28         55.69         2.96 o                         
 -14   5   4          6.68          6.19         1.88 o                         
 -13   5   4          4.38          3.50         1.61 o                         
 -12   5   4         57.98         55.96         3.50 o                         
 -11   5   4         46.10         48.30         2.09 o                         
 -10   5   4          1.56          1.48         0.76 o                         
  -9   5   4        106.24         91.09         4.30 o                         
  -8   5   4         62.86         56.31         3.23 o                         
  -7   5   4       1345.72       1249.54        17.68 o                         
  -6   5   4        411.01        333.87         8.34 o                         
  -5   5   4        963.80        960.68        19.37 o                         
  -4   5   4         64.21         48.97         2.69 o                         
  -3   5   4         18.69         14.31         0.72 o                         
  -2   5   4         78.10         75.19         1.79 o                         
  -1   5   4         32.62         29.44         1.09 o                         
   0   5   4          6.83          7.58         0.69 o                         
   1   5   4          4.31          4.75         0.65 o                         
   2   5   4          1.82          2.69         0.54 o                         
   3   5   4         12.44         13.72         1.35 o                         
   4   5   4          0.20          0.00         0.54 o                         
   5   5   4          5.90          4.04         1.08 o                         
   6   5   4          6.92          6.46         1.35 o                         
   7   5   4         46.45         45.47         2.69 o                         
 -13   6   4          4.82          5.11         1.88 o                         
 -11   6   4          4.02          2.96         1.08 o                         
 -10   6   4          6.16          7.26         1.61 o                         
  -9   6   4         24.47         17.49         2.15 o                         
  -8   6   4         57.41         67.26         3.50 o                         
  -7   6   4        925.66        872.19        18.30 o                         
  -6   6   4          6.04          9.69         1.61 o                         
  -5   6   4        140.26        137.46         4.84 o                         
  -4   6   4        106.76         97.67         4.04 o                         
  -3   6   4         22.77         22.71         0.96 o                         
  -2   6   4        612.69        623.56        10.76 o                         
  -1   6   4         24.36         20.53         0.93 o                         
   0   6   4         74.03         67.60         1.79 o                         
   1   6   4         15.39         15.09         1.88 o                         
   2   6   4          0.23          0.27         0.54 o                         
   3   6   4        203.37        192.61         4.84 o                         
   4   6   4          5.49          4.84         1.08 o                         
   5   6   4          3.66          5.38         1.08 o                         
   6   6   4         11.25         11.03         1.61 o                         
 -11   7   4          3.48          6.19         1.61 o                         
 -10   7   4          6.28          4.04         1.35 o                         
  -9   7   4          0.17          0.54         1.08 o                         
  -8   7   4         10.87         14.26         1.88 o                         
  -7   7   4          1.35          0.00         1.08 o                         
  -6   7   4        517.27        542.62        12.65 o                         
  -5   7   4        214.70        193.69         6.19 o                         
  -4   7   4         10.33         11.84         1.88 o                         
  -3   7   4         87.01         78.85         3.90 o                         
  -2   7   4         55.80         45.26         1.42 o                         
  -1   7   4         11.29         14.19         0.93 o                         
   0   7   4         85.55         81.88         2.19 o                         
   1   7   4         77.38         81.41         2.13 o                         
   2   7   4          6.58          8.61         1.08 o                         
   3   7   4          0.43          0.54         0.81 o                         
   4   7   4          0.36          0.81         0.81 o                         
   5   7   4          2.14          3.77         1.08 o                         
 -11   8   4          0.11          0.00         1.08 o                         
 -10   8   4         27.23         27.17         2.69 o                         
  -9   8   4          0.00          0.27         1.08 o                         
  -8   8   4         41.41         35.78         2.96 o                         
  -7   8   4         43.03         47.89         3.23 o                         
  -6   8   4        511.18        467.83        11.84 o                         
  -5   8   4         20.87         15.61         2.15 o                         
  -4   8   4         21.99         21.79         2.42 o                         
  -3   8   4        180.29        164.06         4.44 o                         
  -2   8   4          0.23          0.54         0.81 o                         
  -1   8   4         13.69         13.60         0.96 o                         
   0   8   4          3.98          5.36         0.69 o                         
   1   8   4        179.15        204.72         5.11 o                         
   2   8   4        154.60        153.60         4.30 o                         
   3   8   4          2.15          1.61         0.81 o                         
   4   8   4        194.89        187.77         5.11 o                         
 -11   9   4         79.75         80.72         4.30 o                         
 -10   9   4         12.44         10.49         1.88 o                         
  -9   9   4         22.51         23.95         2.69 o                         
  -8   9   4        100.42         86.37         4.57 o                         
  -7   9   4         11.87         12.65         2.15 o                         
  -6   9   4         47.02         39.55         3.23 o                         
  -5   9   4        134.84        133.45         5.65 o                         
  -4   9   4          1.54          1.88         1.35 o                         
  -3   9   4         23.39         27.23         1.42 o                         
  -2   9   4          2.14          4.10         0.69 o                         
  -1   9   4          9.68          9.08         0.93 o                         
   0   9   4          8.21          8.98         0.93 o                         
   1   9   4         29.55         29.86         1.88 o                         
   2   9   4         20.62         19.37         1.61 o                         
   3   9   4         41.35         37.67         2.15 o                         
 -11  10   4          2.96          5.11         1.61 o                         
 -10  10   4          4.22          7.26         1.88 o                         
  -9  10   4         99.84        117.04         5.38 o                         
  -8  10   4         74.10         73.72         4.30 o                         
  -7  10   4          1.94          0.00         1.08 o                         
  -6  10   4         12.07         14.26         2.42 o                         
  -5  10   4         21.03         26.37         2.96 o                         
  -4  10   4        111.37        116.77         5.38 o                         
  -3  10   4         53.61         65.65         4.30 o                         
  -2  10   4          6.46          5.74         0.90 o                         
  -1  10   4         37.85         38.11         2.02 o                         
   0  10   4          1.48          1.45         0.69 o                         
   1  10   4          0.39         -0.54         0.54 o                         
  -9  11   4          7.08          4.84         2.15 o                         
  -8  11   4          0.55          0.54         1.35 o                         
  -7  11   4          0.49          1.88         1.61 o                         
  -6  11   4         35.32         40.36         3.77 o                         
  -5  11   4         10.98         13.45         2.42 o                         
  -4  11   4         27.52         31.21         3.50 o                         
  -3  11   4         35.90         37.67         3.77 o                         
  -2  11   4          4.33          5.38         1.88 o                         
  -1  11   4          1.70          1.35         1.61 o                         
   0 -14   5        189.73        181.85         7.00 o                         
   1 -14   5         25.85         26.64         3.23 o                         
   2 -14   5        166.72        188.04         7.00 o                         
   3 -14   5          2.39          3.23         1.61 o                         
   4 -14   5         49.20         41.16         3.50 o                         
   5 -14   5          2.91          2.15         1.35 o                         
  -4 -13   5         33.07         39.01         3.50 o                         
  -3 -13   5         25.50         20.72         2.69 o                         
  -2 -13   5        162.69        148.76         5.92 o                         
  -1 -13   5         18.22         18.56         2.42 o                         
   0 -13   5         72.61         75.60         4.30 o                         
   1 -13   5         71.52         68.07         4.04 o                         
   2 -13   5         69.69         69.42         4.04 o                         
   3 -13   5          6.54          4.84         1.61 o                         
   4 -13   5        126.65        117.04         5.11 o                         
   5 -13   5          6.20          4.84         1.61 o                         
  -6 -12   5         43.46         39.01         2.96 o                         
  -5 -12   5          0.09          1.35         1.35 o                         
  -4 -12   5          0.11         -0.27         1.08 o                         
  -3 -12   5         62.61         63.77         3.77 o                         
  -2 -12   5          5.49          6.73         1.61 o                         
  -1 -12   5        145.99        155.22         5.65 o                         
   0 -12   5         50.76         50.85         3.23 o                         
   1 -12   5          1.11          0.54         1.08 o                         
   2 -12   5         96.91        104.66         4.57 o                         
   3 -12   5         17.73         22.06         2.42 o                         
   4 -12   5          3.54          1.61         1.08 o                         
   5 -12   5          1.54          2.15         1.08 o                         
  -7 -11   5          7.58          7.26         1.61 o                         
  -6 -11   5         26.31         29.60         2.69 o                         
  -5 -11   5         40.12         54.62         3.23 o                         
  -4 -11   5         17.64         18.03         2.15 o                         
  -3 -11   5          2.51          1.61         1.08 o                         
  -2 -11   5         38.22         34.17         2.69 o                         
  -1 -11   5         19.80         18.03         2.15 o                         
   0 -11   5        358.78        337.90         8.88 o                         
   1 -11   5         87.59         70.22         3.50 o                         
   2 -11   5         15.57         11.30         1.61 o                         
   3 -11   5        147.60        142.30         3.03 o                         
   4 -11   5          6.10          7.91         1.08 o                         
   5 -11   5          1.96          1.42         0.65 o                         
   6 -11   5         35.42         38.74         2.15 o                         
   7 -11   5         13.00         15.61         1.61 o                         
   8 -11   5         29.05         36.05         2.15 o                         
   9 -11   5         27.28         28.25         2.15 o                         
  -6 -10   5         27.24         35.78         2.69 o                         
  -5 -10   5         25.62         29.86         2.42 o                         
  -4 -10   5         20.36         23.41         2.15 o                         
  -3 -10   5         13.97         12.65         1.61 o                         
  -2 -10   5         48.62         48.70         2.96 o                         
  -1 -10   5          2.66          3.50         1.08 o                         
   0 -10   5         10.89          7.64         0.81 o                         
   1 -10   5         14.92         19.37         1.21 o                         
   2 -10   5         47.21         51.12         1.54 o                         
   3 -10   5        145.33        144.40         2.97 o                         
   4 -10   5         88.87         73.58         1.94 o                         
   5 -10   5         74.81         73.45         2.07 o                         
   6 -10   5        100.79        110.58         3.50 o                         
   7 -10   5         10.10         16.68         1.61 o                         
   8 -10   5          4.62          2.42         0.81 o                         
   9 -10   5         66.60         80.45         3.50 o                         
  -6  -9   5         21.09         29.06         2.15 o                         
  -5  -9   5         33.74         34.17         2.42 o                         
  -4  -9   5        245.55        261.22         7.00 o                         
  -3  -9   5         46.40         32.82         2.15 o                         
  -2  -9   5          3.37          4.57         1.08 o                         
  -1  -9   5        145.99        144.72         4.57 o                         
   0  -9   5        135.80        127.88         3.36 o                         
   1  -9   5         36.09         36.72         1.29 o                         
   2  -9   5         51.54         48.39         1.88 o                         
   3  -9   5         96.37         92.01         2.13 o                         
   4  -9   5         71.79         61.59         2.56 o                         
   5  -9   5         38.85         39.55         1.88 o                         
   6  -9   5        113.82        111.66         3.50 o                         
   7  -9   5          1.95          2.15         0.81 o                         
   8  -9   5          6.17          6.46         1.35 o                         
   9  -9   5         20.14         21.52         1.88 o                         
  10  -9   5          1.74          2.15         1.08 o                         
 -10  -8   5         18.23         15.07         2.42 o                         
  -8  -8   5          6.21          6.46         1.35 o                         
  -7  -8   5         14.55         13.99         1.61 o                         
  -6  -8   5        130.17        109.50         3.77 o                         
  -5  -8   5         29.91         21.26         1.88 o                         
  -4  -8   5        729.01        667.73        13.99 o                         
  -3  -8   5         24.14         20.72         1.61 o                         
  -2  -8   5        952.69        969.55        19.10 o                         
  -1  -8   5          0.18         -0.09         0.24 o                         
   0  -8   5        119.38        109.04         2.42 o                         
   1  -8   5         31.34         33.55         1.09 o                         
   2  -8   5        214.81        218.37         3.68 o                         
   3  -8   5          0.91          0.67         0.38 o                         
   4  -8   5         38.78         35.81         3.23 o                         
   5  -8   5         82.63         85.83         2.96 o                         
   6  -8   5          0.05          0.54         0.54 o                         
   7  -8   5         39.31         33.90         2.15 o                         
   8  -8   5         26.92         20.45         1.88 o                         
   9  -8   5          1.57          2.69         1.08 o                         
  10  -8   5         27.61         26.91         2.42 o                         
 -11  -7   5         56.26         64.84         4.04 o                         
 -10  -7   5         73.43         69.42         4.04 o                         
  -8  -7   5          2.80          4.04         1.08 o                         
  -7  -7   5         88.03         97.93         3.50 o                         
  -5  -7   5         61.53         60.00         2.42 o                         
  -4  -7   5         21.03         20.18         1.61 o                         
  -3  -7   5         90.57         80.98         2.96 o                         
  -2  -7   5        310.59        305.08         7.00 o                         
  -1  -7   5          9.49          9.50         0.65 o                         
   0  -7   5         13.96          5.10         0.54 o                         
   1  -7   5        427.12        441.49         6.35 o                         
   2  -7   5        647.15        686.13         9.51 o                         
   3  -7   5        152.78        166.34         2.94 o                         
   4  -7   5          3.47          7.54         0.76 o                         
   5  -7   5        667.02        671.50        13.45 o                         
   6  -7   5        132.23        104.66         3.50 o                         
   7  -7   5         20.19         17.22         1.61 o                         
   8  -7   5          7.08          4.30         1.08 o                         
   9  -7   5          8.63          7.80         1.35 o                         
  10  -7   5          5.28          7.00         1.61 o                         
 -11  -6   5         68.71         69.42         4.04 o                         
 -10  -6   5        300.82        283.28         8.34 o                         
  -8  -6   5        157.12        176.47         4.84 o                         
  -7  -6   5        609.68        594.82        12.11 o                         
  -6  -6   5         54.52         49.24         2.15 o                         
  -4  -6   5        437.51        433.39         9.15 o                         
  -3  -6   5        157.77        161.67         4.30 o                         
  -2  -6   5          0.14          6.46         0.81 o                         
  -1  -6   5       1062.50       1083.22        16.68 o                         
   0  -6   5       2482.94       2617.81        42.57 o                         
   1  -6   5        632.96        662.54         8.94 o                         
   2  -6   5         94.70         79.51         1.71 o                         
   3  -6   5        335.20        343.89         5.14 o                         
   4  -6   5        196.68        228.33         3.90 o                         
   5  -6   5         20.44         19.91         1.35 o                         
   6  -6   5         59.62         71.03         2.69 o                         
   7  -6   5        398.52        373.96         8.88 o                         
   8  -6   5        107.02        110.58         4.04 o                         
   9  -6   5        241.56        234.32         6.73 o                         
  10  -6   5          0.01          0.54         1.08 o                         
 -12  -5   5        215.63        234.86         8.07 o                         
 -11  -5   5          4.81          3.23         1.61 o                         
 -10  -5   5          0.03          1.08         1.08 o                         
  -9  -5   5        116.97        116.50         3.50 o                         
  -8  -5   5         11.56         16.41         1.61 o                         
  -7  -5   5          1.33          0.81         0.54 o                         
  -6  -5   5          4.96          6.73         0.81 o                         
  -5  -5   5        190.77        181.31         4.57 o                         
  -3  -5   5          3.59          1.35         0.54 o                         
  -2  -5   5         16.14         12.11         1.08 o                         
  -1  -5   5        283.29        297.64         4.36 o                         
   0  -5   5         96.60         90.61         1.68 o                         
   1  -5   5        131.44        137.45         2.47 o                         
   2  -5   5         65.33         49.51         1.14 o                         
   3  -5   5          0.49          0.27         0.19 o                         
   5  -5   5        108.59         98.47         3.23 o                         
   6  -5   5        200.33        195.57         5.38 o                         
   7  -5   5         14.93         16.14         1.88 o                         
   8  -5   5         54.14         56.23         2.96 o                         
   9  -5   5          6.93          7.00         1.61 o                         
  10  -5   5          0.02         -0.54         1.08 o                         
 -12  -4   5          4.29          4.30         1.88 o                         
 -11  -4   5          0.00         -0.27         1.08 o                         
 -10  -4   5          0.00          0.54         1.08 o                         
  -9  -4   5        293.82        290.82         6.73 o                         
  -8  -4   5        610.93        625.22        12.38 o                         
  -7  -4   5         43.24         41.97         1.88 o                         
  -6  -4   5        580.87        608.27        11.84 o                         
  -5  -4   5         65.15         82.33         2.42 o                         
  -4  -4   5       1089.84       1086.59        20.18 o                         
  -3  -4   5         91.34         86.90         2.42 o                         
  -2  -4   5        185.85        173.51         3.77 o                         
  -1  -4   5        250.68        220.60         4.57 o                         
   0  -4   5        185.44        222.13         4.86 o                         
   1  -4   5        340.68        384.45         4.30 o                         
   2  -4   5         64.39         70.95         1.42 o                         
   3  -4   5          1.51          1.61         0.54 o                         
   4  -4   5          2.69          3.23         0.54 o                         
   5  -4   5          6.70          5.92         1.08 o                         
   6  -4   5         12.20         12.11         1.35 o                         
   7  -4   5         91.29         85.83         3.50 o                         
   8  -4   5        302.37        299.16         7.80 o                         
   9  -4   5         54.52         57.31         3.23 o                         
  10  -4   5          0.97          1.61         1.35 o                         
 -13  -3   5          1.80          2.15         1.61 o                         
 -12  -3   5         10.49          8.34         1.88 o                         
 -11  -3   5         18.13         13.45         2.15 o                         
 -10  -3   5         79.08         79.37         3.77 o                         
  -9  -3   5          2.67          4.04         0.81 o                         
  -8  -3   5        554.78        555.81        11.30 o                         
  -7  -3   5        299.98        288.93         6.46 o                         
  -6  -3   5         52.27         56.23         1.88 o                         
  -5  -3   5        209.19        199.07         4.57 o                         
  -4  -3   5        964.54       1038.16        19.10 o                         
  -3  -3   5        289.87        289.47         5.92 o                         
  -2  -3   5        104.20         85.97         1.52 o                         
  -1  -3   5        220.60        265.19         3.06 o                         
   0  -3   5        746.87        837.58        10.66 o                         
   1  -3   5          3.20          4.14         0.41 o                         
   2  -3   5        251.08        240.84        10.36 o                         
   3  -3   5        953.26        937.56        17.76 o                         
   4  -3   5        145.21        131.03         3.77 o                         
   5  -3   5        158.70        157.91         4.30 o                         
   6  -3   5        108.64        103.32         3.50 o                         
   7  -3   5         15.57         18.03         1.88 o                         
   8  -3   5        218.02        228.13         6.46 o                         
   9  -3   5         83.81         85.29         4.04 o                         
  10  -3   5          1.08          1.08         1.08 o                         
 -13  -2   5         16.81         12.38         2.42 o                         
 -12  -2   5          0.01          0.00         1.35 o                         
 -11  -2   5          4.21          5.92         1.61 o                         
 -10  -2   5         36.44         36.98         3.90 o                         
  -9  -2   5        136.32        141.49         4.04 o                         
  -8  -2   5        355.80        354.05         7.80 o                         
  -7  -2   5          3.15          7.00         0.81 o                         
  -6  -2   5        600.23        605.85        11.84 o                         
  -5  -2   5         85.08         86.10         2.42 o                         
  -4  -2   5         85.44         94.44         2.42 o                         
  -3  -2   5        980.48        965.25        17.76 o                         
  -2  -2   5        891.25        906.73        13.72 o                         
  -1  -2   5       2218.30       2175.73        23.09 o                         
   0  -2   5        527.90        588.87         6.26 o                         
   1  -2   5       1321.31       1492.87        18.39 o                         
   2  -2   5        249.49        272.41         5.29 o                         
   3  -2   5        105.41         99.55         2.96 o                         
   4  -2   5         45.42         43.59         1.88 o                         
   5  -2   5         25.08         25.83         1.61 o                         
   6  -2   5         52.94         40.63         2.42 o                         
   7  -2   5         95.78         94.71         3.77 o                         
   8  -2   5         37.38         35.78         2.69 o                         
   9  -2   5         22.40         20.18         2.15 o                         
  10  -2   5          0.09          1.35         1.35 o                         
 -13  -1   5         51.98         53.81         4.04 o                         
 -12  -1   5         21.41         19.10         2.42 o                         
 -11  -1   5         37.07         44.93         3.23 o                         
 -10  -1   5         15.36         16.76         1.29 o                         
  -9  -1   5         14.41         14.26         1.61 o                         
  -8  -1   5         15.76         13.45         1.35 o                         
  -7  -1   5         37.96         38.47         1.88 o                         
  -6  -1   5        172.10        156.29         4.04 o                         
  -5  -1   5        108.61        110.31         2.96 o                         
  -4  -1   5        306.70        270.37         5.92 o                         
  -3  -1   5        107.06        104.39         2.69 o                         
  -2  -1   5          4.98          3.38         0.29 o                         
  -1  -1   5       2212.50       2398.36        28.09 o                         
   0  -1   5       2494.54       2744.33        29.00 o                         
   1  -1   5          3.24          8.95         0.78 o                         
   2  -1   5         83.67         90.13         1.34 o                         
   3  -1   5         27.53         29.93         1.35 o                         
   4  -1   5        133.25        128.34         3.77 o                         
   5  -1   5          4.21          2.96         1.08 o                         
   6  -1   5          4.35          6.19         1.08 o                         
   7  -1   5        173.77        177.28         5.38 o                         
   8  -1   5          2.65          3.23         1.35 o                         
   9  -1   5        131.41        143.38         5.11 o                         
  10  -1   5          0.71         -0.54         1.08 o                         
 -14   0   5         22.69         22.33         4.04 o                         
 -13   0   5         32.11         41.16         3.50 o                         
 -12   0   5         17.63         13.45         2.15 o                         
 -11   0   5          8.23          6.46         1.61 o                         
 -10   0   5         23.43         21.14         1.42 o                         
  -9   0   5         53.17         52.04         1.87 o                         
  -8   0   5         55.77         58.92         2.42 o                         
  -7   0   5        785.08        818.64        15.87 o                         
  -6   0   5        174.24        144.18         3.77 o                         
  -5   0   5       2082.42       2183.14        39.55 o                         
  -4   0   5       1864.20       1761.83        33.63 o                         
  -3   0   5       1142.98       1132.87        20.99 o                         
  -2   0   5       1002.31       1000.71        21.36 o                         
  -1   0   5        869.91        834.88        11.18 o                         
   0   0   5       1079.10       1175.38        12.63 o                         
   1   0   5        457.90        486.95         5.45 o                         
   2   0   5         52.77         55.59         1.10 o                         
   3   0   5        425.75        426.35         7.40 o                         
   4   0   5        237.21        237.02         4.00 o                         
   5   0   5        199.10        182.66         5.11 o                         
   6   0   5         91.39        100.09         3.77 o                         
   7   0   5        325.40        308.84         7.80 o                         
   8   0   5         22.16         35.25         2.69 o                         
   9   0   5         19.87         21.52         2.42 o                         
 -14   1   5         28.58         28.79         3.23 o                         
 -13   1   5          3.96          4.04         1.88 o                         
 -12   1   5         25.24         26.64         2.69 o                         
 -11   1   5        130.68        133.99         5.11 o                         
 -10   1   5        180.94        162.67         3.60 o                         
  -9   1   5        251.16        252.25         4.66 o                         
  -8   1   5         74.24         98.85         3.23 o                         
  -7   1   5        140.98        138.80         4.04 o                         
  -6   1   5          1.97          1.88         0.54 o                         
  -5   1   5       1927.82       1939.94        53.81 o                         
  -4   1   5         17.19         27.98         1.61 o                         
  -3   1   5        171.85        163.29         4.30 o                         
  -2   1   5         94.55         91.47         1.88 o                         
  -1   1   5        168.81        215.29         2.74 o                         
   0   1   5        471.79        525.57         5.79 o                         
   1   1   5        833.55        843.61         9.01 o                         
   2   1   5         52.78         69.84         1.52 o                         
   3   1   5        258.65        255.56         4.09 o                         
   4   1   5         61.64         62.55         1.71 o                         
   5   1   5          5.85          5.38         0.76 o                         
   6   1   5          9.79         11.36         0.95 o                         
   7   1   5          0.95          1.08         0.65 o                         
   8   1   5        206.25        217.10         6.19 o                         
 -14   2   5        107.51        115.69         5.65 o                         
 -13   2   5         39.46         44.39         3.50 o                         
 -12   2   5         24.52         23.68         2.69 o                         
 -11   2   5         77.31         82.04         2.64 o                         
 -10   2   5        131.51        120.64         5.38 o                         
  -9   2   5         13.42          9.81         1.08 o                         
  -8   2   5         87.76         84.76         2.28 o                         
  -7   2   5          0.22          1.48         1.35 o                         
  -6   2   5          3.03          6.73         1.08 o                         
  -5   2   5        111.25         97.93         3.23 o                         
  -4   2   5        400.85        418.86         9.15 o                         
  -3   2   5        174.03        186.08         4.84 o                         
  -2   2   5        845.13        912.68        12.26 o                         
  -1   2   5        140.19        141.10         2.44 o                         
   0   2   5         24.29         32.04         0.64 o                         
   1   2   5        242.85        279.74         4.20 o                         
   2   2   5        274.21        270.99         4.09 o                         
   3   2   5         25.86         23.92         1.21 o                         
   4   2   5        692.58        656.16        13.18 o                         
   5   2   5        165.54        155.75         4.57 o                         
   6   2   5          4.98          6.73         1.08 o                         
   7   2   5         10.01          9.15         1.61 o                         
   8   2   5         38.82         36.86         2.69 o                         
 -14   3   5         53.12         64.30         4.30 o                         
 -13   3   5         12.37          9.42         1.88 o                         
 -12   3   5        107.21         93.90         4.30 o                         
 -11   3   5          0.03         -0.42         0.65 o                         
 -10   3   5        187.27        166.41         3.71 o                         
  -9   3   5          6.14          5.52         0.95 o                         
  -8   3   5         29.26         25.80         1.42 o                         
  -7   3   5         39.71         36.53         1.42 o                         
  -6   3   5        226.10        171.87         3.29 o                         
  -5   3   5         15.71         14.16         0.90 o                         
  -4   3   5        120.41        131.84         4.04 o                         
  -3   3   5        217.21        223.22         3.77 o                         
  -2   3   5        225.83        247.82         3.94 o                         
  -1   3   5         35.55         45.74         2.15 o                         
   0   3   5         45.53         44.05         1.29 o                         
   1   3   5        760.49        705.81        12.38 o                         
   2   3   5        206.34        174.05         4.30 o                         
   3   3   5         40.26         41.70         1.88 o                         
   4   3   5         97.30        100.36         3.23 o                         
   5   3   5         23.00         23.41         1.88 o                         
   6   3   5          1.07          0.54         0.81 o                         
   7   3   5         23.24         26.91         2.15 o                         
 -14   4   5         25.68         22.87         2.96 o                         
 -13   4   5         34.42         35.78         3.23 o                         
 -12   4   5         84.28         78.29         4.04 o                         
 -11   4   5          3.17          6.38         2.02 o                         
 -10   4   5          6.79          4.84         0.95 o                         
  -9   4   5        307.05        285.38         5.23 o                         
  -8   4   5         19.28         25.80         1.42 o                         
  -7   4   5          3.71          3.61         0.94 o                         
  -6   4   5        363.86        345.44         8.61 o                         
  -5   4   5        103.75         96.05         3.77 o                         
  -4   4   5        284.56        268.76         7.00 o                         
  -3   4   5         23.15         23.68         1.88 o                         
  -2   4   5        162.19        157.64         2.84 o                         
  -1   4   5         66.52         76.80         3.09 o                         
   0   4   5         76.24         75.74         3.36 o                         
   1   4   5          2.11          1.35         0.45 o                         
   2   4   5        114.42        107.08         3.23 o                         
   3   4   5         28.11         25.02         1.61 o                         
   4   4   5          0.48          0.54         0.81 o                         
   5   4   5          6.18          6.73         1.08 o                         
   6   4   5         36.84         37.67         2.42 o                         
   7   4   5         18.50         12.91         2.15 o                         
 -14   5   5          0.00         -1.35         1.35 o                         
 -13   5   5          3.89          2.15         1.35 o                         
 -12   5   5         84.57         81.79         4.04 o                         
 -11   5   5         38.14         49.53         2.18 o                         
 -10   5   5         66.52         57.04         3.23 o                         
  -9   5   5         69.36         65.92         3.50 o                         
  -8   5   5         55.21         62.69         3.23 o                         
  -7   5   5        233.84        211.18         6.19 o                         
  -6   5   5        256.94        245.62         7.00 o                         
  -5   5   5        238.81        232.16         6.73 o                         
  -4   5   5         34.18         34.71         2.42 o                         
  -3   5   5         35.12         35.65         1.35 o                         
  -2   5   5          5.14          4.54         0.67 o                         
  -1   5   5          0.25          0.34         0.26 o                         
   0   5   5         48.73         50.22         2.83 o                         
   1   5   5         30.85         29.89         1.29 o                         
   2   5   5         18.74         17.22         1.35 o                         
   3   5   5        194.47        195.30         5.11 o                         
   4   5   5         44.25         42.24         2.15 o                         
   5   5   5         37.03         40.63         2.42 o                         
   6   5   5         72.93         73.45         3.23 o                         
 -12   6   5          1.95          1.61         1.08 o                         
 -11   6   5          3.14          1.61         1.08 o                         
 -10   6   5          3.76          2.69         1.35 o                         
  -9   6   5        106.75        102.78         4.30 o                         
  -8   6   5        591.73        517.87        12.38 o                         
  -7   6   5        502.47        494.19        11.84 o                         
  -6   6   5          8.18          8.07         1.61 o                         
  -5   6   5          4.54          4.57         1.35 o                         
  -4   6   5          0.07         -0.27         1.08 o                         
  -3   6   5        131.73        121.13         2.83 o                         
  -2   6   5          8.49          8.11         0.72 o                         
  -1   6   5        628.00        618.02         9.08 o                         
   0   6   5          0.00          0.36         0.54 o                         
   1   6   5         19.13         22.87         1.35 o                         
   2   6   5        300.96        294.32         6.73 o                         
   3   6   5          3.68          4.30         0.81 o                         
   4   6   5          6.09          5.38         1.08 o                         
   5   6   5         32.17         33.90         2.15 o                         
 -12   7   5          2.86          3.50         1.35 o                         
 -11   7   5         31.20         26.37         2.69 o                         
 -10   7   5         21.71         17.22         2.15 o                         
  -9   7   5         21.96         17.76         2.15 o                         
  -8   7   5        349.29        282.21         8.07 o                         
  -7   7   5         28.30         23.68         2.42 o                         
  -6   7   5         85.55         91.21         4.30 o                         
  -5   7   5        148.82        137.19         5.11 o                         
  -4   7   5          3.93          4.30         1.35 o                         
  -3   7   5          0.35          0.63         0.48 o                         
  -2   7   5         13.63         13.79         1.08 o                         
  -1   7   5        519.29        536.46         8.21 o                         
   0   7   5         37.40         33.15         1.38 o                         
   1   7   5        312.75        315.57         7.00 o                         
   2   7   5          5.69          6.46         1.08 o                         
   3   7   5         22.02         17.22         1.61 o                         
   4   7   5          0.10          1.35         0.81 o                         
 -12   8   5         25.68         29.60         2.96 o                         
 -11   8   5         35.84         37.94         3.23 o                         
 -10   8   5          0.01          1.08         1.35 o                         
  -9   8   5         21.01         17.22         2.15 o                         
  -8   8   5         13.44         17.49         2.15 o                         
  -7   8   5         62.33         57.31         3.50 o                         
  -6   8   5        170.44        164.09         6.19 o                         
  -5   8   5         47.71         52.47         3.50 o                         
  -4   8   5          1.20          1.08         1.08 o                         
  -3   8   5        318.71        319.66         8.88 o                         
  -2   8   5          8.51          8.28         0.93 o                         
  -1   8   5         25.78         22.05         3.23 o                         
   0   8   5         78.62         83.40         2.44 o                         
   1   8   5         44.82         43.59         2.15 o                         
   2   8   5         64.43         57.04         2.42 o                         
   3   8   5          0.54          0.00         0.81 o                         
 -11   9   5         41.73         46.01         3.50 o                         
 -10   9   5         27.57         29.33         2.96 o                         
  -9   9   5         33.59         43.86         3.50 o                         
  -8   9   5          2.98          3.77         1.61 o                         
  -7   9   5          6.71          7.26         1.88 o                         
  -6   9   5         15.63         13.45         2.15 o                         
  -5   9   5         17.54         15.87         2.42 o                         
  -4   9   5        321.42        317.72         9.42 o                         
  -3   9   5          2.34          1.92         0.69 o                         
  -2   9   5         35.57         39.31         1.66 o                         
  -1   9   5         32.44         35.19         1.59 o                         
   0   9   5         40.59         32.02         1.88 o                         
   1   9   5         10.93          6.73         1.08 o                         
 -10  10   5         46.85         43.86         3.77 o                         
  -9  10   5         30.40         36.86         3.50 o                         
  -8  10   5         18.66         19.37         2.69 o                         
  -7  10   5          0.06          1.35         1.35 o                         
  -6  10   5         39.50         45.74         3.77 o                         
  -5  10   5          1.33          0.54         1.35 o                         
  -4  10   5         22.48         26.91         3.23 o                         
  -3  10   5         44.81         50.85         3.77 o                         
  -2  10   5          0.28         -0.19         0.50 o                         
  -1  10   5         11.26         11.09         1.14 o                         
  -5  11   5         43.37         45.74         5.11 o                         
  -4  11   5         23.33         24.75         3.50 o                         
  -3  11   5         33.08         29.33         4.30 o                         
  -1 -14   6          0.14          0.54         1.61 o                         
   0 -14   6         56.49         49.77         3.77 o                         
   1 -14   6         28.86         29.86         3.23 o                         
   2 -14   6         35.70         41.70         3.50 o                         
   3 -14   6          2.97          2.96         1.61 o                         
   4 -14   6          7.56          8.61         1.88 o                         
   5 -14   6          1.71          2.69         1.35 o                         
  -4 -13   6         51.21         55.69         3.77 o                         
  -3 -13   6         10.50          8.34         1.88 o                         
  -2 -13   6         16.55         14.53         2.15 o                         
  -1 -13   6         85.14         90.94         4.57 o                         
   0 -13   6        117.35        126.99         5.38 o                         
   1 -13   6          1.48         -0.27         1.08 o                         
   2 -13   6          2.70          2.42         1.35 o                         
   3 -13   6         71.15         80.72         4.30 o                         
   4 -13   6         13.83         16.41         2.15 o                         
  -6 -12   6          1.20          2.15         1.35 o                         
  -5 -12   6         97.51        123.76         5.11 o                         
  -4 -12   6         36.56         38.47         2.96 o                         
  -3 -12   6        132.11        119.46         4.84 o                         
  -2 -12   6         20.05         16.41         2.15 o                         
  -1 -12   6         64.72         65.11         3.50 o                         
   0 -12   6         86.51         82.87         4.04 o                         
   1 -12   6         26.57         22.87         2.42 o                         
   2 -12   6          5.55          6.73         1.61 o                         
   3 -12   6         57.63         55.16         3.23 o                         
   4 -12   6          3.18          3.84         0.69 o                         
   5 -12   6          2.60          0.54         0.81 o                         
   6 -12   6        143.98        166.25         4.84 o                         
   7 -12   6         16.26         27.98         2.15 o                         
   8 -12   6          4.98          5.11         1.35 o                         
  -6 -11   6         21.78         26.91         2.69 o                         
  -5 -11   6          0.56         -0.54         0.81 o                         
  -4 -11   6         24.21         20.72         2.42 o                         
  -3 -11   6        205.56        182.12         5.92 o                         
  -2 -11   6         76.05         66.99         3.50 o                         
  -1 -11   6          6.51          7.26         1.61 o                         
   0 -11   6          6.32          6.06         0.69 o                         
   1 -11   6         60.46         55.33         1.74 o                         
   2 -11   6          9.66         11.21         0.90 o                         
   3 -11   6         44.98         52.92         1.74 o                         
   4 -11   6         10.22         13.77         1.09 o                         
   5 -11   6         15.41         19.64         1.61 o                         
   6 -11   6        148.64        164.36         4.84 o                         
   7 -11   6          0.61          0.81         0.81 o                         
   8 -11   6         18.13         17.76         1.88 o                         
  -8 -10   6          1.49          0.27         1.08 o                         
  -6 -10   6         63.37         62.15         3.23 o                         
  -5 -10   6          7.95          8.61         1.61 o                         
  -4 -10   6          0.20          0.00         0.81 o                         
  -3 -10   6         81.17         91.21         3.77 o                         
  -2 -10   6          3.65          3.77         1.08 o                         
  -1 -10   6        393.98        380.41         9.42 o                         
   0 -10   6         77.70         68.61         1.79 o                         
   1 -10   6          1.45          0.16         0.45 o                         
   2 -10   6         74.02         74.13         1.94 o                         
   3 -10   6         10.89         11.03         0.90 o                         
   4 -10   6         93.89        101.48         2.56 o                         
   5 -10   6          0.44          0.54         0.54 o                         
   6 -10   6         18.94         18.30         1.61 o                         
   7 -10   6         11.02         11.03         1.35 o                         
   8 -10   6          1.96          2.69         1.08 o                         
   9 -10   6         21.21         25.56         2.15 o                         
  -8  -9   6          2.47          3.50         1.08 o                         
  -7  -9   6         40.27         39.28         2.42 o                         
  -6  -9   6          0.26          4.04         1.08 o                         
  -5  -9   6          0.22          0.54         0.81 o                         
  -4  -9   6         26.64         24.48         2.15 o                         
  -3  -9   6         29.69         34.71         2.15 o                         
  -2  -9   6          3.88          3.77         1.08 o                         
  -1  -9   6        129.11        121.26         2.52 o                         
   0  -9   6         57.61         60.19         1.54 o                         
   1  -9   6         63.96         65.49         2.02 o                         
   2  -9   6         24.08         27.13         1.35 o                         
   3  -9   6        456.22        454.58         6.93 o                         
   4  -9   6         93.36         71.64         1.99 o                         
   5  -9   6        435.81        405.95         8.88 o                         
   6  -9   6          9.64          8.61         1.08 o                         
   7  -9   6          4.17          4.30         1.08 o                         
   8  -9   6          0.53          2.15         0.81 o                         
   9  -9   6         11.67          9.15         1.61 o                         
  -9  -8   6         83.65         75.87         3.50 o                         
  -8  -8   6          8.19          9.69         1.35 o                         
  -7  -8   6         63.21         60.27         2.69 o                         
  -5  -8   6         18.60         16.14         1.61 o                         
  -4  -8   6         18.99         16.68         1.61 o                         
  -3  -8   6         90.22         87.71         3.23 o                         
  -2  -8   6         76.27         87.98         3.23 o                         
  -1  -8   6         56.25         57.66         2.15 o                         
   0  -8   6        455.67        460.86         8.34 o                         
   1  -8   6          6.61          6.11         0.65 o                         
   2  -8   6         81.21         73.18         1.80 o                         
   3  -8   6         10.39          9.98         0.76 o                         
   4  -8   6        152.94        186.16         4.84 o                         
   5  -8   6         14.27         17.49         1.35 o                         
   6  -8   6        462.03        432.85         9.69 o                         
   7  -8   6         36.76         36.05         2.15 o                         
   8  -8   6          2.66          4.57         1.08 o                         
   9  -8   6         11.58         11.30         1.61 o                         
 -11  -7   6          8.21          8.07         1.88 o                         
  -9  -7   6         73.73         72.37         2.96 o                         
  -8  -7   6          1.08          0.81         0.81 o                         
  -7  -7   6          5.55          2.96         1.08 o                         
  -6  -7   6          0.05          1.88         0.81 o                         
  -4  -7   6         20.12         25.02         1.61 o                         
  -3  -7   6        780.52        755.95        15.07 o                         
  -2  -7   6          6.02          7.53         1.08 o                         
  -1  -7   6        590.62        599.46         8.36 o                         
   0  -7   6         75.13         76.62         1.68 o                         
   1  -7   6          1.81          2.88         0.45 o                         
   2  -7   6        653.64        672.76         9.32 o                         
   3  -7   6       1072.90       1058.16        14.08 o                         
   4  -7   6       2486.27       2437.37        45.20 o                         
   5  -7   6        224.70        221.13         5.65 o                         
   6  -7   6         60.62         44.93         2.42 o                         
   7  -7   6        175.59        155.22         4.84 o                         
   8  -7   6          4.23          5.38         1.35 o                         
   9  -7   6         64.61         74.80         3.50 o                         
 -12  -6   6         17.36         19.91         2.69 o                         
 -11  -6   6         15.72         27.44         2.96 o                         
  -9  -6   6         19.75         23.41         1.88 o                         
  -8  -6   6        125.11        127.26         4.04 o                         
  -7  -6   6         33.42         37.13         1.88 o                         
  -6  -6   6        114.14        110.31         3.50 o                         
  -5  -6   6         15.70         14.80         1.35 o                         
  -3  -6   6          2.37          2.96         0.81 o                         
  -2  -6   6         57.65         58.58         1.42 o                         
  -1  -6   6         99.49         96.67         1.87 o                         
   0  -6   6         20.34         24.01         0.84 o                         
   1  -6   6         44.34         50.22         2.02 o                         
   2  -6   6          3.97          8.65         1.21 o                         
   3  -6   6        125.49        137.19         2.47 o                         
   4  -6   6         18.44         17.22         1.35 o                         
   5  -6   6        208.57        213.60         5.38 o                         
   6  -6   6          1.22          1.35         0.81 o                         
   7  -6   6          8.04          5.92         1.08 o                         
   8  -6   6         60.92         60.00         2.96 o                         
   9  -6   6         55.10         55.69         2.96 o                         
 -12  -5   6         70.16         90.67         4.84 o                         
 -11  -5   6          1.73          4.04         1.61 o                         
 -10  -5   6         41.42         28.52         2.69 o                         
  -9  -5   6        171.87        168.94         4.57 o                         
  -8  -5   6        276.45        289.47         6.73 o                         
  -7  -5   6        108.28        111.12         3.50 o                         
  -6  -5   6        164.86        183.74         4.57 o                         
  -5  -5   6         66.34         62.15         2.15 o                         
  -4  -5   6         27.61         22.87         1.35 o                         
  -3  -5   6        159.71        167.05         4.04 o                         
  -2  -5   6         26.00         34.44         1.35 o                         
  -1  -5   6        165.69        170.28         3.77 o                         
   0  -5   6        142.36        135.96         2.49 o                         
   1  -5   6        390.23        380.92         7.24 o                         
   2  -5   6        890.58        932.30        12.17 o                         
   3  -5   6        204.18        230.55         5.38 o                         
   4  -5   6          0.25          0.54         0.54 o                         
   5  -5   6        200.67        203.11         5.11 o                         
   6  -5   6         40.29         40.09         2.15 o                         
   7  -5   6         69.21         69.42         2.96 o                         
   8  -5   6         69.55         70.49         3.23 o                         
   9  -5   6         46.47         51.66         2.96 o                         
 -13  -4   6          1.06         -0.27         1.61 o                         
 -12  -4   6         17.22         22.33         2.96 o                         
 -11  -4   6         85.32         80.18         4.30 o                         
 -10  -4   6        148.99        147.14         4.30 o                         
  -9  -4   6          0.01         -0.27         0.54 o                         
  -8  -4   6        748.06        764.56        15.07 o                         
  -6  -4   6         36.47         29.60         1.61 o                         
  -5  -4   6          1.87          1.35         0.54 o                         
  -4  -4   6        313.84        326.60         7.00 o                         
  -3  -4   6         13.70         14.26         1.08 o                         
  -2  -4   6         64.81         58.16         1.23 o                         
  -1  -4   6        324.13        327.71         4.66 o                         
   0  -4   6          0.77          4.04         0.27 o                         
   1  -4   6          6.46         11.27         0.75 o                         
   2  -4   6         46.39         48.21         2.27 o                         
   3  -4   6          0.08          1.35         0.54 o                         
   4  -4   6         29.26         36.32         1.88 o                         
   5  -4   6          1.47          2.96         0.81 o                         
   6  -4   6         17.12         13.45         1.61 o                         
   7  -4   6         22.71         19.91         1.88 o                         
   8  -4   6        151.31        146.34         4.84 o                         
   9  -4   6          0.37          1.35         1.08 o                         
 -13  -3   6          8.64         11.57         2.42 o                         
 -12  -3   6         12.18         12.65         2.15 o                         
 -11  -3   6          2.16          2.69         1.35 o                         
 -10  -3   6         93.46        100.36         3.50 o                         
  -9  -3   6        173.27        182.66         4.84 o                         
  -8  -3   6       1974.51       1935.64        35.51 o                         
  -7  -3   6        878.99        857.39        16.41 o                         
  -6  -3   6          1.92          3.23         0.54 o                         
  -5  -3   6        164.80        159.25         4.04 o                         
  -4  -3   6         13.57         11.57         0.81 o                         
  -3  -3   6        738.93        808.69        15.07 o                         
  -2  -3   6        670.94        709.74         9.42 o                         
  -1  -3   6        253.17        259.93         2.94 o                         
   0  -3   6         20.08         22.07         0.55 o                         
   1  -3   6         85.32         99.19         1.44 o                         
   2  -3   6        612.64        650.76         7.09 o                         
   3  -3   6          5.19          4.84         0.81 o                         
   4  -3   6          3.60          5.92         0.81 o                         
   5  -3   6          6.19          7.53         1.08 o                         
   6  -3   6        343.51        337.63         8.07 o                         
   7  -3   6          9.90          9.95         1.35 o                         
   8  -3   6         99.96        103.32         4.04 o                         
   9  -3   6          8.53          8.61         1.61 o                         
 -13  -2   6          0.20          0.81         1.35 o                         
 -12  -2   6          1.18          0.54         1.35 o                         
 -11  -2   6          0.70          2.42         1.35 o                         
 -10  -2   6         69.03         67.80         2.96 o                         
  -9  -2   6        141.69        153.60         4.30 o                         
  -8  -2   6          0.44          1.08         0.81 o                         
  -7  -2   6          8.06         12.91         1.08 o                         
  -6  -2   6         50.55         54.35         2.15 o                         
  -5  -2   6        239.75        255.84         5.65 o                         
  -4  -2   6        361.41        331.71         7.00 o                         
  -3  -2   6        360.76        410.52         8.34 o                         
  -2  -2   6        618.03        592.52         8.15 o                         
  -1  -2   6        358.50        380.35         4.24 o                         
   0  -2   6          1.07          1.86         0.37 o                         
   1  -2   6        643.51        732.69         7.92 o                         
   2  -2   6        932.50       1031.20        13.51 o                         
   3  -2   6         89.04        104.17         2.15 o                         
   4  -2   6        389.77        392.79         8.34 o                         
   5  -2   6          6.06          5.92         1.08 o                         
   6  -2   6        361.85        370.73         8.61 o                         
   7  -2   6         55.10         56.50         2.96 o                         
   8  -2   6        160.15        154.14         5.11 o                         
   9  -2   6          0.07          1.35         1.08 o                         
 -13  -1   6         84.61         94.17         4.84 o                         
 -12  -1   6         17.40         18.83         2.42 o                         
 -11  -1   6         68.93         78.54         2.52 o                         
 -10  -1   6        300.76        314.25         5.59 o                         
  -9  -1   6        232.59        224.09         5.92 o                         
  -8  -1   6         72.93         73.45         2.69 o                         
  -7  -1   6         38.07         39.01         1.88 o                         
  -6  -1   6          5.24          7.53         0.81 o                         
  -5  -1   6        138.60        132.10         3.50 o                         
  -4  -1   6        474.28        468.37         9.42 o                         
  -3  -1   6        174.55        167.32         4.04 o                         
  -2  -1   6         66.67         69.56         1.07 o                         
  -1  -1   6        161.92        195.81         2.42 o                         
   0  -1   6        749.57        732.42         7.87 o                         
   1  -1   6          0.64          0.43         0.23 o                         
   2  -1   6          0.74          0.13         0.19 o                         
   3  -1   6          3.73          5.25         0.57 o                         
   4  -1   6        223.40        220.06         3.80 o                         
   5  -1   6          7.95          5.97         0.76 o                         
   6  -1   6        730.68        761.07        15.61 o                         
   7  -1   6         14.58         10.76         1.61 o                         
   8  -1   6         36.25         39.28         2.69 o                         
   9  -1   6         23.61         24.75         2.42 o                         
 -14   0   6         50.91         59.19         4.30 o                         
 -13   0   6         11.88         15.61         2.42 o                         
 -12   0   6          3.17          4.57         1.61 o                         
 -11   0   6          0.05          0.42         0.65 o                         
 -10   0   6        198.30        199.37         4.17 o                         
  -9   0   6         35.91         26.91         1.88 o                         
  -8   0   6        237.96        210.64         5.38 o                         
  -7   0   6        239.97        242.66         5.92 o                         
  -6   0   6        400.59        412.67         8.88 o                         
  -5   0   6        379.95        387.95         8.34 o                         
  -4   0   6       1494.54       1620.34        29.86 o                         
  -3   0   6        468.06        498.23        10.22 o                         
  -2   0   6        511.54        568.07         7.39 o                         
  -1   0   6       4165.65       4572.68        57.19 o                         
   0   0   6        889.67        983.13        10.51 o                         
   1   0   6        207.55        221.85         3.02 o                         
   2   0   6         49.65         57.69         1.42 o                         
   3   0   6         27.03         27.01         1.03 o                         
   4   0   6          5.89          6.88         0.76 o                         
   5   0   6        122.56        125.46         3.23 o                         
   6   0   6         94.73         92.17         2.47 o                         
   7   0   6         13.86         12.05         1.14 o                         
   8   0   6          5.08          3.77         1.35 o                         
 -14   1   6         11.10         14.53         2.42 o                         
 -13   1   6          8.50          8.07         1.88 o                         
 -12   1   6          0.00          0.00         1.08 o                         
 -11   1   6         11.36         11.73         1.35 o                         
 -10   1   6        185.19        174.97         7.00 o                         
  -9   1   6          9.50         11.62         1.03 o                         
  -8   1   6         28.10         30.13         1.88 o                         
  -7   1   6         36.42         41.16         2.15 o                         
  -6   1   6        716.57        746.00        15.07 o                         
  -5   1   6       1143.17       1178.34        22.60 o                         
  -4   1   6         78.38         84.75         2.96 o                         
  -3   1   6          6.58         10.16         0.65 o                         
  -2   1   6        394.37        366.31         7.58 o                         
  -1   1   6        521.64        502.36         5.62 o                         
   0   1   6          0.00          0.38         0.28 o                         
   1   1   6        466.16        450.29         7.60 o                         
   2   1   6        161.99        145.85         2.56 o                         
   3   1   6         40.82         41.59         1.23 o                         
   4   1   6        303.37        297.30         4.85 o                         
   5   1   6        243.99        244.00         6.19 o                         
   6   1   6         89.46         88.25         3.50 o                         
   7   1   6          0.12         -0.81         0.81 o                         
   8   1   6         56.57         47.89         2.96 o                         
 -14   2   6         81.73         92.55         4.84 o                         
 -13   2   6         23.26         27.44         2.96 o                         
 -12   2   6         10.54          9.42         1.88 o                         
 -11   2   6         13.12         17.24         1.52 o                         
 -10   2   6        370.08        304.41         5.52 o                         
  -9   2   6         11.80         10.57         1.03 o                         
  -8   2   6         31.05         29.56         1.42 o                         
  -7   2   6          8.26          9.95         1.35 o                         
  -6   2   6       1078.49       1026.32        20.18 o                         
  -5   2   6        208.80        195.84         5.38 o                         
  -4   2   6        166.06        169.48         4.84 o                         
  -3   2   6         44.67         44.59         1.14 o                         
  -2   2   6        110.16        104.73         2.13 o                         
  -1   2   6        174.89        168.24         2.91 o                         
   0   2   6          1.12          3.75         0.67 o                         
   1   2   6        389.71        374.22         7.80 o                         
   2   2   6        379.91        380.95         8.07 o                         
   3   2   6         79.51         80.45         2.69 o                         
   4   2   6        257.82        242.93         5.92 o                         
   5   2   6         77.47         76.41         2.96 o                         
   6   2   6          3.82          5.11         1.08 o                         
   7   2   6         57.54         54.35         2.96 o                         
 -14   3   6          0.40         -1.08         1.35 o                         
 -13   3   6          3.82          2.96         1.61 o                         
 -12   3   6         72.10         76.43         2.66 o                         
 -11   3   6        223.43        189.72         4.19 o                         
 -10   3   6         32.74         36.12         1.80 o                         
  -9   3   6         29.05         23.18         1.42 o                         
  -8   3   6         34.45         31.08         1.49 o                         
  -7   3   6        131.89        117.65         2.71 o                         
  -6   3   6        563.04        532.67        11.84 o                         
  -5   3   6        155.87        155.49         4.84 o                         
  -4   3   6        166.88        160.87         4.84 o                         
  -3   3   6        493.98        475.12         8.88 o                         
  -2   3   6         14.10         12.16         0.72 o                         
  -1   3   6         94.50         92.19         1.99 o                         
   0   3   6         21.43         23.10         2.29 o                         
   1   3   6          6.30          7.53         0.81 o                         
   2   3   6         78.06         73.18         2.42 o                         
   3   3   6          2.59          5.11         0.81 o                         
   4   3   6         20.42         16.41         1.61 o                         
   5   3   6        162.37        163.83         4.84 o                         
   6   3   6          4.43          3.77         1.08 o                         
 -14   4   6          0.16         -1.35         1.35 o                         
 -13   4   6          3.36          2.96         1.61 o                         
 -12   4   6         18.52         15.35         1.52 o                         
 -11   4   6         12.66         10.22         1.14 o                         
 -10   4   6        105.04         92.04         2.75 o                         
  -9   4   6        225.04        180.78         5.65 o                         
  -8   4   6        338.28        299.70         8.07 o                         
  -7   4   6         33.93         30.40         2.42 o                         
  -6   4   6        121.20        109.77         4.30 o                         
  -5   4   6          8.73          7.80         1.35 o                         
  -4   4   6        140.82        125.38         4.30 o                         
  -3   4   6        211.34        183.42         3.42 o                         
  -2   4   6          0.37          0.47         0.40 o                         
  -1   4   6         19.55         17.18         0.94 o                         
   0   4   6          9.18          9.18         0.94 o                         
   1   4   6         20.06         21.79         1.35 o                         
   2   4   6         53.67         56.77         2.15 o                         
   3   4   6         68.73         68.88         2.69 o                         
   4   4   6         12.04         11.57         1.35 o                         
   5   4   6          1.96          3.77         1.08 o                         
   6   4   6         10.37          9.42         1.61 o                         
 -12   5   6         14.81         12.38         1.88 o                         
 -11   5   6          4.93          3.23         1.35 o                         
 -10   5   6        151.49        137.46         5.11 o                         
  -9   5   6         26.68         24.21         2.42 o                         
  -8   5   6        362.20        374.22         9.69 o                         
  -7   5   6        749.16        693.53        15.34 o                         
  -6   5   6        520.38        479.93        11.30 o                         
  -5   5   6          2.01          1.61         1.08 o                         
  -4   5   6          0.44         -0.27         1.08 o                         
  -3   5   6         94.15        105.04         2.44 o                         
  -2   5   6          8.83         17.09         2.42 o                         
  -1   5   6        478.87        454.89         6.97 o                         
   0   5   6         95.25         93.56         2.33 o                         
   1   5   6         37.91         37.13         1.88 o                         
   2   5   6         18.28         19.10         1.35 o                         
   3   5   6          3.93          3.50         0.81 o                         
   4   5   6         35.76         32.56         2.15 o                         
   5   5   6          6.76          4.30         1.08 o                         
 -12   6   6          0.76          0.00         1.08 o                         
 -11   6   6          7.32          4.84         1.61 o                         
 -10   6   6          7.63          8.61         1.61 o                         
  -9   6   6         17.53         12.91         1.88 o                         
  -8   6   6        684.15        620.38        14.26 o                         
  -7   6   6          0.80          3.77         1.35 o                         
  -6   6   6          7.91          8.88         1.88 o                         
  -5   6   6         12.83         14.53         2.15 o                         
  -4   6   6        210.22        195.30         6.19 o                         
  -3   6   6        251.42        220.72         4.07 o                         
  -2   6   6        384.36        377.42         6.08 o                         
  -1   6   6        162.17        168.40         3.42 o                         
   0   6   6         73.26         70.76         2.42 o                         
   1   6   6         26.21         25.83         1.61 o                         
   2   6   6         52.82         50.58         2.15 o                         
   3   6   6          5.28          6.73         1.08 o                         
   4   6   6          3.24          2.69         0.81 o                         
 -12   7   6         18.52         16.68         2.42 o                         
 -11   7   6          8.56          7.53         1.61 o                         
 -10   7   6          1.48          2.15         1.35 o                         
  -9   7   6        106.93        101.16         4.57 o                         
  -8   7   6          1.77          0.00         1.08 o                         
  -7   7   6          9.82          8.34         1.88 o                         
  -6   7   6          3.35          2.69         1.35 o                         
  -5   7   6         11.34          9.95         1.88 o                         
  -4   7   6         91.11        100.63         4.57 o                         
  -3   7   6          5.77          4.63         0.72 o                         
  -2   7   6         44.78         41.37         3.63 o                         
  -1   7   6        217.63        204.52         4.07 o                         
   0   7   6         13.67         13.45         1.35 o                         
   1   7   6         64.11         61.34         2.42 o                         
   2   7   6          3.41          3.23         0.81 o                         
   3   7   6          0.37         -0.27         0.81 o                         
 -12   8   6          2.85          2.96         1.35 o                         
 -11   8   6          1.12          1.88         1.35 o                         
 -10   8   6         25.34         29.60         2.96 o                         
  -9   8   6          2.93          2.96         1.35 o                         
  -8   8   6          0.57          2.96         1.35 o                         
  -7   8   6         16.16         16.14         2.42 o                         
  -6   8   6          4.37          3.77         1.61 o                         
  -5   8   6          1.04          1.61         1.35 o                         
  -4   8   6         33.24         37.94         3.23 o                         
  -3   8   6        469.03        471.08        17.08 o                         
  -2   8   6         42.72         49.94         1.83 o                         
  -1   8   6          6.41          6.63         0.90 o                         
   0   8   6         29.15         24.75         1.61 o                         
   1   8   6          4.17          2.96         0.81 o                         
 -11   9   6          4.11          5.92         1.88 o                         
 -10   9   6          4.12          2.15         1.35 o                         
  -9   9   6         60.90         67.26         4.30 o                         
  -8   9   6         29.32         28.79         2.96 o                         
  -7   9   6          2.38          0.27         1.35 o                         
  -6   9   6         28.12         29.86         3.23 o                         
  -5   9   6          2.68          3.77         1.61 o                         
  -4   9   6          0.28          1.88         1.35 o                         
  -3   9   6         49.00         51.15         1.87 o                         
  -2   9   6          3.68          4.04         0.72 o                         
  -1   9   6          4.48          4.30         1.08 o                         
   0   9   6          8.86          7.53         1.08 o                         
  -8  10   6          0.75          3.23         1.88 o                         
  -7  10   6         16.96         16.14         2.69 o                         
  -6  10   6          2.81          4.30         1.88 o                         
  -5  10   6          4.29          5.38         1.88 o                         
  -4  10   6          0.22          4.04         1.88 o                         
  -3  10   6         50.12         59.19         4.30 o                         
  -2  10   6         17.63         18.10         1.38 o                         
  -1 -14   7          5.43          5.11         1.61 o                         
   0 -14   7         28.35         29.06         3.23 o                         
   1 -14   7         61.59         56.50         3.77 o                         
   2 -14   7        181.10        181.31         6.73 o                         
   3 -14   7         45.57         60.54         3.77 o                         
   4 -14   7          8.03          8.07         1.88 o                         
  -4 -13   7         29.77         34.98         2.96 o                         
  -3 -13   7         26.78         31.75         2.96 o                         
  -2 -13   7          6.40          4.57         1.61 o                         
  -1 -13   7          4.96          7.00         1.61 o                         
   0 -13   7          7.85         10.22         1.88 o                         
   1 -13   7         44.87         41.43         3.23 o                         
   2 -13   7          0.08          0.27         1.08 o                         
   3 -13   7         40.82         37.13         2.96 o                         
   4 -13   7          6.49          8.07         1.61 o                         
  -6 -12   7         24.13         16.14         2.15 o                         
  -5 -12   7          4.72          5.11         1.61 o                         
  -4 -12   7          2.17          2.96         1.35 o                         
  -3 -12   7          1.45          1.08         1.08 o                         
  -2 -12   7         19.21         18.83         2.15 o                         
  -1 -12   7          4.17          5.11         1.35 o                         
   0 -12   7          4.79          4.30         1.35 o                         
   1 -12   7         18.14         20.85         1.18 o                         
   2 -12   7         53.85         47.17         1.74 o                         
   3 -12   7          0.05         -0.27         0.45 o                         
   4 -12   7         26.18         22.60         1.61 o                         
   5 -12   7          7.45         10.76         1.35 o                         
   6 -12   7         52.84         62.15         2.69 o                         
   7 -12   7        133.82        150.91         4.84 o                         
  -8 -11   7          4.87          5.11         1.35 o                         
  -7 -11   7          2.05          3.50         1.35 o                         
  -6 -11   7          2.10          0.27         1.08 o                         
  -5 -11   7          8.02         14.26         1.88 o                         
  -4 -11   7         28.41         24.75         2.42 o                         
  -3 -11   7          1.51          1.88         1.08 o                         
  -2 -11   7         51.67         52.20         2.96 o                         
  -1 -11   7         29.22         29.33         2.42 o                         
   0 -11   7         67.33         60.58         1.79 o                         
   1 -11   7         80.66         75.45         2.13 o                         
   2 -11   7          0.99          0.05         0.45 o                         
   3 -11   7         87.00         78.09         2.13 o                         
   4 -11   7         36.64         39.01         2.15 o                         
   5 -11   7         58.54         59.73         2.69 o                         
   6 -11   7          0.97          1.61         0.81 o                         
   7 -11   7         78.61         75.33         3.23 o                         
   8 -11   7          7.47          9.15         1.61 o                         
  -9 -10   7         90.00        106.28         4.30 o                         
  -8 -10   7          8.46          8.34         1.61 o                         
  -7 -10   7         26.93         26.91         2.42 o                         
  -5 -10   7         60.99         54.89         2.96 o                         
  -4 -10   7          1.22          0.54         0.81 o                         
  -3 -10   7         77.99         73.18         3.23 o                         
  -2 -10   7         41.58         41.97         2.69 o                         
  -1 -10   7         85.36         86.94         2.15 o                         
   0 -10   7        476.11        473.05         7.28 o                         
   1 -10   7        135.88        119.22         2.58 o                         
   2 -10   7         21.09         24.26         1.23 o                         
   3 -10   7         74.16         70.73         1.99 o                         
   4 -10   7        174.20        169.74         4.57 o                         
   5 -10   7          2.68          2.69         0.81 o                         
   6 -10   7         20.12         19.91         1.61 o                         
   7 -10   7         14.44         16.95         1.61 o                         
   8 -10   7         17.33         17.22         1.88 o                         
  -9  -9   7         22.79         22.06         2.42 o                         
  -8  -9   7          8.82         11.84         1.61 o                         
  -7  -9   7          2.30          2.69         1.08 o                         
  -6  -9   7          1.23          0.27         0.81 o                         
  -5  -9   7        246.75        227.05         6.19 o                         
  -4  -9   7        267.79        259.07         6.73 o                         
  -3  -9   7        381.07        415.90         9.69 o                         
  -2  -9   7         66.45         68.34         2.96 o                         
  -1  -9   7         24.17         19.88         1.75 o                         
   0  -9   7        646.76        612.32         8.83 o                         
   1  -9   7        271.15        265.36         4.44 o                         
   2  -9   7        523.03        544.20        11.30 o                         
   3  -9   7         40.69         33.25         1.23 o                         
   4  -9   7        117.73        101.97         3.23 o                         
   5  -9   7        241.72        219.52         5.65 o                         
   6  -9   7        250.73        251.27         6.46 o                         
   7  -9   7          8.65          9.95         1.35 o                         
   8  -9   7         70.26         81.52         3.50 o                         
  -9  -8   7         33.78         33.63         2.42 o                         
  -8  -8   7          8.03          4.84         1.08 o                         
  -7  -8   7          3.57          1.35         0.81 o                         
  -6  -8   7        565.50        552.04        11.84 o                         
  -4  -8   7          6.37          6.19         1.08 o                         
  -3  -8   7         59.64         66.46         2.69 o                         
  -2  -8   7         18.18         18.83         1.61 o                         
  -1  -8   7          2.29          3.42         0.45 o                         
   0  -8   7         49.50         47.54         1.42 o                         
   1  -8   7         29.20         22.36         1.03 o                         
   2  -8   7        296.77        300.34         4.85 o                         
   3  -8   7         16.83         12.49         2.15 o                         
   4  -8   7         14.78         21.79         1.61 o                         
   5  -8   7        464.62        434.20         9.42 o                         
   6  -8   7         33.07         29.06         1.88 o                         
   7  -8   7          3.39          2.42         1.08 o                         
   8  -8   7         13.15         15.34         1.88 o                         
 -10  -7   7         30.76         27.98         2.15 o                         
  -9  -7   7          0.06          0.81         0.81 o                         
  -8  -7   7          2.31          1.61         0.81 o                         
  -7  -7   7        304.17        295.66         7.00 o                         
  -6  -7   7         74.66         68.34         2.69 o                         
  -5  -7   7         74.36         84.75         2.96 o                         
  -3  -7   7         46.82         47.89         2.15 o                         
  -2  -7   7         22.28         21.22         0.84 o                         
  -1  -7   7          2.66          1.92         0.38 o                         
   0  -7   7          6.62          8.34         0.67 o                         
   1  -7   7         93.78        107.14         2.18 o                         
   2  -7   7         81.88         80.52         2.69 o                         
   3  -7   7          8.78         10.22         1.08 o                         
   4  -7   7          0.05          0.81         0.54 o                         
   5  -7   7        192.48        177.55         4.84 o                         
   6  -7   7        133.26        133.99         4.30 o                         
   7  -7   7          6.16          5.65         1.08 o                         
   8  -7   7          2.81          3.77         1.08 o                         
   9  -7   7         47.29         47.62         2.96 o                         
 -12  -6   7        235.30        254.23         8.34 o                         
 -10  -6   7         41.51         45.47         2.42 o                         
  -9  -6   7        288.09        281.94         7.00 o                         
  -8  -6   7         94.72         98.74         3.50 o                         
  -7  -6   7         73.91         73.99         2.96 o                         
  -6  -6   7        129.57        133.99         3.77 o                         
  -5  -6   7          2.29          2.96         0.81 o                         
  -4  -6   7        535.83        520.56        10.76 o                         
  -3  -6   7         11.34         12.11         1.08 o                         
  -2  -6   7          2.78          1.35         0.24 o                         
  -1  -6   7         22.28         20.72         1.08 o                         
   0  -6   7         52.24         45.47         1.61 o                         
   1  -6   7        159.09        163.83         4.04 o                         
   2  -6   7         26.65         29.33         1.35 o                         
   3  -6   7         47.01         47.35         1.88 o                         
   4  -6   7          2.74          2.15         0.81 o                         
   5  -6   7        156.34        149.03         4.30 o                         
   6  -6   7          0.00          0.00         0.54 o                         
   7  -6   7        258.83        256.65         6.73 o                         
   8  -6   7          3.56          5.38         1.35 o                         
   9  -6   7        237.72        245.08         7.00 o                         
 -12  -5   7         80.21         83.41         4.57 o                         
 -10  -5   7          9.35          5.38         1.08 o                         
  -9  -5   7         70.75         65.65         2.69 o                         
  -8  -5   7         44.16         32.29         1.88 o                         
  -7  -5   7        142.25        164.36         4.57 o                         
  -6  -5   7          0.76          2.69         0.81 o                         
  -5  -5   7        306.47        315.03         7.00 o                         
  -4  -5   7        327.60        345.17         7.26 o                         
  -3  -5   7        156.79        180.78         4.30 o                         
  -2  -5   7         23.48         24.70         0.84 o                         
  -1  -5   7         38.42         39.44         1.03 o                         
   0  -5   7        179.93        181.45         2.32 o                         
   1  -5   7        560.78        560.94         6.15 o                         
   2  -5   7          0.63          0.93         0.22 o                         
   3  -5   7         55.11         52.16         1.42 o                         
   4  -5   7        432.51        422.63         9.15 o                         
   5  -5   7          0.22          0.54         0.54 o                         
   6  -5   7        163.64        164.36         4.84 o                         
   7  -5   7         70.24         79.10         3.23 o                         
   8  -5   7        154.81        170.28         5.38 o                         
   9  -5   7         55.97         52.47         2.96 o                         
 -13  -4   7         21.44         24.21         3.23 o                         
 -12  -4   7          3.14          4.84         1.61 o                         
 -11  -4   7          1.43          0.54         1.08 o                         
 -10  -4   7         56.99         69.68         2.96 o                         
  -9  -4   7          1.21          0.54         0.81 o                         
  -8  -4   7        669.55        684.39        13.72 o                         
  -7  -4   7        392.03        403.25         8.61 o                         
  -6  -4   7         55.92         51.93         2.15 o                         
  -5  -4   7        197.05        217.10         5.11 o                         
  -4  -4   7        585.35        605.31        11.84 o                         
  -2  -4   7        341.74        372.12         5.23 o                         
  -1  -4   7         20.47         22.94         0.81 o                         
   0  -4   7       1611.87       1755.45        18.84 o                         
   1  -4   7        124.67        122.97         1.69 o                         
   2  -4   7         10.71         14.67         2.42 o                         
   3  -4   7         40.25         33.36         1.14 o                         
   4  -4   7         74.08         60.73         3.90 o                         
   5  -4   7          1.74          3.77         0.81 o                         
   6  -4   7          0.23          0.54         0.81 o                         
   7  -4   7          0.71          0.81         0.81 o                         
   8  -4   7         29.34         33.09         2.42 o                         
   9  -4   7          0.99          2.96         1.08 o                         
 -13  -3   7         29.43         28.25         3.23 o                         
 -12  -3   7         18.19         15.34         2.15 o                         
 -11  -3   7         20.09         20.99         1.88 o                         
 -10  -3   7          0.19         -0.27         0.81 o                         
  -9  -3   7          1.45          2.96         1.08 o                         
  -8  -3   7         15.03         17.49         1.61 o                         
  -7  -3   7        199.55        175.93         4.57 o                         
  -6  -3   7        136.15        124.03         3.50 o                         
  -5  -3   7       1081.15       1031.17        19.37 o                         
  -4  -3   7        327.70        330.10         7.00 o                         
  -3  -3   7        719.57        725.28        13.99 o                         
  -2  -3   7        739.53        836.64        11.03 o                         
  -1  -3   7         26.28         25.74         0.55 o                         
   0  -3   7        829.83        892.11        11.35 o                         
   1  -3   7        103.31        118.04         1.71 o                         
   2  -3   7        173.91        197.74         3.23 o                         
   3  -3   7        159.51        140.02         2.56 o                         
   4  -3   7        714.04        750.26        10.46 o                         
   5  -3   7        189.07        177.15         3.42 o                         
   6  -3   7        144.16        146.88         4.57 o                         
   7  -3   7          8.85          6.46         1.35 o                         
   8  -3   7          1.39          1.88         1.08 o                         
   9  -3   7          2.01          0.54         1.08 o                         
 -13  -2   7          0.42          0.81         1.35 o                         
 -12  -2   7          0.49         -0.27         1.08 o                         
 -11  -2   7         54.10         58.12         2.96 o                         
 -10  -2   7         58.84         58.92         2.69 o                         
  -9  -2   7        811.35        788.24        15.87 o                         
  -8  -2   7        547.72        542.62        11.30 o                         
  -7  -2   7          5.00          2.69         0.81 o                         
  -6  -2   7          3.04          1.61         0.54 o                         
  -5  -2   7         20.52         22.06         1.35 o                         
  -4  -2   7         10.14         12.91         1.08 o                         
  -3  -2   7       2532.90       2668.72        50.85 o                         
  -2  -2   7        276.31        288.10         3.36 o                         
  -1  -2   7        117.96        127.17         1.69 o                         
   0  -2   7          1.45          5.38         0.57 o                         
   1  -2   7        872.76        946.03        10.15 o                         
   2  -2   7        201.37        202.04         3.23 o                         
   3  -2   7         14.07         16.08         1.48 o                         
   4  -2   7        523.22        498.50         7.23 o                         
   5  -2   7          2.25          2.76         0.67 o                         
   6  -2   7         86.70         88.65         3.50 o                         
   7  -2   7         18.56         16.56         1.33 o                         
   8  -2   7         10.89         11.97         2.15 o                         
 -14  -1   7          1.31         -0.81         1.61 o                         
 -13  -1   7         73.04         72.64         4.30 o                         
 -12  -1   7          0.00          0.00         1.08 o                         
 -11  -1   7          2.36          2.51         0.84 o                         
 -10  -1   7          0.76          3.50         1.08 o                         
  -9  -1   7         72.34         64.57         2.96 o                         
  -8  -1   7          2.85          3.50         0.81 o                         
  -7  -1   7        199.73        203.38         5.38 o                         
  -6  -1   7         73.31         73.72         2.69 o                         
  -5  -1   7         16.81         18.30         1.35 o                         
  -4  -1   7          2.07          1.88         0.54 o                         
  -3  -1   7        144.21        166.25         4.30 o                         
  -2  -1   7        938.43        960.63        10.35 o                         
  -1  -1   7         25.34         35.59         0.75 o                         
   0  -1   7         40.25         42.53         0.85 o                         
   1  -1   7         82.40         92.97         1.71 o                         
   2  -1   7          0.04          0.63         0.54 o                         
   3  -1   7         46.83         47.90         1.33 o                         
   4  -1   7          6.91          7.01         0.76 o                         
   5  -1   7         17.23         20.67         1.23 o                         
   6  -1   7        275.09        265.74         7.53 o                         
   7  -1   7         37.42         38.38         1.71 o                         
   8  -1   7          6.54          6.97         2.02 o                         
 -14   0   7         20.12         20.18         2.96 o                         
 -13   0   7          1.21          0.54         1.35 o                         
 -12   0   7        140.96        148.85         3.79 o                         
 -11   0   7         18.60         17.39         2.56 o                         
 -10   0   7         27.13         22.33         1.88 o                         
  -9   0   7         31.27         30.67         2.15 o                         
  -8   0   7          1.31          1.88         0.81 o                         
  -7   0   7         18.82         20.18         1.61 o                         
  -6   0   7         47.09         44.93         2.15 o                         
  -5   0   7        361.97        353.78         8.07 o                         
  -4   0   7         10.20         15.07         1.35 o                         
  -3   0   7          2.63          3.41         0.45 o                         
  -2   0   7        131.90        126.50         1.76 o                         
  -1   0   7          1.80          5.13         0.38 o                         
   0   0   7        483.40        434.49         6.27 o                         
   1   0   7          9.48          7.94         0.57 o                         
   2   0   7        245.14        234.06         4.04 o                         
   3   0   7         78.70         89.32         3.09 o                         
   4   0   7         20.32         20.23         1.03 o                         
   5   0   7          3.26          3.50         0.65 o                         
   6   0   7        131.92        120.27         4.04 o                         
   7   0   7         19.42         19.91         2.15 o                         
 -14   1   7         41.64         48.16         3.77 o                         
 -13   1   7         17.58         19.91         2.69 o                         
 -12   1   7          0.33         -0.27         0.76 o                         
 -11   1   7         12.33         11.37         1.23 o                         
 -10   1   7        127.18        114.12         5.92 o                         
  -9   1   7         86.80         62.96         2.96 o                         
  -8   1   7         26.23         27.98         1.88 o                         
  -7   1   7         73.97         72.11         2.96 o                         
  -6   1   7          7.03          6.19         1.08 o                         
  -5   1   7         12.58         13.72         1.35 o                         
  -4   1   7          0.30          1.61         0.81 o                         
  -3   1   7        224.76        231.05         3.75 o                         
  -2   1   7          8.07          3.84         0.27 o                         
  -1   1   7         57.58         61.68         1.12 o                         
   0   1   7          3.62          0.54         0.38 o                         
   1   1   7        237.26        233.51         5.38 o                         
   2   1   7        525.74        521.64        10.49 o                         
   3   1   7         28.69         29.86         1.61 o                         
   4   1   7        170.80        170.82         4.84 o                         
   5   1   7         46.30         48.97         2.42 o                         
   6   1   7          0.51          1.61         1.08 o                         
   7   1   7          1.19          0.54         1.08 o                         
 -14   2   7          4.49          3.50         1.61 o                         
 -13   2   7          6.71          7.80         1.88 o                         
 -12   2   7          9.48         10.90         1.33 o                         
 -11   2   7        131.10        132.92         3.42 o                         
 -10   2   7         11.95          6.06         0.95 o                         
  -9   2   7          0.92          0.13         0.57 o                         
  -8   2   7          3.46          4.04         1.08 o                         
  -7   2   7         19.34         21.79         1.88 o                         
  -6   2   7          0.00          0.54         0.81 o                         
  -5   2   7         23.84         27.17         2.15 o                         
  -4   2   7         28.21         21.26         1.88 o                         
  -3   2   7         11.49         12.01         0.72 o                         
  -2   2   7         58.55         69.58         1.74 o                         
  -1   2   7        116.30        111.92         2.33 o                         
   0   2   7          0.76          0.54         0.45 o                         
   1   2   7         75.82         68.34         2.42 o                         
   2   2   7        548.07        529.71        10.76 o                         
   3   2   7         37.27         31.75         1.88 o                         
   4   2   7         69.12         66.99         2.69 o                         
   5   2   7         18.50         13.72         1.61 o                         
   6   2   7          9.15          6.19         1.35 o                         
 -14   3   7         23.32         23.68         2.69 o                         
 -13   3   7          4.83          3.77         1.61 o                         
 -12   3   7        219.43        203.91         4.57 o                         
 -11   3   7         23.97         28.32         1.80 o                         
 -10   3   7        132.02        113.92         3.03 o                         
  -9   3   7         30.61         31.74         1.68 o                         
  -8   3   7         15.30         12.91         1.88 o                         
  -7   3   7        105.26        100.63         4.04 o                         
  -6   3   7         25.39         23.41         2.15 o                         
  -5   3   7         89.55         83.68         3.50 o                         
  -4   3   7          9.87          8.30         0.69 o                         
  -3   3   7        192.19        177.35         3.23 o                         
  -2   3   7          2.75          3.62         0.48 o                         
  -1   3   7         18.55         17.82         1.35 o                         
   0   3   7          0.68          1.88         0.54 o                         
   1   3   7        133.60        129.14         3.50 o                         
   2   3   7        195.69        182.66         4.84 o                         
   3   3   7         21.78         19.10         1.61 o                         
   4   3   7          8.57          7.26         1.08 o                         
   5   3   7          3.26          2.15         0.81 o                         
 -13   4   7         51.99         48.97         3.50 o                         
 -12   4   7          7.23          6.46         1.61 o                         
 -11   4   7          2.37          4.04         1.35 o                         
 -10   4   7        490.08        446.30        11.03 o                         
  -9   4   7         53.24         52.47         3.23 o                         
  -8   4   7          8.59          5.11         1.35 o                         
  -7   4   7        212.31        192.61         6.19 o                         
  -6   4   7        326.82        296.20         8.07 o                         
  -5   4   7        300.07        269.56         7.53 o                         
  -4   4   7       1067.85       1030.69        19.64 o                         
  -3   4   7        518.28        534.05         7.93 o                         
  -2   4   7        115.20        106.01         2.39 o                         
  -1   4   7         96.28         89.95         2.19 o                         
   0   4   7          0.26         -0.27         0.54 o                         
   1   4   7          6.37          6.73         1.08 o                         
   2   4   7         14.55         16.14         1.35 o                         
   3   4   7          0.47         -0.54         0.54 o                         
   4   4   7          4.31          1.88         0.81 o                         
   5   4   7         17.36         20.45         2.42 o                         
 -13   5   7          5.24          6.19         1.61 o                         
 -12   5   7          7.79          8.34         1.61 o                         
 -11   5   7        548.19        537.51        12.91 o                         
 -10   5   7         66.65         66.19         3.77 o                         
  -9   5   7         70.35         62.15         3.50 o                         
  -8   5   7         54.05         53.54         3.23 o                         
  -7   5   7        552.45        484.24        11.84 o                         
  -6   5   7        211.39        198.00         6.46 o                         
  -5   5   7         59.78         63.77         3.50 o                         
  -4   5   7        537.14        524.92         8.00 o                         
  -3   5   7        781.95        718.79        10.50 o                         
  -2   5   7          0.35          2.69         0.50 o                         
  -1   5   7        428.80        410.87         6.51 o                         
   0   5   7          1.73          0.54         0.54 o                         
   1   5   7         13.24         17.49         1.35 o                         
   2   5   7          5.40          6.46         1.08 o                         
   3   5   7         14.58         16.41         1.61 o                         
   4   5   7          2.70          2.69         1.08 o                         
 -13   6   7          1.68          1.08         1.35 o                         
 -12   6   7          1.41          2.42         1.35 o                         
 -11   6   7         23.72         29.86         2.96 o                         
 -10   6   7         21.16         13.99         2.15 o                         
  -9   6   7         37.59         32.02         2.96 o                         
  -8   6   7          5.57          3.23         1.35 o                         
  -7   6   7         73.76         61.61         3.77 o                         
  -6   6   7         12.31         13.18         2.15 o                         
  -5   6   7         15.94         16.68         2.15 o                         
  -4   6   7         82.00         73.00         2.04 o                         
  -3   6   7        141.40        129.83         2.89 o                         
  -2   6   7        671.91        646.99        13.05 o                         
  -1   6   7         34.94         33.95         1.59 o                         
   0   6   7        167.77        171.36         4.57 o                         
   1   6   7          6.63          8.07         1.08 o                         
   2   6   7         15.75         12.38         1.35 o                         
   3   6   7          4.70          4.57         1.61 o                         
 -12   7   7        129.36        148.22         5.92 o                         
 -11   7   7         21.06         23.14         2.69 o                         
 -10   7   7          4.40          4.30         1.61 o                         
  -9   7   7          0.24          0.54         1.08 o                         
  -8   7   7         21.72         22.33         2.69 o                         
  -7   7   7         72.78         62.42         3.77 o                         
  -6   7   7         95.18         89.06         4.57 o                         
  -5   7   7          3.62          4.30         1.61 o                         
  -4   7   7          6.82          5.65         1.61 o                         
  -3   7   7         18.30         20.32         1.34 o                         
  -2   7   7         36.06         40.57         1.88 o                         
  -1   7   7          1.42          3.77         0.81 o                         
   0   7   7          4.23          4.04         0.81 o                         
   1   7   7          0.11          0.27         0.81 o                         
 -11   8   7         57.65         61.34         4.04 o                         
  -9   8   7          6.26          6.73         1.88 o                         
  -8   8   7          0.24          1.61         1.35 o                         
  -7   8   7          0.53          0.54         1.35 o                         
  -6   8   7          0.48          0.54         1.35 o                         
  -5   8   7         52.37         60.81         4.04 o                         
  -4   8   7         24.31         25.02         2.96 o                         
  -3   8   7          9.53          9.70         1.09 o                         
  -2   8   7         71.87         79.50         4.04 o                         
  -1   8   7         14.65         10.22         1.08 o                         
   0   8   7          3.05          2.42         0.81 o                         
  -9   9   7         15.20         13.99         2.42 o                         
  -8   9   7          0.18          1.08         1.35 o                         
  -7   9   7         92.54        101.97         5.38 o                         
  -6   9   7         13.83         12.65         2.42 o                         
  -5   9   7          2.25          3.50         1.61 o                         
  -4   9   7        161.19        180.78         7.00 o                         
  -3   9   7          5.23          6.66         0.93 o                         
  -2   9   7         16.27         18.83         1.61 o                         
  -1 -14   8          9.29          8.07         1.88 o                         
   0 -14   8          1.86          2.15         1.35 o                         
   1 -14   8          0.91          0.00         1.08 o                         
   2 -14   8          1.44          1.35         1.35 o                         
   3 -14   8         11.01         11.03         1.88 o                         
  -4 -13   8          1.57          0.81         1.35 o                         
  -3 -13   8         38.82         39.01         3.23 o                         
  -2 -13   8         71.09         68.34         3.77 o                         
  -1 -13   8        212.37        222.48         7.26 o                         
   0 -13   8          0.16          0.27         1.08 o                         
   1 -13   8          0.29          1.61         1.08 o                         
   2 -13   8         21.05         18.04         1.29 o                         
   3 -13   8         47.09         49.95         1.94 o                         
   4 -13   8         49.05         53.00         2.42 o                         
   5 -13   8         30.90         29.60         2.15 o                         
  -5 -12   8          1.15         -0.54         1.08 o                         
  -4 -12   8         14.95         11.84         1.88 o                         
  -3 -12   8         91.67         90.40         4.04 o                         
  -2 -12   8         67.42         72.11         3.77 o                         
  -1 -12   8          7.56          9.69         1.61 o                         
   0 -12   8         40.09         42.32         1.88 o                         
   1 -12   8         54.03         44.93         1.74 o                         
   2 -12   8        236.69        197.03         7.13 o                         
   3 -12   8         11.49         12.21         1.03 o                         
   4 -12   8         30.87         30.13         1.88 o                         
   5 -12   8         29.21         38.21         2.42 o                         
   6 -12   8        178.26        189.92         5.65 o                         
  -8 -11   8         37.78         43.05         2.96 o                         
  -7 -11   8         22.91         17.22         2.15 o                         
  -5 -11   8          9.43          6.73         1.35 o                         
  -4 -11   8         33.68         37.13         2.69 o                         
  -3 -11   8          7.37          6.19         1.35 o                         
  -2 -11   8        148.29        131.30         4.84 o                         
  -1 -11   8         46.00         47.62         2.96 o                         
   0 -11   8         11.11         15.01         1.35 o                         
   1 -11   8          6.70          4.21         0.69 o                         
   2 -11   8        204.43        192.18         4.17 o                         
   3 -11   8        137.08        125.65         3.77 o                         
   4 -11   8          6.58          5.11         1.08 o                         
   5 -11   8          9.13          8.88         1.35 o                         
   6 -11   8        243.05        255.84         6.73 o                         
   7 -11   8          5.56          6.19         1.35 o                         
  -9 -10   8          0.06          0.00         1.08 o                         
  -8 -10   8         23.76         19.91         2.42 o                         
  -7 -10   8         77.79         74.80         3.50 o                         
  -6 -10   8         49.72         47.62         2.96 o                         
  -4 -10   8         31.99         25.56         2.15 o                         
  -3 -10   8         10.37         11.30         1.61 o                         
  -2 -10   8         75.05         73.45         3.23 o                         
  -1 -10   8          0.03          0.43         0.45 o                         
   0 -10   8         14.21         16.42         1.09 o                         
   1 -10   8         50.87         42.95         1.49 o                         
   2 -10   8         55.87         49.82         1.68 o                         
   3 -10   8         15.90         16.41         1.35 o                         
   4 -10   8         89.75         81.79         2.96 o                         
   5 -10   8         16.68         16.14         1.61 o                         
   6 -10   8          5.71          4.30         1.08 o                         
   7 -10   8          2.15          4.30         1.08 o                         
 -10  -9   8          3.03          4.57         1.35 o                         
  -9  -9   8         23.52         24.21         2.42 o                         
  -8  -9   8          0.65          0.27         1.08 o                         
  -7  -9   8         68.66         60.00         2.96 o                         
  -6  -9   8          0.50          1.61         1.08 o                         
  -5  -9   8        227.39        204.72         5.65 o                         
  -3  -9   8        144.63        133.72         4.30 o                         
  -2  -9   8          7.53          8.07         1.35 o                         
  -1  -9   8        114.51        114.48         2.45 o                         
   0  -9   8          0.64          0.97         0.45 o                         
   1  -9   8          0.36          0.97         0.45 o                         
   2  -9   8        291.32        273.92         4.66 o                         
   3  -9   8        101.30         96.05         3.23 o                         
   4  -9   8        135.05        126.19         3.77 o                         
   5  -9   8        251.76        259.88         6.46 o                         
   6  -9   8          4.93          6.73         1.35 o                         
   7  -9   8          1.36          1.88         0.81 o                         
 -10  -8   8         47.30         52.20         2.96 o                         
  -9  -8   8          1.11          4.04         1.35 o                         
  -8  -8   8          4.91          3.77         1.08 o                         
  -7  -8   8         61.91         65.11         2.96 o                         
  -6  -8   8        148.16        148.22         4.57 o                         
  -5  -8   8        172.68        161.14         4.84 o                         
  -4  -8   8          4.36          5.11         1.08 o                         
  -2  -8   8        209.02        206.06         3.60 o                         
  -1  -8   8         98.07         83.14         1.87 o                         
   0  -8   8        131.79        117.10         2.37 o                         
   1  -8   8        225.58        211.49         4.30 o                         
   2  -8   8        280.56        256.17         5.11 o                         
   3  -8   8         69.83         69.68         2.69 o                         
   4  -8   8         51.34         42.51         2.15 o                         
   5  -8   8        140.16        143.65         4.30 o                         
   6  -8   8          2.02          2.15         0.81 o                         
   7  -8   8         23.18         22.33         1.88 o                         
   8  -8   8         35.61         43.32         2.69 o                         
 -10  -7   8         24.20         23.41         2.15 o                         
  -9  -7   8         18.06         20.45         1.88 o                         
  -8  -7   8         11.11         12.91         1.61 o                         
  -7  -7   8         19.44         25.56         1.88 o                         
  -6  -7   8         36.94         36.86         2.15 o                         
  -5  -7   8         47.84         47.08         2.15 o                         
  -4  -7   8         95.07         85.02         2.96 o                         
  -3  -7   8          4.59         10.22         1.08 o                         
  -2  -7   8          5.67          9.14         0.67 o                         
  -1  -7   8        365.58        353.10         8.88 o                         
   0  -7   8         10.46         12.38         1.08 o                         
   1  -7   8          0.89          0.27         0.54 o                         
   2  -7   8          0.04         -0.27         0.54 o                         
   3  -7   8        523.90        520.83        10.76 o                         
   4  -7   8        327.29        338.17         7.80 o                         
   5  -7   8         78.33         78.03         2.96 o                         
   6  -7   8         14.65         12.11         1.35 o                         
   7  -7   8         13.63         13.18         1.61 o                         
   8  -7   8          7.53         12.38         1.61 o                         
 -11  -6   8         55.49         60.54         2.96 o                         
 -10  -6   8         59.27         58.92         2.96 o                         
  -9  -6   8          5.76          7.00         1.08 o                         
  -8  -6   8         59.11         57.31         2.69 o                         
  -7  -6   8          2.23          2.15         0.81 o                         
  -6  -6   8         20.73         25.56         1.61 o                         
  -5  -6   8          2.44          2.15         0.81 o                         
  -4  -6   8        209.92        199.07         5.11 o                         
  -3  -6   8         23.95         24.75         1.35 o                         
  -2  -6   8         71.92         67.50         1.61 o                         
  -1  -6   8         33.62         35.69         1.03 o                         
   0  -6   8          5.58          8.31         0.94 o                         
   1  -6   8         70.96         69.70         1.61 o                         
   2  -6   8          1.62          2.15         0.54 o                         
   3  -6   8        160.83        149.57         4.04 o                         
   4  -6   8        110.76        114.89         3.50 o                         
   5  -6   8          1.41          1.88         0.81 o                         
   6  -6   8          0.00          0.00         0.81 o                         
   7  -6   8          2.15          3.50         1.08 o                         
   8  -6   8          2.06          2.42         1.08 o                         
 -11  -5   8         19.78         19.64         2.15 o                         
 -10  -5   8        115.06        123.23         4.04 o                         
  -9  -5   8         53.61         41.97         2.42 o                         
  -8  -5   8         40.58         46.28         2.42 o                         
  -7  -5   8        990.33       1030.09        19.91 o                         
  -6  -5   8        238.72        261.22         6.19 o                         
  -5  -5   8         68.07         59.73         2.42 o                         
  -4  -5   8        406.26        409.44         8.61 o                         
  -3  -5   8        294.60        298.89         6.73 o                         
  -2  -5   8         20.60         17.53         0.81 o                         
  -1  -5   8        135.76        142.78         2.56 o                         
   0  -5   8        101.14        104.03         1.99 o                         
   1  -5   8        273.83        262.39         4.09 o                         
   2  -5   8        224.32        223.29         5.11 o                         
   3  -5   8         71.60         79.10         2.69 o                         
   4  -5   8          1.63          0.54         0.54 o                         
   5  -5   8          7.56          7.80         1.08 o                         
   6  -5   8          4.63          4.04         1.08 o                         
   7  -5   8         21.03         21.26         1.88 o                         
   8  -5   8          0.00          0.54         0.81 o                         
 -13  -4   8         10.89         11.03         2.15 o                         
 -11  -4   8          6.62          5.11         1.35 o                         
 -10  -4   8         11.39          9.69         1.35 o                         
  -9  -4   8          3.19          3.50         1.08 o                         
  -8  -4   8         11.52          8.88         1.35 o                         
  -7  -4   8          3.27          1.08         0.54 o                         
  -6  -4   8        104.87        109.77         3.23 o                         
  -5  -4   8        559.85        592.67        11.84 o                         
  -4  -4   8         39.79         32.29         1.61 o                         
  -3  -4   8         47.10         48.90         1.23 o                         
  -2  -4   8         59.82         55.47         1.23 o                         
  -1  -4   8          1.27          1.08         0.19 o                         
   0  -4   8         16.41         12.92         0.50 o                         
   1  -4   8        206.70        198.42         3.13 o                         
   2  -4   8       1362.30       1332.11        23.68 o                         
   3  -4   8         96.49        109.90         3.77 o                         
   4  -4   8        340.34        309.92         4.95 o                         
   5  -4   8         43.26         36.43         2.69 o                         
   6  -4   8          5.25          3.20         0.81 o                         
   7  -4   8          3.86          2.02         0.76 o                         
   8  -4   8        181.19        174.03         4.30 o                         
 -13  -3   8         40.17         41.70         3.50 o                         
 -12  -3   8         35.29         32.56         2.42 o                         
 -11  -3   8          4.38          6.46         1.35 o                         
 -10  -3   8         13.61         15.87         1.61 o                         
  -9  -3   8        259.37        277.90         7.00 o                         
  -8  -3   8        186.03        174.59         4.84 o                         
  -7  -3   8        247.41        225.17         5.65 o                         
  -6  -3   8        167.79        184.54         4.84 o                         
  -5  -3   8          0.04          0.54         0.54 o                         
  -4  -3   8        318.83        302.39         6.73 o                         
  -3  -3   8          5.01          4.48         0.45 o                         
  -2  -3   8        676.42        655.84         7.19 o                         
  -1  -3   8       1142.34       1203.18        12.89 o                         
   0  -3   8         99.77         95.15         1.44 o                         
   1  -3   8          2.01          5.02         0.45 o                         
   2  -3   8         69.38         73.61         1.71 o                         
   3  -3   8        741.70        739.42        10.18 o                         
   4  -3   8        389.87        383.11         5.90 o                         
   5  -3   8         35.43         30.14         1.33 o                         
   6  -3   8         96.33         87.17         2.28 o                         
   7  -3   8          5.24          4.38         0.94 o                         
   8  -3   8         34.53         36.69         1.80 o                         
 -13  -2   8         64.44         72.37         4.30 o                         
 -12  -2   8          2.16          1.73         0.84 o                         
 -11  -2   8          1.04          1.08         1.08 o                         
 -10  -2   8         35.58         33.63         2.42 o                         
  -9  -2   8         22.08         22.87         1.88 o                         
  -8  -2   8          0.55          0.00         0.54 o                         
  -7  -2   8         82.94         72.37         2.69 o                         
  -6  -2   8          0.00          0.27         0.54 o                         
  -5  -2   8         97.94         98.47         3.23 o                         
  -4  -2   8         43.25         60.54         2.42 o                         
  -3  -2   8         57.26         81.79         3.90 o                         
  -2  -2   8       1771.63       1833.83        20.75 o                         
  -1  -2   8        121.87        132.02         1.83 o                         
   0  -2   8        244.72        234.41         3.00 o                         
   1  -2   8         19.70         20.72         0.76 o                         
   2  -2   8         89.89        105.51         2.15 o                         
   3  -2   8        659.81        670.86         9.32 o                         
   4  -2   8        353.50        336.90         5.33 o                         
   5  -2   8          5.27          4.64         0.76 o                         
   6  -2   8          2.22          3.39         0.76 o                         
   7  -2   8          0.09          0.27         0.57 o                         
 -14  -1   8         15.95         24.21         2.96 o                         
 -13  -1   8          0.11         -1.08         1.08 o                         
 -12  -1   8         25.57         27.32         1.80 o                         
 -11  -1   8         14.18         14.80         1.88 o                         
 -10  -1   8        133.93        122.42         4.30 o                         
  -9  -1   8        491.32        476.97        10.76 o                         
  -8  -1   8        435.93        447.11         9.95 o                         
  -7  -1   8         74.56         81.79         3.23 o                         
  -6  -1   8          1.18          2.42         0.81 o                         
  -5  -1   8        157.64        158.18         4.57 o                         
  -4  -1   8        243.37        226.51         5.65 o                         
  -3  -1   8        512.56        504.03         7.20 o                         
  -2  -1   8         43.18         39.75         0.91 o                         
  -1  -1   8          3.66          7.22         1.02 o                         
   0  -1   8        144.39        164.69         2.36 o                         
   1  -1   8        257.93        293.11         4.38 o                         
   2  -1   8         33.26         33.23         1.14 o                         
   3  -1   8        591.92        590.39         8.37 o                         
   4  -1   8        120.50        117.38         2.56 o                         
   5  -1   8          4.57          3.23         0.65 o                         
   6  -1   8          6.51          7.00         1.35 o                         
   7  -1   8        106.13        116.50         4.30 o                         
 -14   0   8         24.19         30.67         3.23 o                         
 -13   0   8          0.30         -0.54         1.08 o                         
 -12   0   8         33.87         30.19         1.90 o                         
 -11   0   8        103.05         92.55         4.04 o                         
 -10   0   8         49.98         47.35         2.69 o                         
  -9   0   8          0.97         -0.81         0.81 o                         
  -8   0   8          0.13          0.54         0.81 o                         
  -7   0   8        257.92        264.18         6.73 o                         
  -6   0   8        108.93         90.94         3.50 o                         
  -5   0   8        845.52        822.14        16.68 o                         
  -4   0   8        903.93        859.00        17.22 o                         
  -3   0   8         55.03         55.71         1.49 o                         
  -2   0   8        182.05        180.49         2.39 o                         
  -1   0   8        494.80        467.69         5.41 o                         
   0   0   8         51.07         42.88         1.03 o                         
   1   0   8         39.78         43.54         1.48 o                         
   2   0   8        254.19        253.24         8.07 o                         
   3   0   8         18.37         15.34         1.35 o                         
   4   0   8         35.71         32.82         1.88 o                         
   5   0   8         44.09         50.85         2.69 o                         
   6   0   8          1.01          3.23         1.08 o                         
 -14   1   8         14.61         15.87         2.42 o                         
 -13   1   8          2.07          3.11         1.03 o                         
 -12   1   8         11.04         10.04         1.23 o                         
 -11   1   8          4.29          2.69         1.21 o                         
 -10   1   8         12.16          6.46         1.35 o                         
  -9   1   8         21.25         15.07         1.88 o                         
  -8   1   8          5.15          5.38         1.08 o                         
  -7   1   8        712.29        665.31        14.26 o                         
  -6   1   8        391.18        354.31         8.61 o                         
  -5   1   8        397.51        393.60         9.15 o                         
  -4   1   8         80.96         73.99         3.23 o                         
  -3   1   8         70.53         70.58         1.74 o                         
  -2   1   8         27.64         25.70         0.93 o                         
  -1   1   8         33.43         33.40         2.02 o                         
   0   1   8          4.39          4.84         0.81 o                         
   1   1   8         19.04         18.03         1.35 o                         
   2   1   8         10.70         11.30         1.08 o                         
   3   1   8         10.03          8.88         1.08 o                         
   4   1   8          0.33          0.27         0.81 o                         
   5   1   8         47.72         51.93         2.69 o                         
   6   1   8         30.25         32.56         2.42 o                         
 -14   2   8         25.94         23.41         2.96 o                         
 -13   2   8          7.00          8.02         2.29 o                         
 -12   2   8        166.94        179.97         4.38 o                         
 -11   2   8          8.42          6.27         1.03 o                         
 -10   2   8          0.00          0.77         0.67 o                         
  -9   2   8         80.12         87.44         3.77 o                         
  -8   2   8         32.84         30.94         2.42 o                         
  -7   2   8        537.77        506.30        11.57 o                         
  -6   2   8         84.13         80.72         3.50 o                         
  -5   2   8        228.39        209.30         6.19 o                         
  -4   2   8          0.00          0.59         0.45 o                         
  -3   2   8          4.71          4.75         0.54 o                         
  -2   2   8         94.21         91.13         2.13 o                         
  -1   2   8         13.52          8.68         0.69 o                         
   0   2   8        287.16        264.18         5.92 o                         
   1   2   8          0.02          0.27         0.54 o                         
   2   2   8         53.68         50.85         2.15 o                         
   3   2   8          0.47          0.00         0.81 o                         
   4   2   8         16.25         11.84         1.35 o                         
   5   2   8          3.98          3.50         1.08 o                         
 -14   3   8         13.80         12.91         2.42 o                         
 -13   3   8        269.40        258.26         7.80 o                         
 -12   3   8          6.13          4.84         1.61 o                         
 -11   3   8         50.67         39.28         2.96 o                         
 -10   3   8          4.86          0.81         1.35 o                         
  -9   3   8        156.76        154.41         5.38 o                         
  -8   3   8         44.40         37.94         2.69 o                         
  -7   3   8         37.50         32.82         2.69 o                         
  -6   3   8       1127.11       1059.15        21.52 o                         
  -5   3   8          6.49          7.00         1.61 o                         
  -4   3   8        208.03        193.11         3.62 o                         
  -3   3   8        686.28        619.85         9.69 o                         
  -2   3   8          6.76          5.53         0.69 o                         
  -1   3   8         83.01         84.74         2.13 o                         
   0   3   8          0.06          0.54         0.54 o                         
   1   3   8         47.49         44.93         1.88 o                         
   2   3   8         77.20         80.98         2.96 o                         
   3   3   8         67.51         69.95         2.69 o                         
   4   3   8         17.03         17.76         1.61 o                         
 -13   4   8         12.48         15.61         2.42 o                         
 -12   4   8         39.08         41.16         3.23 o                         
 -11   4   8          0.31         -0.27         1.08 o                         
 -10   4   8         37.95         34.44         2.96 o                         
  -9   4   8         35.10         33.90         2.96 o                         
  -8   4   8         43.92         40.36         2.96 o                         
  -7   4   8         10.34         12.65         1.88 o                         
  -6   4   8        187.58        184.81         6.19 o                         
  -5   4   8         17.47         21.79         2.42 o                         
  -4   4   8        787.09        761.58        12.51 o                         
  -3   4   8         39.23         51.60         1.63 o                         
  -2   4   8          5.87          7.49         0.69 o                         
  -1   4   8          0.15         -0.54         0.54 o                         
   0   4   8          7.64          8.07         1.08 o                         
   1   4   8         47.21         45.74         2.15 o                         
   2   4   8          0.41          0.00         0.54 o                         
   3   4   8         19.53         18.30         1.61 o                         
 -13   5   8          1.69          1.61         1.35 o                         
 -12   5   8         48.95         50.04         3.50 o                         
 -11   5   8        125.63        122.42         5.11 o                         
 -10   5   8          5.71          4.30         1.61 o                         
  -9   5   8         58.74         52.73         3.50 o                         
  -8   5   8          1.28          2.42         1.35 o                         
  -7   5   8         59.69         57.85         3.50 o                         
  -6   5   8        170.99        163.83         5.92 o                         
  -5   5   8         28.61         23.41         2.69 o                         
  -4   5   8          6.59          4.19         0.81 o                         
  -3   5   8        161.01        153.34         3.23 o                         
  -2   5   8          1.73          0.72         0.48 o                         
  -1   5   8         31.40         35.25         1.88 o                         
   0   5   8         46.13         50.04         2.15 o                         
   1   5   8          3.55          4.30         0.81 o                         
   2   5   8          8.16          8.34         1.08 o                         
 -13   6   8          2.20          3.50         1.61 o                         
 -12   6   8         69.85         85.02         4.57 o                         
 -11   6   8          9.81          9.69         1.88 o                         
 -10   6   8         20.40         14.53         2.15 o                         
  -9   6   8          1.63          2.69         1.35 o                         
  -8   6   8          0.44          1.08         1.35 o                         
  -7   6   8         94.22         94.44         4.57 o                         
  -6   6   8         53.77         57.85         3.50 o                         
  -5   6   8          1.16          1.08         1.35 o                         
  -4   6   8         46.35         58.75         1.99 o                         
  -3   6   8         59.90         57.51         1.99 o                         
  -2   6   8        199.94        206.07         4.07 o                         
  -1   6   8         81.26         90.67         2.96 o                         
   0   6   8          1.29          0.81         0.81 o                         
   1   6   8         19.13         16.68         1.61 o                         
 -12   7   8          4.97          7.00         1.88 o                         
 -11   7   8         31.04         39.01         3.50 o                         
 -10   7   8          6.35          5.38         1.61 o                         
  -9   7   8          0.64          2.42         1.35 o                         
  -8   7   8          2.48          1.08         1.35 o                         
  -7   7   8         13.72         12.11         2.15 o                         
  -6   7   8         12.26         14.80         2.15 o                         
  -5   7   8          5.93          6.19         1.61 o                         
  -4   7   8         62.27         60.21         3.63 o                         
  -3   7   8          3.39          3.71         0.72 o                         
  -2   7   8        143.74        146.07         4.30 o                         
  -1   7   8          1.36          2.15         0.81 o                         
   0   7   8          0.00          0.54         0.81 o                         
 -10   8   8         71.41         69.15         4.57 o                         
  -9   8   8          0.02          0.54         1.35 o                         
  -8   8   8          4.31          6.46         1.88 o                         
  -7   8   8         43.26         50.58         3.77 o                         
  -6   8   8          0.89          1.08         1.35 o                         
  -5   8   8         40.18         43.32         3.50 o                         
  -4   8   8          0.23          1.08         1.35 o                         
  -3   8   8        134.34        141.62         3.77 o                         
  -2   8   8         13.87         12.38         1.35 o                         
  -6   9   8         20.76         21.26         3.23 o                         
  -5   9   8          5.12          4.57         1.61 o                         
  -1 -14   9          0.11         -0.54         1.08 o                         
   0 -14   9          0.06          0.00         1.08 o                         
   1 -14   9         33.52         37.13         3.23 o                         
   2 -14   9        170.14        166.52         6.19 o                         
  -4 -13   9         11.64          6.19         1.61 o                         
  -3 -13   9          4.88          8.07         1.61 o                         
  -2 -13   9          2.72          3.50         1.35 o                         
  -1 -13   9         12.54         12.38         1.88 o                         
   0 -13   9         22.63         19.29         1.34 o                         
   1 -13   9         26.67         25.53         1.54 o                         
   2 -13   9          0.90          1.11         0.65 o                         
   3 -13   9         38.08         36.05         2.15 o                         
   4 -13   9          0.00          0.00         0.81 o                         
  -6 -12   9          0.63          2.42         1.35 o                         
  -4 -12   9         19.93         19.64         2.15 o                         
  -3 -12   9          0.52          0.54         1.08 o                         
  -2 -12   9          0.10          0.54         1.08 o                         
  -1 -12   9        195.75        198.00         6.19 o                         
   0 -12   9        190.36        188.26         3.75 o                         
   1 -12   9         24.98         23.45         2.02 o                         
   2 -12   9         14.15         13.95         1.09 o                         
   3 -12   9         13.84         20.45         1.61 o                         
   4 -12   9         73.19         70.49         2.96 o                         
   5 -12   9         21.17         22.06         1.88 o                         
  -8 -11   9         53.24         49.77         3.23 o                         
  -7 -11   9          0.00          0.81         1.08 o                         
  -6 -11   9         11.06          7.53         1.61 o                         
  -5 -11   9         18.56         16.68         2.15 o                         
  -3 -11   9          0.04          0.00         0.81 o                         
  -2 -11   9         11.93          9.69         1.61 o                         
  -1 -11   9         15.10         12.84         1.03 o                         
   0 -11   9         64.03         67.80         2.07 o                         
   1 -11   9          0.04         -0.16         0.45 o                         
   2 -11   9         71.28         62.21         1.99 o                         
   3 -11   9          2.58          3.50         0.81 o                         
   4 -11   9         25.43         26.10         1.88 o                         
   5 -11   9         15.62         20.18         1.88 o                         
   6 -11   9         33.02         33.36         2.42 o                         
  -9 -10   9         38.46         46.28         3.23 o                         
  -8 -10   9         37.49         36.86         2.69 o                         
  -7 -10   9         18.78         20.72         2.42 o                         
  -6 -10   9         73.75         75.87         3.50 o                         
  -5 -10   9          3.96          4.57         1.35 o                         
  -2 -10   9        126.54        126.19         4.30 o                         
  -1 -10   9        315.13        276.30         4.83 o                         
   0 -10   9        688.44        667.99         9.79 o                         
   1 -10   9         32.32         31.00         1.48 o                         
   2 -10   9         74.95         69.15         2.69 o                         
   3 -10   9          5.35          3.77         0.81 o                         
   4 -10   9          5.22          4.30         1.08 o                         
   5 -10   9          1.19          3.77         1.08 o                         
   6 -10   9         94.76         89.59         3.50 o                         
 -10  -9   9          0.00         -0.27         1.08 o                         
  -9  -9   9         16.65         21.26         2.42 o                         
  -8  -9   9          2.23          0.81         1.08 o                         
  -7  -9   9          5.72          4.04         1.08 o                         
  -6  -9   9        143.87        142.30         4.57 o                         
  -5  -9   9          7.57          8.07         1.35 o                         
  -4  -9   9        108.16        100.63         3.77 o                         
  -3  -9   9        107.38        114.89         3.77 o                         
  -2  -9   9         29.50         32.56         1.61 o                         
  -1  -9   9        250.66        241.04         5.65 o                         
   0  -9   9         23.67         26.10         3.09 o                         
   1  -9   9        263.07        226.78         5.65 o                         
   2  -9   9          3.33          2.96         0.81 o                         
   3  -9   9          9.94          9.42         1.08 o                         
   4  -9   9        113.02        107.89         3.77 o                         
   5  -9   9        120.99        117.31         4.04 o                         
   6  -9   9          1.71          2.42         1.08 o                         
   7  -9   9          0.08          0.27         1.08 o                         
 -11  -8   9          0.12          0.27         1.08 o                         
 -10  -8   9         29.50         32.29         2.42 o                         
  -9  -8   9         24.05         20.99         2.15 o                         
  -8  -8   9        108.11        112.19         4.04 o                         
  -7  -8   9          0.33          0.81         0.81 o                         
  -6  -8   9        263.50        261.49         6.73 o                         
  -5  -8   9         13.09         16.68         1.61 o                         
  -4  -8   9         12.26         11.03         1.35 o                         
  -3  -8   9        122.97        118.11         3.77 o                         
  -2  -8   9         72.46         77.71         1.87 o                         
  -1  -8   9         96.06         98.13         2.83 o                         
   0  -8   9        113.15        110.33         2.37 o                         
   1  -8   9        127.85        124.29         2.69 o                         
   2  -8   9          5.01          5.11         0.81 o                         
   3  -8   9        280.47        263.37         6.46 o                         
   4  -8   9         19.04         17.49         1.61 o                         
   5  -8   9         59.08         66.46         2.96 o                         
   6  -8   9          4.10          3.77         1.08 o                         
   7  -8   9          7.46          7.26         1.35 o                         
 -11  -7   9         20.41         31.75         2.69 o                         
 -10  -7   9          0.19          0.27         0.81 o                         
  -9  -7   9          0.46          4.04         1.35 o                         
  -8  -7   9         18.34         15.61         1.88 o                         
  -7  -7   9        119.90        111.66         3.77 o                         
  -6  -7   9          2.56          2.96         1.08 o                         
  -5  -7   9          7.51          8.34         1.08 o                         
  -4  -7   9          9.03          8.61         1.08 o                         
  -3  -7   9          0.02          1.08         0.54 o                         
  -2  -7   9         30.86         28.90         1.03 o                         
  -1  -7   9        186.68        190.37         3.33 o                         
   0  -7   9        995.29        942.63        14.78 o                         
   1  -7   9        178.06        181.62         3.23 o                         
   2  -7   9        138.97        136.65         3.77 o                         
   3  -7   9         21.26         21.26         1.61 o                         
   4  -7   9         10.35          8.88         1.08 o                         
   5  -7   9         11.39         14.26         1.61 o                         
   6  -7   9          0.08          0.27         0.81 o                         
   7  -7   9         32.18         33.90         2.42 o                         
 -11  -6   9        100.51        116.23         4.30 o                         
 -10  -6   9          2.14          2.15         1.08 o                         
  -9  -6   9          0.01          1.88         0.81 o                         
  -8  -6   9         29.16         27.44         2.15 o                         
  -7  -6   9        154.74        152.26         4.57 o                         
  -6  -6   9          8.29          9.69         1.08 o                         
  -5  -6   9         58.83         62.42         2.42 o                         
  -4  -6   9          1.48          2.69         0.81 o                         
  -3  -6   9          8.12          7.71         0.65 o                         
  -2  -6   9         44.50         50.96         2.15 o                         
  -1  -6   9         71.31         70.37         1.61 o                         
   0  -6   9         27.98         30.96         1.14 o                         
   1  -6   9         29.74         39.28         1.88 o                         
   2  -6   9        225.94        225.71         5.38 o                         
   3  -6   9        152.64        146.34         4.04 o                         
   4  -6   9          0.21          0.81         0.81 o                         
   5  -6   9          7.96          7.53         1.35 o                         
   6  -6   9          6.93         10.76         1.35 o                         
   7  -6   9         64.67         62.15         2.96 o                         
 -12  -5   9         42.01         42.51         2.96 o                         
 -11  -5   9          9.51         12.65         1.61 o                         
 -10  -5   9          7.58          9.15         1.35 o                         
  -9  -5   9         67.09         69.15         2.96 o                         
  -8  -5   9         98.83        104.12         3.50 o                         
  -7  -5   9        169.41        168.94         4.57 o                         
  -6  -5   9         65.62         63.50         2.42 o                         
  -5  -5   9          8.77          8.61         1.08 o                         
  -4  -5   9        133.21        114.08         3.50 o                         
  -3  -5   9        113.63        121.04         3.09 o                         
  -2  -5   9        130.11        136.59         2.56 o                         
  -1  -5   9        630.34        637.55         8.85 o                         
   0  -5   9        145.57        143.92         2.66 o                         
   1  -5   9       1186.85       1155.20        21.52 o                         
   2  -5   9        427.43        438.50         9.15 o                         
   3  -5   9         30.38         25.56         1.61 o                         
   4  -5   9         81.94         83.41         2.96 o                         
   5  -5   9         83.23         90.67         3.23 o                         
   6  -5   9         12.21         10.22         1.35 o                         
   7  -5   9         22.44         24.21         2.15 o                         
 -12  -4   9          5.80          5.65         1.35 o                         
 -11  -4   9         10.55          9.15         1.61 o                         
 -10  -4   9          7.35          7.53         1.35 o                         
  -9  -4   9          0.81          1.61         0.81 o                         
  -8  -4   9        285.52        286.78         7.00 o                         
  -7  -4   9        108.86        102.78         3.50 o                         
  -6  -4   9        112.13        111.39         3.50 o                         
  -5  -4   9          0.82          2.42         0.81 o                         
  -4  -4   9         82.69         72.37         2.69 o                         
  -3  -4   9        120.62        111.38         2.42 o                         
  -2  -4   9          3.96          4.62         0.39 o                         
  -1  -4   9         66.56         63.02         1.09 o                         
   0  -4   9        356.48        346.97         5.16 o                         
   1  -4   9        852.88        876.99        11.70 o                         
   2  -4   9        311.08        273.27         4.28 o                         
   3  -4   9        323.24        294.25         4.66 o                         
   4  -4   9         50.11         58.79         1.71 o                         
   5  -4   9         23.28         24.07         1.88 o                         
   6  -4   9         50.92         43.32         2.42 o                         
   7  -4   9          2.22          3.23         1.08 o                         
 -13  -3   9          4.58          5.92         1.88 o                         
 -12  -3   9        109.79        117.04         4.57 o                         
 -11  -3   9         26.62         22.33         2.15 o                         
 -10  -3   9         24.18         23.14         2.15 o                         
  -9  -3   9        177.85        166.79         5.11 o                         
  -8  -3   9         76.38         70.49         2.96 o                         
  -7  -3   9          4.17          3.23         0.81 o                         
  -6  -3   9        284.19        295.12         7.00 o                         
  -5  -3   9        154.09        166.52         4.57 o                         
  -4  -3   9          1.99          1.35         0.54 o                         
  -3  -3   9         44.48         54.62         1.29 o                         
  -2  -3   9        153.72        171.08         2.30 o                         
  -1  -3   9         37.83         42.82         0.91 o                         
   0  -3   9         14.63         18.71         0.76 o                         
   1  -3   9          5.31          6.73         0.57 o                         
   2  -3   9          1.17          2.69         0.57 o                         
   3  -3   9         24.06         21.90         1.03 o                         
   4  -3   9          5.97          3.91         0.57 o                         
   5  -3   9         12.65         12.95         1.48 o                         
   6  -3   9          0.26          0.94         0.57 o                         
   7  -3   9         25.93         31.65         1.61 o                         
 -13  -2   9          0.05          0.36         0.84 o                         
 -12  -2   9          8.47          9.69         1.61 o                         
 -11  -2   9        156.55        166.79         5.38 o                         
 -10  -2   9         10.61         11.30         1.61 o                         
  -9  -2   9        316.96        297.81         7.53 o                         
  -8  -2   9          4.05          2.69         0.81 o                         
  -7  -2   9         76.87         73.18         2.96 o                         
  -6  -2   9        129.52        135.04         4.04 o                         
  -5  -2   9          2.31          2.69         0.81 o                         
  -4  -2   9         14.91         14.80         1.35 o                         
  -3  -2   9         22.03         21.45         0.69 o                         
  -2  -2   9         86.34         97.21         1.51 o                         
  -1  -2   9        134.36        146.06         2.14 o                         
   0  -2   9         90.70         93.10         1.90 o                         
   1  -2   9        163.29        179.03         3.04 o                         
   2  -2   9         98.16         84.63         1.90 o                         
   3  -2   9         82.08         83.50         1.99 o                         
   4  -2   9         50.75         56.90         1.71 o                         
   5  -2   9         25.94         27.15         1.75 o                         
   6  -2   9         19.52         18.83         1.23 o                         
 -14  -1   9          4.48          4.57         1.88 o                         
 -13  -1   9          9.55         15.30         1.61 o                         
 -12  -1   9          2.78          3.23         1.35 o                         
 -11  -1   9         32.62         33.09         2.69 o                         
 -10  -1   9         29.01         28.79         2.42 o                         
  -9  -1   9        181.30        190.73         5.65 o                         
  -8  -1   9          1.69          2.42         1.08 o                         
  -7  -1   9          8.23          6.73         1.08 o                         
  -6  -1   9         67.31         72.91         2.96 o                         
  -5  -1   9        135.88        138.80         4.30 o                         
  -4  -1   9        195.03        200.42         5.38 o                         
  -3  -1   9        309.87        286.54         3.59 o                         
  -2  -1   9        116.53        132.30         1.99 o                         
  -1  -1   9         61.56         66.21         1.25 o                         
   0  -1   9          0.36          0.81         0.38 o                         
   1  -1   9         17.47         13.62         0.76 o                         
   2  -1   9         17.26         17.29         1.08 o                         
   3  -1   9          4.16          4.57         0.81 o                         
   4  -1   9         43.35         44.12         2.15 o                         
   5  -1   9         45.19         48.16         2.42 o                         
   6  -1   9         36.42         41.97         2.69 o                         
 -14   0   9         14.98         12.65         2.15 o                         
 -13   0   9          0.59          0.48         0.84 o                         
 -12   0   9          8.81          8.34         1.14 o                         
 -11   0   9          7.45          7.80         1.61 o                         
 -10   0   9         65.29         68.07         3.50 o                         
  -9   0   9         18.86         13.99         1.88 o                         
  -8   0   9        357.08        368.84         9.15 o                         
  -7   0   9        504.77        501.46        11.30 o                         
  -6   0   9        147.51        155.49         4.84 o                         
  -5   0   9         26.60         23.68         1.88 o                         
  -4   0   9          0.15          1.08         0.81 o                         
  -3   0   9          8.03          8.57         0.69 o                         
  -2   0   9          0.68          0.66         0.23 o                         
  -1   0   9        135.04        120.44         4.84 o                         
   0   0   9        650.90        669.35        12.91 o                         
   1   0   9          7.91          7.26         0.81 o                         
   2   0   9         77.07         76.68         2.69 o                         
   3   0   9         14.61         14.53         1.35 o                         
   4   0   9         64.35         65.11         2.69 o                         
   5   0   9         49.11         54.35         2.69 o                         
 -14   1   9         21.71         19.10         2.69 o                         
 -13   1   9          2.15          3.42         1.03 o                         
 -12   1   9         21.07         23.14         1.75 o                         
 -11   1   9        120.88        120.06         3.33 o                         
 -10   1   9         65.27         64.30         3.50 o                         
  -9   1   9          0.52          1.61         1.08 o                         
  -8   1   9        343.78        345.17         8.88 o                         
  -7   1   9         35.03         30.40         2.42 o                         
  -6   1   9         40.34         43.86         2.69 o                         
  -5   1   9         65.73         57.31         2.96 o                         
  -4   1   9         12.85          9.90         0.69 o                         
  -3   1   9          2.41          3.63         1.21 o                         
  -2   1   9          2.08          3.29         0.48 o                         
  -1   1   9        107.90        115.15         3.23 o                         
   0   1   9        313.49        313.96         7.00 o                         
   1   1   9        581.19        542.89        11.03 o                         
   2   1   9         42.78         38.74         1.88 o                         
   3   1   9          2.31          1.08         0.81 o                         
   4   1   9          4.08          4.04         1.08 o                         
   5   1   9         21.44         19.91         1.88 o                         
 -14   2   9          4.00          4.17         1.33 o                         
 -13   2   9         10.06         11.40         1.42 o                         
 -12   2   9          3.34          1.11         0.84 o                         
 -11   2   9         10.02          7.53         1.61 o                         
 -10   2   9          8.15          3.23         1.35 o                         
  -9   2   9          0.94          2.42         1.35 o                         
  -8   2   9          1.06          0.00         1.08 o                         
  -7   2   9        445.41        439.58        10.76 o                         
  -6   2   9       2960.03       2888.78        53.81 o                         
  -5   2   9        610.26        629.26        13.99 o                         
  -4   2   9        500.35        498.42         8.48 o                         
  -3   2   9          5.31          9.52         0.90 o                         
  -2   2   9         15.63         18.41         1.14 o                         
  -1   2   9          6.38          8.07         1.08 o                         
   0   2   9          1.97          0.81         0.54 o                         
   1   2   9          3.10          1.61         0.81 o                         
   2   2   9          4.28          2.96         0.81 o                         
   3   2   9          6.42          4.30         1.08 o                         
   4   2   9         37.59         33.09         2.15 o                         
 -14   3   9          8.29          6.73         1.88 o                         
 -13   3   9         75.06         65.65         4.04 o                         
 -12   3   9         35.98         36.86         3.23 o                         
 -11   3   9         10.01          9.15         1.88 o                         
 -10   3   9          6.52          6.46         1.61 o                         
  -9   3   9         73.96         64.30         3.77 o                         
  -8   3   9          3.62          2.69         1.35 o                         
  -7   3   9          6.70          3.77         1.35 o                         
  -6   3   9         16.02         20.18         2.42 o                         
  -5   3   9        131.41        115.15         4.57 o                         
  -4   3   9          6.45          9.60         0.90 o                         
  -3   3   9         16.96         13.12         0.93 o                         
  -2   3   9         15.69         11.74         0.93 o                         
  -1   3   9        135.89        131.57         3.77 o                         
   0   3   9         12.71         12.38         1.35 o                         
   1   3   9          7.67          9.42         1.08 o                         
   2   3   9         29.64         34.44         1.88 o                         
   3   3   9         28.75         25.02         1.88 o                         
 -13   4   9         46.36         49.77         3.77 o                         
 -12   4   9         96.49         95.51         4.84 o                         
 -11   4   9         49.37         50.58         3.50 o                         
 -10   4   9          2.48          2.42         1.35 o                         
  -9   4   9         10.91         12.91         2.15 o                         
  -8   4   9          4.84          5.38         1.61 o                         
  -7   4   9         44.25         44.66         3.23 o                         
  -6   4   9         55.22         44.12         3.23 o                         
  -5   4   9        429.32        412.94        10.49 o                         
  -4   4   9         32.39         29.92         2.83 o                         
  -3   4   9         87.99         76.69         2.19 o                         
  -2   4   9        143.11        142.30         4.04 o                         
  -1   4   9         63.26         62.15         2.42 o                         
   0   4   9         17.89         16.41         1.35 o                         
   1   4   9         12.91         12.91         1.35 o                         
   2   4   9          5.57          6.46         1.08 o                         
 -13   5   9         16.09          8.88         2.15 o                         
 -12   5   9          1.53          0.00         1.35 o                         
 -11   5   9        183.67        196.11         7.00 o                         
 -10   5   9         82.24         78.83         4.30 o                         
  -9   5   9          6.01          4.30         1.61 o                         
  -8   5   9          0.02          0.81         1.35 o                         
  -7   5   9        119.40        114.08         5.11 o                         
  -6   5   9         68.60         58.92         3.77 o                         
  -5   5   9         10.23         10.76         1.88 o                         
  -4   5   9          6.53          6.77         0.72 o                         
  -3   5   9         26.95         30.53         1.38 o                         
  -2   5   9          2.45          3.23         0.81 o                         
  -1   5   9         61.94         61.61         2.42 o                         
   0   5   9         12.80         15.07         1.35 o                         
   1   5   9          2.93          2.42         0.81 o                         
 -12   6   9        100.39        106.81         5.38 o                         
 -11   6   9         21.57         18.30         2.42 o                         
 -10   6   9         26.79         25.02         2.96 o                         
  -9   6   9         43.31         47.62         3.50 o                         
  -8   6   9         14.28         11.84         2.15 o                         
  -7   6   9        105.41        105.74         5.11 o                         
  -6   6   9          1.05          2.15         1.35 o                         
  -5   6   9          0.01          1.61         1.35 o                         
  -4   6   9          0.83          0.19         0.81 o                         
  -3   6   9          0.24          1.69         0.65 o                         
  -2   6   9         30.45         27.98         1.88 o                         
  -1   6   9         54.43         52.20         2.42 o                         
 -10   7   9          0.18          1.08         1.35 o                         
  -9   7   9         36.40         50.31         3.77 o                         
  -8   7   9          0.02          0.00         1.35 o                         
  -7   7   9          4.60          5.11         1.61 o                         
  -6   7   9         88.56        100.89         5.11 o                         
  -5   7   9          0.11          1.88         1.35 o                         
  -4   7   9          0.88          1.45         0.69 o                         
  -3   7   9        174.89        203.38         5.38 o                         
  -2   7   9         20.27         25.56         1.88 o                         
  -7   8   9         37.31         53.00         4.04 o                         
  -6   8   9          0.45          1.08         1.35 o                         
  -5   8   9          4.22          6.73         1.88 o                         
  -4   8   9         20.06         30.40         3.23 o                         
  -1 -14  10         20.04         21.52         3.77 o                         
   0 -14  10         54.21         47.08         3.23 o                         
   1 -14  10          2.42          2.18         0.84 o                         
  -3 -13  10         59.79         64.57         3.77 o                         
  -2 -13  10         68.49         67.80         3.77 o                         
  -1 -13  10          3.54          1.35         1.08 o                         
   0 -13  10         33.99         29.24         1.54 o                         
   1 -13  10          9.39         10.12         1.03 o                         
   2 -13  10         29.64         21.26         1.88 o                         
   3 -13  10         17.09         18.83         1.88 o                         
  -6 -12  10          0.02          0.00         1.08 o                         
  -5 -12  10          5.75          4.57         1.35 o                         
  -2 -12  10        130.85        123.49         4.84 o                         
  -1 -12  10          1.35          1.77         0.81 o                         
   0 -12  10         57.96         50.31         1.87 o                         
   1 -12  10         70.70         75.94         2.26 o                         
   2 -12  10          5.01          2.96         1.08 o                         
   3 -12  10         11.03         13.99         1.61 o                         
   4 -12  10         61.75         62.96         2.96 o                         
  -8 -11  10         50.21         56.77         3.50 o                         
  -7 -11  10         37.10         39.55         2.96 o                         
  -6 -11  10         16.91         18.83         2.15 o                         
  -5 -11  10         17.74         16.14         1.88 o                         
  -4 -11  10         18.61         14.26         1.88 o                         
  -1 -11  10        148.94        132.91         4.04 o                         
   0 -11  10         26.51         26.77         1.42 o                         
   1 -11  10          0.01         -0.11         0.45 o                         
   2 -11  10          2.70          1.88         0.81 o                         
   3 -11  10          8.19          7.53         1.35 o                         
   4 -11  10         75.78         73.72         3.23 o                         
   5 -11  10         33.89         29.33         2.15 o                         
  -9 -10  10          6.52          7.00         1.61 o                         
  -8 -10  10          3.94          3.50         1.35 o                         
  -7 -10  10         26.53         28.25         2.42 o                         
  -6 -10  10         26.02         33.63         2.69 o                         
  -5 -10  10         90.36         85.83         3.77 o                         
  -4 -10  10        267.05        244.81         6.73 o                         
  -3 -10  10         71.61         69.95         3.23 o                         
  -2 -10  10        287.75        276.71         4.83 o                         
  -1 -10  10          8.40          8.31         0.84 o                         
   0 -10  10         49.90         49.24         2.15 o                         
   1 -10  10          1.45          1.58         0.65 o                         
   2 -10  10          0.84          1.61         0.81 o                         
   3 -10  10         10.72         10.76         1.35 o                         
   4 -10  10         33.60         38.74         2.42 o                         
   5 -10  10          2.63          2.96         1.08 o                         
 -10  -9  10          1.85          3.77         1.35 o                         
  -9  -9  10         27.71         35.51         2.69 o                         
  -8  -9  10          3.59          5.65         1.35 o                         
  -7  -9  10          5.01          3.50         1.35 o                         
  -6  -9  10         74.40         78.83         3.50 o                         
  -5  -9  10          6.67          4.30         1.08 o                         
  -4  -9  10        395.39        406.75         9.42 o                         
  -3  -9  10        266.20        256.92         6.73 o                         
  -2  -9  10        113.48        106.41         2.45 o                         
  -1  -9  10         20.56         21.07         1.35 o                         
   0  -9  10         15.06         11.18         1.75 o                         
   1  -9  10         16.82         19.10         1.61 o                         
   2  -9  10          3.37          3.50         0.81 o                         
   3  -9  10          0.20         -0.54         0.54 o                         
   4  -9  10         31.98         36.05         2.15 o                         
   5  -9  10        159.78        179.43         5.38 o                         
   6  -9  10        154.98        161.14         5.38 o                         
 -11  -8  10          1.14          0.81         1.08 o                         
 -10  -8  10         60.41         61.88         3.23 o                         
  -9  -8  10         15.22         11.03         1.61 o                         
  -8  -8  10         13.16         16.14         1.88 o                         
  -7  -8  10          1.17          0.00         0.81 o                         
  -6  -8  10         86.61         94.98         3.77 o                         
  -5  -8  10        119.64        125.11         4.30 o                         
  -4  -8  10         36.49         37.67         2.15 o                         
  -3  -8  10         39.84         42.24         2.15 o                         
  -2  -8  10        151.28        143.07         2.83 o                         
  -1  -8  10         85.23         80.22         1.99 o                         
   0  -8  10        185.66        182.67         3.42 o                         
   1  -8  10          3.87          2.69         0.81 o                         
   2  -8  10         19.57         15.61         1.35 o                         
   3  -8  10         32.33         40.36         2.15 o                         
   4  -8  10          2.02          1.08         0.81 o                         
   5  -8  10          8.86         11.84         1.35 o                         
   6  -8  10          1.60          2.96         1.08 o                         
 -12  -7  10         26.48         35.25         2.69 o                         
 -11  -7  10          1.54          0.81         1.08 o                         
 -10  -7  10        107.38        122.69         4.57 o                         
  -9  -7  10         16.59         17.49         1.88 o                         
  -8  -7  10         53.44         49.24         2.69 o                         
  -7  -7  10          0.55          0.81         0.81 o                         
  -6  -7  10          5.68          5.11         1.08 o                         
  -5  -7  10        120.56        116.77         3.77 o                         
  -4  -7  10          3.13          3.50         0.81 o                         
  -3  -7  10          8.78         10.64         0.84 o                         
  -2  -7  10         18.14         15.61         1.21 o                         
  -1  -7  10       1358.77       1340.28        17.79 o                         
   0  -7  10        480.33        476.28         7.26 o                         
   1  -7  10          1.84          1.35         0.54 o                         
   2  -7  10         38.62         37.94         1.88 o                         
   3  -7  10         13.38         11.30         1.35 o                         
   4  -7  10         48.53         43.59         2.15 o                         
   5  -7  10         71.54         78.83         3.23 o                         
   6  -7  10          8.25         12.11         1.61 o                         
 -12  -6  10         13.65         20.45         2.42 o                         
 -11  -6  10         27.62         26.37         2.42 o                         
 -10  -6  10         72.01         77.22         3.50 o                         
  -9  -6  10         15.51         22.33         2.15 o                         
  -8  -6  10          2.82          3.23         1.08 o                         
  -7  -6  10         33.63         32.56         2.15 o                         
  -6  -6  10        111.86        121.88         4.04 o                         
  -5  -6  10        102.61         98.20         3.23 o                         
  -4  -6  10          6.74          5.11         0.81 o                         
  -3  -6  10          8.82         10.37         1.35 o                         
  -2  -6  10        682.23        634.87         8.94 o                         
  -1  -6  10        333.05        333.82         5.23 o                         
   0  -6  10        596.24        583.52        11.57 o                         
   1  -6  10        182.86        181.31         4.57 o                         
   2  -6  10          8.83          7.26         1.08 o                         
   3  -6  10        200.66        202.30         5.38 o                         
   4  -6  10         91.03         95.51         3.50 o                         
   5  -6  10          9.80          8.88         1.35 o                         
   6  -6  10         20.36         26.91         2.15 o                         
 -12  -5  10          3.23          4.57         1.35 o                         
 -11  -5  10         11.66         13.18         1.88 o                         
 -10  -5  10         60.98         59.73         3.23 o                         
  -9  -5  10         25.79         24.75         2.15 o                         
  -8  -5  10        276.09        292.43         7.26 o                         
  -7  -5  10        177.02        177.55         5.11 o                         
  -6  -5  10        177.01        165.98         4.84 o                         
  -5  -5  10        236.02        223.29         5.65 o                         
  -4  -5  10         79.21         86.63         2.96 o                         
  -3  -5  10         34.47         39.06         1.23 o                         
  -2  -5  10         93.91         92.28         1.99 o                         
  -1  -5  10          6.74          5.05         0.65 o                         
   0  -5  10        540.87        524.06        10.49 o                         
   1  -5  10        530.84        555.54        11.30 o                         
   2  -5  10         14.85         12.65         1.35 o                         
   3  -5  10         40.91         47.35         2.15 o                         
   4  -5  10          6.94          4.04         0.81 o                         
   5  -5  10          2.09          2.42         0.81 o                         
   6  -5  10         24.38         24.75         1.88 o                         
 -13  -4  10          7.65          8.61         1.61 o                         
 -12  -4  10          7.03         11.84         1.88 o                         
 -11  -4  10          0.02          0.27         1.08 o                         
 -10  -4  10          7.87          7.53         1.35 o                         
  -9  -4  10        220.19        242.12         6.73 o                         
  -8  -4  10          5.18          8.61         1.35 o                         
  -7  -4  10          8.90          5.65         1.08 o                         
  -6  -4  10        100.26         88.25         3.23 o                         
  -5  -4  10          0.05          0.54         0.54 o                         
  -4  -4  10          0.00          0.81         0.54 o                         
  -3  -4  10          6.87          7.09         0.65 o                         
  -2  -4  10          2.67          3.36         0.81 o                         
  -1  -4  10         67.19         61.78         2.69 o                         
   0  -4  10          0.80          1.08         0.54 o                         
   1  -4  10        142.94        143.92         3.77 o                         
   2  -4  10        323.57        323.91         7.26 o                         
   3  -4  10         85.59         96.86         3.23 o                         
   4  -4  10         47.74         37.13         2.15 o                         
   5  -4  10          3.75          4.84         1.08 o                         
   6  -4  10          0.23          0.27         0.81 o                         
 -13  -3  10         25.39         22.06         2.69 o                         
 -12  -3  10          3.20          2.42         1.35 o                         
 -11  -3  10        161.83        170.01         5.65 o                         
 -10  -3  10         54.41         55.42         2.96 o                         
  -9  -3  10         52.80         52.20         2.69 o                         
  -8  -3  10        133.95        116.77         4.04 o                         
  -7  -3  10         39.34         31.21         2.15 o                         
  -6  -3  10          5.67          5.38         1.08 o                         
  -5  -3  10         65.05         65.11         2.69 o                         
  -4  -3  10         43.02         42.51         2.15 o                         
  -3  -3  10        139.12        133.80         2.52 o                         
  -2  -3  10          9.43         11.68         0.61 o                         
  -1  -3  10        260.56        251.75         3.30 o                         
   0  -3  10         32.41         29.98         1.08 o                         
   1  -3  10        225.99        211.63         3.52 o                         
   2  -3  10         10.29         10.94         0.76 o                         
   3  -3  10         55.78         64.71         1.71 o                         
   4  -3  10         82.74         83.81         2.09 o                         
   5  -3  10          3.91          4.44         0.76 o                         
   6  -3  10         16.60         22.41         1.35 o                         
 -13  -2  10         58.78         69.68         3.77 o                         
 -12  -2  10        116.39        136.11         5.11 o                         
 -11  -2  10          0.04          0.27         1.08 o                         
 -10  -2  10          3.59          4.04         1.35 o                         
  -9  -2  10          5.06          1.61         1.08 o                         
  -8  -2  10         81.73         86.90         3.50 o                         
  -7  -2  10         13.30         11.03         1.35 o                         
  -6  -2  10         10.00         11.57         1.61 o                         
  -4  -2  10        362.37        385.52         8.88 o                         
  -3  -2  10        994.60        993.45        10.80 o                         
  -2  -2  10        858.17        846.18         9.36 o                         
  -1  -2  10         73.19         81.13         1.71 o                         
   0  -2  10         31.11         32.69         1.14 o                         
   1  -2  10          6.20          6.73         0.57 o                         
   2  -2  10          6.58          6.33         0.57 o                         
   3  -2  10          4.21          3.15         0.57 o                         
   4  -2  10          6.40          5.11         1.08 o                         
   5  -2  10          7.18          6.46         1.35 o                         
 -14  -1  10         26.35         37.59         2.69 o                         
 -13  -1  10         23.50         28.58         3.23 o                         
 -12  -1  10          0.80         -0.27         1.08 o                         
 -11  -1  10         27.53         33.36         2.69 o                         
 -10  -1  10        473.58        485.58        11.57 o                         
  -9  -1  10         21.63         19.10         2.15 o                         
  -8  -1  10         74.76         68.88         3.23 o                         
  -7  -1  10        167.88        178.62         5.38 o                         
  -6  -1  10        246.20        230.82         6.46 o                         
  -5  -1  10         23.30         26.64         2.15 o                         
  -4  -1  10        121.95        131.03         4.30 o                         
  -3  -1  10       1121.95       1160.46        12.56 o                         
  -2  -1  10        107.97        117.88         1.92 o                         
  -1  -1  10         41.42         33.00         1.03 o                         
   0  -1  10         16.69         18.03         1.35 o                         
   1  -1  10         29.82         36.86         1.88 o                         
   2  -1  10          4.51          5.11         0.81 o                         
   3  -1  10         42.29         34.17         1.88 o                         
   4  -1  10         32.63         33.09         2.15 o                         
   5  -1  10          1.85          0.81         0.81 o                         
 -14   0  10         22.07         28.68         2.09 o                         
 -13   0  10          0.13          0.57         0.94 o                         
 -12   0  10          5.91          4.84         1.61 o                         
 -11   0  10          5.57          5.11         1.61 o                         
 -10   0  10          2.20          1.61         1.35 o                         
  -9   0  10         53.47         46.28         2.96 o                         
  -8   0  10        517.77        545.58        12.38 o                         
  -7   0  10          6.63          5.38         1.35 o                         
  -6   0  10        582.94        579.48        12.91 o                         
  -5   0  10         89.95         78.83         3.50 o                         
  -4   0  10         82.77         82.33         3.50 o                         
  -3   0  10          5.83          5.53         0.69 o                         
  -2   0  10        485.97        463.64        11.97 o                         
  -1   0  10          0.09          0.81         0.54 o                         
   0   0  10          0.32          1.35         0.54 o                         
   1   0  10          1.06          1.08         0.54 o                         
   2   0  10         93.61         92.55         3.23 o                         
   3   0  10          0.73          1.61         0.81 o                         
   4   0  10         10.68         12.11         1.61 o                         
 -14   1  10         33.62         37.75         2.37 o                         
 -13   1  10          0.34          1.29         0.84 o                         
 -12   1  10          1.65          2.69         0.95 o                         
 -11   1  10         37.99         39.55         2.96 o                         
 -10   1  10          2.16          4.30         1.35 o                         
  -9   1  10        428.32        417.51        10.49 o                         
  -8   1  10        352.13        356.47         9.42 o                         
  -7   1  10         18.54         19.37         2.15 o                         
  -6   1  10          0.97          0.27         1.08 o                         
  -5   1  10         55.50         54.35         3.23 o                         
  -4   1  10         23.86         23.47         1.18 o                         
  -3   1  10         37.50         41.08         1.54 o                         
  -2   1  10          6.24         13.73         0.93 o                         
  -1   1  10        100.77         88.79         2.96 o                         
   0   1  10          5.06          4.84         0.81 o                         
   1   1  10         47.79         42.24         2.15 o                         
   2   1  10          5.39          4.04         0.81 o                         
   3   1  10         33.32         34.17         2.15 o                         
   4   1  10          7.07          9.15         1.35 o                         
 -14   2  10         91.73         94.98         5.11 o                         
 -13   2  10         96.34        106.28         5.11 o                         
 -12   2  10         48.72         52.47         3.77 o                         
 -11   2  10         10.85         13.45         2.15 o                         
 -10   2  10          0.48         -0.27         1.08 o                         
  -9   2  10         19.30         19.64         2.42 o                         
  -8   2  10         23.82         21.52         2.69 o                         
  -7   2  10        299.82        298.62         8.34 o                         
  -6   2  10        171.15        164.90         5.92 o                         
  -5   2  10          1.05          0.81         1.08 o                         
  -4   2  10         77.99         72.33         2.69 o                         
  -3   2  10          7.20          6.65         0.81 o                         
  -2   2  10          0.51          0.00         0.54 o                         
  -1   2  10        110.00        111.39         3.23 o                         
   0   2  10          0.39         -0.27         0.54 o                         
   1   2  10        216.82        219.52         5.65 o                         
   2   2  10         46.21         44.39         2.15 o                         
   3   2  10         14.59         12.38         1.35 o                         
 -13   3  10          0.00         -1.35         1.35 o                         
 -12   3  10         26.92         24.75         2.96 o                         
 -11   3  10          7.39         10.49         2.15 o                         
 -10   3  10          9.23          7.53         1.88 o                         
  -9   3  10         23.53         26.37         2.96 o                         
  -8   3  10         96.01         93.36         4.57 o                         
  -7   3  10          3.37          3.50         1.61 o                         
  -6   3  10         23.45         18.83         2.42 o                         
  -5   3  10        872.05        873.26        18.83 o                         
  -4   3  10          9.37          8.72         0.90 o                         
  -3   3  10          4.39          3.89         0.69 o                         
  -2   3  10          2.27          3.23         0.81 o                         
  -1   3  10          0.01          0.00         0.54 o                         
   0   3  10          1.64          1.88         0.81 o                         
   1   3  10        100.69        115.96         3.77 o                         
   2   3  10          7.67          7.80         1.35 o                         
 -13   4  10          1.33          0.27         1.35 o                         
 -12   4  10          1.38          0.27         1.35 o                         
 -11   4  10        141.44        162.75         6.19 o                         
 -10   4  10          6.21          6.19         1.88 o                         
  -9   4  10         13.92         14.53         2.15 o                         
  -8   4  10         10.97         11.84         2.15 o                         
  -7   4  10          5.82          5.38         1.61 o                         
  -6   4  10          7.61          9.69         1.88 o                         
  -5   4  10         17.48         24.21         2.69 o                         
  -4   4  10         53.46         45.81         1.79 o                         
  -3   4  10          9.15         10.39         2.56 o                         
  -2   4  10         15.08         13.45         1.35 o                         
  -1   4  10          3.26          2.69         0.81 o                         
   0   4  10          0.20          0.27         0.81 o                         
   1   4  10          1.47          2.69         1.35 o                         
 -12   5  10          1.62          2.42         1.61 o                         
 -11   5  10          7.72         12.91         2.42 o                         
 -10   5  10         26.37         22.33         2.69 o                         
  -9   5  10          1.03          0.81         1.35 o                         
  -8   5  10         64.84         62.42         4.04 o                         
  -7   5  10         15.20         18.83         2.42 o                         
  -6   5  10         15.32         15.61         2.42 o                         
  -5   5  10          5.36          6.19         1.61 o                         
  -4   5  10         87.83         78.19         2.39 o                         
  -3   5  10          7.56         10.49         1.35 o                         
  -2   5  10          6.14          7.00         1.08 o                         
  -1   5  10         48.57         59.73         2.69 o                         
 -10   6  10          0.14         -0.27         1.35 o                         
  -9   6  10         49.42         62.15         4.30 o                         
  -8   6  10          3.91          2.42         1.61 o                         
  -7   6  10         11.85         15.07         2.42 o                         
  -6   6  10          0.05          1.61         1.35 o                         
  -5   6  10         21.84         17.76         2.42 o                         
  -4   6  10         10.64         12.04         1.35 o                         
  -3   6  10         13.33          9.95         1.35 o                         
  -8   7  10         42.03         52.20         4.57 o                         
  -7   7  10         14.18         16.14         2.42 o                         
  -6   7  10        135.70        136.38         6.19 o                         
  -5   7  10          0.04          2.42         1.61 o                         
  -3 -13  11        150.87        126.99         4.84 o                         
   0 -13  11          1.00          0.00         0.81 o                         
   1 -13  11          0.12         -0.81         0.81 o                         
   2 -13  11          4.46          2.69         1.08 o                         
  -6 -12  11         11.70         14.53         2.15 o                         
  -5 -12  11          5.08          5.11         1.61 o                         
  -4 -12  11          3.20          4.04         1.35 o                         
  -3 -12  11         14.35         13.72         1.88 o                         
  -2 -12  11          0.73         -0.54         1.08 o                         
  -1 -12  11          2.11          0.85         0.65 o                         
   0 -12  11         42.01         36.05         2.15 o                         
   1 -12  11          7.77          8.88         1.35 o                         
   2 -12  11         99.11         93.09         3.50 o                         
   3 -12  11          1.09          0.81         0.81 o                         
  -7 -11  11         30.62         32.82         2.96 o                         
  -6 -11  11         52.21         53.27         3.23 o                         
  -5 -11  11         10.86          7.26         1.61 o                         
  -4 -11  11         51.53         46.55         2.96 o                         
  -3 -11  11        261.97        248.31         7.00 o                         
  -2 -11  11         12.26          9.42         1.61 o                         
  -1 -11  11         45.40         37.39         1.61 o                         
   0 -11  11         22.73         28.43         2.15 o                         
   1 -11  11          0.01          0.54         0.81 o                         
   2 -11  11         19.32         20.45         1.88 o                         
   3 -11  11         80.13         78.03         3.23 o                         
   4 -11  11         21.87         21.52         2.42 o                         
  -9 -10  11          0.00          0.81         1.35 o                         
  -8 -10  11          0.81          2.15         1.35 o                         
  -7 -10  11          3.47          2.96         1.35 o                         
  -6 -10  11        128.79        137.73         4.84 o                         
  -5 -10  11         19.21         18.83         2.15 o                         
  -4 -10  11        137.84        128.07         4.57 o                         
  -3 -10  11        151.70        151.45         4.84 o                         
  -2 -10  11         26.71         25.28         1.29 o                         
  -1 -10  11         45.10         40.12         1.49 o                         
   0 -10  11         47.05         45.58         1.61 o                         
   1 -10  11         53.97         55.69         2.42 o                         
   2 -10  11          2.30          1.88         0.81 o                         
   3 -10  11         66.28         80.98         3.23 o                         
   4 -10  11         13.69         13.99         1.61 o                         
 -10  -9  11         12.96          9.69         1.61 o                         
  -9  -9  11          1.72          3.23         1.35 o                         
  -8  -9  11          0.10         -0.27         1.08 o                         
  -7  -9  11          1.71          2.15         1.08 o                         
  -6  -9  11        140.36        141.23         4.84 o                         
  -5  -9  11          8.92          6.46         1.35 o                         
  -4  -9  11        113.74        115.42         4.04 o                         
  -3  -9  11         65.04         66.19         2.96 o                         
  -2  -9  11        293.11        278.56         4.74 o                         
  -1  -9  11         10.85          9.60         0.84 o                         
   0  -9  11         25.12         21.26         1.61 o                         
   1  -9  11         70.70         67.53         2.69 o                         
   2  -9  11         75.62         76.95         2.96 o                         
   3  -9  11         23.79         29.86         2.15 o                         
   4  -9  11         27.35         32.56         2.15 o                         
   5  -9  11         24.08         23.41         2.42 o                         
 -11  -8  11         17.90         21.52         2.42 o                         
 -10  -8  11          3.68          2.42         1.35 o                         
  -9  -8  11         28.98         32.29         2.69 o                         
  -8  -8  11        157.49        180.78         5.65 o                         
  -7  -8  11          0.18          1.61         1.08 o                         
  -6  -8  11          0.16          0.00         0.81 o                         
  -5  -8  11         23.64         19.64         1.88 o                         
  -4  -8  11        488.38        483.70        10.76 o                         
  -3  -8  11        562.29        587.56        12.38 o                         
  -2  -8  11         27.40         25.98         1.23 o                         
  -1  -8  11        177.10        173.16         6.32 o                         
   0  -8  11         87.88         85.56         2.96 o                         
   1  -8  11         12.96         12.11         1.35 o                         
   2  -8  11          0.06          0.00         0.54 o                         
   3  -8  11          1.96          1.88         0.81 o                         
   4  -8  11         26.72         29.06         2.15 o                         
   5  -8  11         13.11         12.91         1.61 o                         
 -11  -7  11          0.10          1.88         1.08 o                         
 -10  -7  11         81.03         88.25         3.77 o                         
  -9  -7  11          0.38         -0.27         1.08 o                         
  -8  -7  11         32.34         33.63         2.42 o                         
  -7  -7  11         27.38         26.91         2.15 o                         
  -6  -7  11          0.24          0.54         0.81 o                         
  -5  -7  11          6.56          5.65         1.08 o                         
  -4  -7  11         38.82         36.59         2.15 o                         
  -3  -7  11        184.31        194.80         3.60 o                         
  -2  -7  11         15.47         18.94         1.03 o                         
  -1  -7  11        334.43        324.27         5.23 o                         
   0  -7  11        748.73        717.75        14.26 o                         
   1  -7  11        295.03        314.76         7.26 o                         
   2  -7  11          0.08          0.27         0.81 o                         
   3  -7  11         67.51         71.57         2.96 o                         
   4  -7  11        107.74        115.42         4.04 o                         
   5  -7  11         58.93         69.68         2.96 o                         
 -12  -6  11         31.12         35.78         2.96 o                         
 -11  -6  11         11.98         12.38         1.88 o                         
 -10  -6  11         23.85         23.95         2.42 o                         
  -9  -6  11         21.92         24.75         2.15 o                         
  -8  -6  11         60.62         66.72         3.23 o                         
  -7  -6  11          1.12          0.54         0.81 o                         
  -6  -6  11        125.65        114.62         4.04 o                         
  -5  -6  11        112.87        115.69         3.77 o                         
  -4  -6  11          0.38          0.54         0.81 o                         
  -3  -6  11         70.82         65.92         2.42 o                         
  -2  -6  11        286.72        279.67         4.55 o                         
  -1  -6  11        761.11        758.28        10.56 o                         
   0  -6  11        333.94        305.88         7.00 o                         
   1  -6  11          4.96          2.69         0.81 o                         
   2  -6  11          0.98          2.42         0.81 o                         
   3  -6  11          6.84          5.65         1.08 o                         
   4  -6  11          0.00          0.81         0.81 o                         
   5  -6  11         14.00         10.49         1.35 o                         
 -13  -5  11          0.34          2.15         1.35 o                         
 -12  -5  11          5.94          9.42         1.88 o                         
 -11  -5  11          6.46          5.11         1.35 o                         
 -10  -5  11         73.56         82.60         3.77 o                         
  -9  -5  11        210.37        213.60         6.19 o                         
  -8  -5  11         29.67         30.40         2.15 o                         
  -7  -5  11         12.52         12.11         1.61 o                         
  -6  -5  11         76.96         74.53         3.23 o                         
  -5  -5  11         12.26         13.18         1.61 o                         
  -4  -5  11          4.41          4.57         1.08 o                         
  -3  -5  11          3.99          4.84         0.81 o                         
  -2  -5  11        153.90        137.03         2.71 o                         
  -1  -5  11         31.26         28.52         1.61 o                         
   0  -5  11          1.98          2.42         0.81 o                         
   1  -5  11        320.38        310.73         7.00 o                         
   2  -5  11          4.44          2.96         0.81 o                         
   3  -5  11         22.81         18.56         1.61 o                         
   4  -5  11         52.94         57.31         2.69 o                         
   5  -5  11         29.65         27.71         2.15 o                         
 -13  -4  11         21.08         23.95         2.69 o                         
 -12  -4  11          2.92          2.15         1.35 o                         
 -11  -4  11         54.16         55.42         3.23 o                         
 -10  -4  11        148.57        152.26         5.11 o                         
  -9  -4  11        119.77        125.11         4.57 o                         
  -8  -4  11        136.41        121.34         4.30 o                         
  -7  -4  11        135.84        120.00         4.30 o                         
  -6  -4  11          7.06          5.92         1.08 o                         
  -5  -4  11        356.71        343.28         8.34 o                         
  -4  -4  11          4.31          4.04         1.08 o                         
  -3  -4  11          7.10          4.22         0.48 o                         
  -2  -4  11        211.78        213.39         3.68 o                         
  -1  -4  11         16.70         19.37         1.35 o                         
   0  -4  11          1.18          0.54         0.54 o                         
   1  -4  11         57.52         55.16         2.15 o                         
   2  -4  11         84.93         90.94         2.96 o                         
   3  -4  11         50.87         40.36         2.15 o                         
   4  -4  11          0.64          0.54         0.81 o                         
   5  -4  11          6.31          6.19         1.08 o                         
 -13  -3  11          7.12          9.42         1.88 o                         
 -12  -3  11        291.95        334.14         9.15 o                         
 -11  -3  11         60.20         59.46         3.50 o                         
 -10  -3  11         46.40         50.58         2.96 o                         
  -9  -3  11         40.35         37.13         2.69 o                         
  -8  -3  11         88.31         75.07         3.50 o                         
  -7  -3  11         95.36        100.89         3.77 o                         
  -6  -3  11         21.95         21.52         1.88 o                         
  -5  -3  11       1000.95        980.59        19.64 o                         
  -4  -3  11          0.35          1.08         0.81 o                         
  -3  -3  11         11.62         10.87         0.72 o                         
  -2  -3  11         98.80         97.39         2.28 o                         
  -1  -3  11         36.61         38.21         1.14 o                         
   0  -3  11         16.88         23.54         0.95 o                         
   1  -3  11          3.23          4.17         0.57 o                         
   2  -3  11         71.58         66.19         1.71 o                         
   3  -3  11         12.65         12.54         1.09 o                         
 -13  -2  11          7.45          6.19         1.61 o                         
 -12  -2  11          3.87          0.81         1.35 o                         
 -11  -2  11         81.44         81.52         4.04 o                         
 -10  -2  11        254.96        273.87         7.80 o                         
  -9  -2  11         63.80         67.26         3.50 o                         
  -8  -2  11          0.56         -0.27         1.08 o                         
  -7  -2  11         52.16         56.77         2.96 o                         
  -6  -2  11         37.91         44.12         2.69 o                         
  -5  -2  11         27.89         31.75         2.42 o                         
  -4  -2  11         59.14         53.54         2.96 o                         
  -3  -2  11         12.42          7.23         0.53 o                         
  -2  -2  11         39.63         53.88         1.21 o                         
  -1  -2  11         42.42         37.29         2.42 o                         
   0  -2  11         32.71         33.10         1.14 o                         
   1  -2  11          0.81          0.81         0.54 o                         
   2  -2  11         30.79         29.60         1.88 o                         
   3  -2  11          0.26         -0.54         0.54 o                         
   4  -2  11         33.50         44.39         2.42 o                         
 -13  -1  11         12.65         12.65         2.15 o                         
 -12  -1  11          0.00         -0.81         1.08 o                         
 -11  -1  11        360.17        378.53         9.95 o                         
 -10  -1  11         24.67         21.79         2.69 o                         
  -9  -1  11         28.96         37.40         2.96 o                         
  -8  -1  11         24.40         22.06         2.42 o                         
  -7  -1  11        136.63        121.07         4.57 o                         
  -6  -1  11        149.52        154.95         5.38 o                         
  -5  -1  11         68.90         70.22         3.50 o                         
  -4  -1  11        359.47        368.30         9.15 o                         
  -3  -1  11        121.55        113.71         2.58 o                         
  -2  -1  11          5.43          2.42         0.54 o                         
  -1  -1  11        225.63        203.91         4.84 o                         
   0  -1  11          0.11          0.27         0.54 o                         
   1  -1  11         27.20         15.87         1.35 o                         
   2  -1  11         93.07        102.51         3.50 o                         
   3  -1  11         16.25         24.75         1.88 o                         
   4  -1  11         27.42         36.32         2.42 o                         
 -13   0  11          4.00          5.66         1.14 o                         
 -12   0  11          9.13          6.46         1.61 o                         
 -11   0  11         32.95         36.05         2.96 o                         
 -10   0  11         13.64         18.83         2.15 o                         
  -9   0  11        235.54        260.15         7.80 o                         
  -8   0  11        261.70        244.27         7.26 o                         
  -7   0  11         12.60         13.45         1.88 o                         
  -6   0  11         50.73         52.20         3.23 o                         
  -5   0  11         57.26         57.31         3.23 o                         
  -4   0  11         33.02         31.95         1.38 o                         
  -3   0  11         12.49         12.25         0.93 o                         
  -2   0  11        257.66        247.23         5.65 o                         
  -1   0  11         51.41         43.05         1.88 o                         
   0   0  11          0.14          0.81         0.54 o                         
   1   0  11         63.74         61.61         2.42 o                         
   2   0  11         16.04         17.49         1.61 o                         
   3   0  11         10.36         16.41         1.61 o                         
 -13   1  11          4.29          2.96         1.61 o                         
 -12   1  11          1.50         -0.54         1.35 o                         
 -11   1  11          0.04         -1.08         1.08 o                         
 -10   1  11         81.62         88.52         4.30 o                         
  -9   1  11        102.97         94.44         4.30 o                         
  -8   1  11          2.07          0.54         1.35 o                         
  -7   1  11         54.60         57.04         3.50 o                         
  -6   1  11         11.45         11.84         1.88 o                         
  -5   1  11          6.61          6.19         1.61 o                         
  -4   1  11         15.95         16.13         1.14 o                         
  -3   1  11         26.30         25.22         3.36 o                         
  -2   1  11          0.60          0.54         0.54 o                         
  -1   1  11         32.42         29.86         1.61 o                         
   0   1  11         30.96         26.91         1.61 o                         
   1   1  11         11.07         12.91         1.35 o                         
   2   1  11          4.64          3.23         1.08 o                         
 -13   2  11         10.20         14.26         2.42 o                         
 -12   2  11         20.94         25.02         2.96 o                         
 -11   2  11          0.62         -1.35         1.35 o                         
 -10   2  11          0.11         -1.08         1.35 o                         
  -9   2  11         44.17         43.05         3.50 o                         
  -8   2  11         29.79         27.17         2.96 o                         
  -7   2  11         16.07         20.99         2.69 o                         
  -6   2  11          0.22          0.27         1.35 o                         
  -5   2  11          5.40          4.30         1.61 o                         
  -4   2  11         40.98         37.94         1.59 o                         
  -3   2  11          0.30          0.00         0.54 o                         
  -2   2  11         25.34         29.06         1.61 o                         
  -1   2  11          0.41          0.00         0.54 o                         
   0   2  11         22.63         16.95         1.61 o                         
   1   2  11         30.41         34.44         2.15 o                         
 -12   3  11          3.94          1.61         1.61 o                         
 -11   3  11          4.53          4.84         1.88 o                         
 -10   3  11         81.02         92.82         4.84 o                         
  -9   3  11         10.96         11.03         2.15 o                         
  -8   3  11         65.76         61.61         4.04 o                         
  -7   3  11         50.69         52.47         3.77 o                         
  -6   3  11        106.97         91.75         4.57 o                         
  -5   3  11          5.58          7.53         1.88 o                         
  -4   3  11          4.94          6.91         0.90 o                         
  -3   3  11         10.55          6.19         1.08 o                         
  -2   3  11          8.29         12.11         1.35 o                         
  -1   3  11         39.94         41.97         2.15 o                         
   0   3  11          4.48          5.92         1.08 o                         
 -11   4  11          0.03          0.81         1.61 o                         
 -10   4  11          3.55          2.15         1.61 o                         
  -9   4  11         10.64         12.91         2.42 o                         
  -8   4  11          1.43          1.08         1.61 o                         
  -7   4  11         32.87         24.75         2.96 o                         
  -6   4  11         47.24         38.74         3.23 o                         
  -5   4  11          1.51          1.35         1.35 o                         
  -4   4  11         11.89         13.34         1.14 o                         
  -3   4  11         61.84         58.92         2.42 o                         
  -2   4  11          7.07          7.26         1.08 o                         
  -1   4  11         12.28         11.30         1.35 o                         
 -10   5  11          4.25          2.15         1.61 o                         
  -9   5  11          3.60          4.84         1.88 o                         
  -8   5  11          0.51          0.27         1.35 o                         
  -7   5  11         34.50         40.90         3.50 o
[truncated: 49,980 more chars]
