# Supplementary material for: Co-crystallization of 3,5-di­nitro­benzoic acid with two anti­psychotic agents: a simple 1:1 salt with trihexyphenidyl and a 1:2 acid salt containing a very short O—H⋯O hydrogen bond with chlorprothixene
Source: Acta Crystallogr E Crystallogr Commun. 2019 Jan 31;75(Pt 2):292–8. doi: 10.1107/S2056989019001385 (PMC6362656; doi:10.1107/S2056989019001385)
Supplement: Supplementary file 3 [file e-75-00292-IIsup3.hkl]

data_II                                                                         
_shelx_title ' m12cgr'                                                          
_shelx_refln_list_code          4                                               
_shelx_F_calc_maximum      358.13                                               
_exptl_crystal_F_000      1528.00                                               
_reflns_d_resolution_high  0.7717                                               
                                                                                
loop_                                                                           
 _space_group_symop_operation_xyz                                               
 'x, y, z'                                                                      
 '-x, y+1/2, -z+1/2'                                                            
 '-x, -y, -z'                                                                   
 'x, -y-1/2, z-1/2'                                                             
                                                                                
_cell_length_a    11.3454                                                       
_cell_length_b    24.3857                                                       
_cell_length_c    11.6098                                                       
_cell_angle_alpha  90.000                                                       
_cell_angle_beta   93.691                                                       
_cell_angle_gamma  90.000                                                       
                                                                                
_shelx_F_squared_multiplier     1.000                                           
                                                                                
loop_                                                                           
 _refln_index_h                                                                 
 _refln_index_k                                                                 
 _refln_index_l                                                                 
 _refln_F_squared_calc                                                          
 _refln_F_squared_meas                                                          
 _refln_F_squared_sigma                                                         
 _refln_observed_status                                                         
   1   0   0        371.45        368.63         7.55 o                         
   2   0   0       2686.32       2916.44        41.36 o                         
   3   0   0      11319.94      12585.57       291.89 o                         
   4   0   0        977.99        896.61        16.98 o                         
   5   0   0      19813.99      20873.50       293.58 o                         
   6   0   0          1.02          6.29         1.78 o                         
   7   0   0       4784.29       4712.88        67.16 o                         
   8   0   0        267.44        269.19        10.69 o                         
   9   0   0        866.86        957.12        27.05 o                         
  10   0   0         20.09         20.13         5.03 o                         
  11   0   0          0.29          2.52         3.77 o                         
  12   0   0        311.48        328.37        13.84 o                         
  13   0   0        473.18        439.09        17.61 o                         
  14   0   0        196.75        207.59        12.58 o                         
   1   1   0         66.99         44.07         1.26 o                         
   2   1   0       1219.41       1221.97        16.16 o                         
   3   1   0       2437.75       2324.97        23.57 o                         
   4   1   0        294.86        276.41         4.72 o                         
   5   1   0       2483.18       2696.58        27.52 o                         
   6   1   0         30.08         25.46         1.48 o                         
   7   1   0        521.12        543.63         7.38 o                         
   8   1   0       1512.83       1574.42        17.60 o                         
   9   1   0         67.37         73.74         2.95 o                         
  10   1   0         59.90         63.54         4.45 o                         
  11   1   0        352.79        399.74        10.69 o                         
  12   1   0         10.13         17.43         3.56 o                         
  13   1   0         15.28         13.84         3.56 o                         
  14   1   0         16.60         16.98         4.45 o                         
   1   2   0       7890.42       8192.60        94.14 o                         
   2   2   0         32.51         21.47         1.63 o                         
   3   2   0       8510.19       8680.82        89.54 o                         
   4   2   0        376.99        390.45         5.94 o                         
   5   2   0       4237.41       4528.20        45.29 o                         
   6   2   0         41.98         65.66         2.91 o                         
   7   2   0          8.41         10.86         1.82 o                         
   8   2   0       3208.62       3298.65        34.27 o                         
   9   2   0        659.27        726.39        11.62 o                         
  10   2   0        371.21        406.18         8.45 o                         
  11   2   0         73.54         70.51         5.66 o                         
  12   2   0        325.47        346.96        10.20 o                         
  13   2   0         44.42         31.86         5.66 o                         
  14   2   0          1.74          0.00         3.56 o                         
   1   3   0       2979.63       2967.21       128.53 o                         
   2   3   0        285.47        275.45         3.03 o                         
   3   3   0      46521.02      48488.69       526.84 o                         
   4   3   0       9795.11      10260.15       113.79 o                         
   5   3   0        401.56        427.24         5.61 o                         
   6   3   0        495.08        613.66         7.80 o                         
   7   3   0       1538.90       1462.61        20.66 o                         
   8   3   0        722.92        772.10        10.04 o                         
   9   3   0       1592.70       1658.21        22.03 o                         
  10   3   0       1506.15       1442.66        20.09 o                         
  11   3   0       1102.32       1150.78        25.16 o                         
  12   3   0          2.26          7.55         3.56 o                         
  13   3   0         11.74         10.07         3.77 o                         
  14   3   0         69.32         79.26         8.81 o                         
   0   4   0      18785.75      15547.73       342.21 o                         
   1   4   0       3754.93       4150.41       161.34 o                         
   2   4   0       1147.55       1222.35        21.79 o                         
   3   4   0        593.83        729.83         8.08 o                         
   4   4   0       1279.11       1584.12        14.83 o                         
   5   4   0       1023.56        941.69        11.47 o                         
   6   4   0        232.73        248.61         4.34 o                         
   7   4   0       1975.51       1980.87        21.53 o                         
   8   4   0       1502.76       1524.67        17.41 o                         
   9   4   0        298.02        291.09         6.54 o                         
  10   4   0        110.88        112.21         4.56 o                         
  11   4   0        913.88        865.76        17.33 o                         
  12   4   0         29.69         24.11         4.40 o                         
  13   4   0          0.18          2.52         5.03 o                         
  14   4   0         17.43         23.90         6.29 o                         
   1   5   0      26509.38      27220.31      1412.50 o                         
   2   5   0      17515.97      18952.10       286.38 o                         
   3   5   0       1598.54       1483.86        13.71 o                         
   4   5   0        655.54        589.08         6.37 o                         
   5   5   0        373.19        369.41         6.03 o                         
   6   5   0       5153.61       5064.14        50.63 o                         
   7   5   0         89.53        119.29         3.27 o                         
   8   5   0         24.08         10.54         1.83 o                         
   9   5   0        441.88        449.17         8.72 o                         
  10   5   0          7.75          4.12         2.45 o                         
  11   5   0         97.19         93.28         4.80 o                         
  12   5   0        150.56        154.37         7.52 o                         
  13   5   0         42.05         42.78         7.55 o                         
  14   5   0         11.60         -1.26         5.03 o                         
   0   6   0        416.42        478.09        10.07 o                         
   1   6   0       5535.07       6132.68       335.29 o                         
   2   6   0       4596.85       5167.37       117.67 o                         
   3   6   0       1287.78       1210.85        13.19 o                         
   4   6   0       4688.53       4505.44        41.52 o                         
   5   6   0        987.32       1078.56        10.89 o                         
   6   6   0        172.96        151.99         3.27 o                         
   7   6   0       1064.57       1053.61        12.69 o                         
   8   6   0        585.19        567.98         9.67 o                         
   9   6   0        567.67        569.07        10.12 o                         
  10   6   0        612.82        600.87        10.64 o                         
  11   6   0          8.38         11.32         2.59 o                         
  12   6   0        111.77         95.62         8.81 o                         
  13   6   0        139.23        132.10        11.32 o                         
  14   6   0          0.14          2.52         6.29 o                         
   1   7   0         99.89        158.18         3.02 o                         
   2   7   0       1602.99       1473.18        40.86 o                         
   3   7   0       2142.91       2258.33        23.26 o                         
   4   7   0        684.71        753.96         8.95 o                         
   5   7   0       3179.64       3157.37        28.88 o                         
   6   7   0       1357.09       1223.09        14.71 o                         
   7   7   0        245.96        272.60         4.97 o                         
   8   7   0        936.79        892.66        13.76 o                         
   9   7   0       2008.70       1973.10        37.22 o                         
  10   7   0          1.80          0.00         2.97 o                         
  11   7   0         99.03        110.29        10.07 o                         
  12   7   0          0.43         -1.26         3.77 o                         
  13   7   0        111.83        106.94        10.07 o                         
  14   7   0        109.01        119.52        11.32 o                         
   0   8   0       4862.14       4984.21        99.39 o                         
   1   8   0       2314.81       2402.80        33.81 o                         
   2   8   0         78.70         46.12         1.63 o                         
   3   8   0         86.56        105.96         2.39 o                         
   4   8   0        586.42        652.53         8.14 o                         
   5   8   0       1877.77       2069.75        21.98 o                         
   6   8   0        541.18        532.89         6.55 o                         
   7   8   0          6.63          1.73         1.61 o                         
   8   8   0        160.42        146.25         5.56 o                         
   9   8   0         63.87         73.52         3.83 o                         
  10   8   0        302.71        297.48         9.95 o                         
  11   8   0          0.01         -2.52         3.02 o                         
  12   8   0        258.76        270.50        13.84 o                         
  13   8   0          0.54          3.77         5.03 o                         
  14   8   0         35.07         27.68         7.55 o                         
   1   9   0         25.84         20.84         3.77 o                         
   2   9   0       1198.82       1297.38        41.60 o                         
   3   9   0        328.06        356.03         5.27 o                         
   4   9   0       1598.52       1708.51        18.36 o                         
   5   9   0       1702.77       1640.77        18.06 o                         
   6   9   0        810.24        678.27         9.26 o                         
   7   9   0        923.66        908.92        13.51 o                         
   8   9   0       2607.43       2596.81        32.89 o                         
   9   9   0        247.65        299.99         7.19 o                         
  10   9   0         28.78         24.86         3.93 o                         
  11   9   0         70.35         78.96         5.73 o                         
  12   9   0        129.54         92.99         6.63 o                         
  13   9   0         24.86         11.32         6.29 o                         
   0  10   0       1088.36       1152.32        23.90 o                         
   1  10   0       3020.37       2864.20        40.00 o                         
   2  10   0        774.16        787.19        29.00 o                         
   3  10   0        577.45        467.96        10.71 o                         
   4  10   0        336.84        284.72         4.42 o                         
   5  10   0       1614.09       1401.17        19.25 o                         
   6  10   0       1047.92       1114.42        14.71 o                         
   7  10   0       1926.15       1981.12        24.88 o                         
   8  10   0        166.49        165.97         5.11 o                         
   9  10   0       2170.07       2206.53        36.02 o                         
  10  10   0          6.93         12.13         4.40 o                         
  11  10   0         62.62         58.37         5.73 o                         
  12  10   0        207.95        185.38        13.21 o                         
  13  10   0         45.70         32.71         7.55 o                         
   1  11   0       4731.76       5114.23        70.72 o                         
   2  11   0       1229.12       1141.74        23.01 o                         
   3  11   0        634.22        723.34         8.89 o                         
   4  11   0        123.69         72.66         2.91 o                         
   5  11   0          8.13          6.06         1.36 o                         
   6  11   0         48.45         41.97         2.21 o                         
   7  11   0        168.62        162.34         5.08 o                         
   8  11   0       1848.31       1816.04        30.61 o                         
   9  11   0         39.37         39.04         4.45 o                         
  10  11   0        403.90        414.72        11.46 o                         
  11  11   0          6.12          6.92         3.56 o                         
  12  11   0         66.94         71.71         6.23 o                         
  13  11   0         19.95         20.13         6.29 o                         
   0  12   0       2941.00       2722.34        54.10 o                         
   1  12   0       1011.87       1093.16        16.98 o                         
   2  12   0       1925.53       2075.54        75.59 o                         
   3  12   0       3028.89       2921.41        41.04 o                         
   4  12   0       1607.27       1552.63        22.70 o                         
   5  12   0       2084.90       2104.42        32.87 o                         
   6  12   0        106.50         94.56         2.92 o                         
   7  12   0          0.67          2.94         4.40 o                         
   8  12   0          3.92          6.29         3.02 o                         
   9  12   0        749.13        756.87        16.30 o                         
  10  12   0         63.68         63.79         5.73 o                         
  11  12   0          2.74         -0.31         3.24 o                         
  12  12   0         86.12         83.79        20.76 o                         
  13  12   0        208.95        232.75        13.84 o                         
   1  13   0        320.08        367.61         6.63 o                         
   2  13   0        491.72        396.04         6.61 o                         
   3  13   0       5467.35       5815.88       115.11 o                         
   4  13   0        461.66        513.50         6.98 o                         
   5  13   0       2915.68       3059.01        32.18 o                         
   6  13   0        131.16        102.38         3.36 o                         
   7  13   0       1871.51       1753.60        29.71 o                         
   8  13   0        616.84        636.39        28.87 o                         
   9  13   0       1997.96       1917.70        32.77 o                         
  10  13   0        304.56        334.37        10.88 o                         
  11  13   0          5.06          4.47         3.93 o                         
  12  13   0        159.99        145.37         8.42 o                         
  13  13   0         83.62         64.52        10.07 o                         
   0  14   0       1243.18       1271.84        26.42 o                         
   1  14   0       1223.11       1168.71        15.16 o                         
   2  14   0       1779.66       1920.88        23.64 o                         
   3  14   0       6492.80       6958.55       109.10 o                         
   4  14   0        681.90        743.92         9.63 o                         
   5  14   0       1482.43       1425.55        16.60 o                         
   6  14   0       1845.04       1784.56        23.64 o                         
   7  14   0         50.44         52.80         4.19 o                         
   8  14   0       1634.37       1581.80        27.93 o                         
   9  14   0         18.83         14.96         3.93 o                         
  10  14   0         93.77        105.40         6.95 o                         
  11  14   0         44.14         41.70         5.12 o                         
  12  14   0          4.45          7.27         3.93 o                         
  13  14   0         89.53         84.29        11.32 o                         
   1  15   0         46.06         65.25         2.46 o                         
   2  15   0       3934.40       4041.32        47.39 o                         
   3  15   0        826.13        824.76        13.44 o                         
   4  15   0       1371.57       1369.81        24.88 o                         
   5  15   0       2122.41       2139.97        57.20 o                         
   6  15   0       3551.79       3410.02        49.32 o                         
   7  15   0        370.18        345.44        15.10 o                         
   8  15   0       1894.58       1809.63        30.98 o                         
   9  15   0         89.56         83.04         6.04 o                         
  10  15   0         23.03         28.77         4.83 o                         
  11  15   0         46.44         48.27         6.04 o                         
  12  15   0         10.21          6.29         4.19 o                         
   1  16   0       5040.53       4902.83        56.84 o                         
   2  16   0        259.53        251.99         5.11 o                         
   3  16   0        462.48        527.53        11.08 o                         
   4  16   0        125.17        127.90         4.24 o                         
   5  16   0          3.33          6.47         1.83 o                         
   6  16   0       3411.03       3255.11        91.21 o                         
   7  16   0        378.17        385.66        11.95 o                         
   8  16   0        402.13        434.26        11.79 o                         
   9  16   0        296.15        295.92        10.69 o                         
  10  16   0          0.24          0.00         3.24 o                         
  11  16   0          2.82          6.57         8.18 o                         
  12  16   0        154.07        138.32        15.73 o                         
   1  17   0       2675.57       2533.36        30.66 o                         
   2  17   0        233.12        255.40         5.22 o                         
   3  17   0        351.90        417.65         9.48 o                         
   4  17   0        680.34        685.03        11.19 o                         
   5  17   0         32.23         34.85         2.72 o                         
   6  17   0        996.34       1091.49        25.79 o                         
   7  17   0       1760.68       1698.87        29.57 o                         
   8  17   0         77.09         68.00         5.12 o                         
   9  17   0       1428.46       1418.87        27.04 o                         
  10  17   0         80.97         75.86         6.04 o                         
  11  17   0        538.45        530.03        14.81 o                         
  12  17   0          0.39         -5.34         5.34 o                         
   0  18   0       2001.93       2138.57        44.03 o                         
   2  18   0        593.59        588.49         9.35 o                         
   3  18   0        920.78        897.01        24.34 o                         
   4  18   0         43.47         48.42         3.22 o                         
   5  18   0       1487.86       1507.33        21.18 o                         
   6  18   0       2285.35       2331.91        37.98 o                         
   7  18   0       1123.98       1081.20        21.13 o                         
   8  18   0          0.09         -3.15         3.24 o                         
   9  18   0          0.41         -1.42         3.24 o                         
  10  18   0          4.91          8.53         3.93 o                         
  11  18   0         48.65         49.00         6.04 o                         
  12  18   0          7.30         -3.77         7.55 o                         
   1  19   0        489.75        437.83         7.48 o                         
   2  19   0       1115.33       1064.84        19.33 o                         
   3  19   0        108.51        116.26         6.70 o                         
   4  19   0       1298.92       1275.86        24.37 o                         
   5  19   0        647.01        614.58        16.92 o                         
   6  19   0       1019.17       1025.77        21.39 o                         
   7  19   0         43.13         56.75        10.69 o                         
   8  19   0         61.39         60.82         5.12 o                         
   9  19   0         45.54         48.72         5.33 o                         
  10  19   0        356.72        371.10        12.08 o                         
  11  19   0         36.53         42.95         6.04 o                         
   0  20   0        414.77        421.02         9.31 o                         
   1  20   0        714.24        705.37        13.90 o                         
   2  20   0       3299.83       3268.18        81.78 o                         
   3  20   0         99.73        106.44         4.36 o                         
   4  20   0          9.90         10.64         2.36 o                         
   5  20   0        435.90        418.66        11.16 o                         
   6  20   0        145.02        107.70         6.28 o                         
   7  20   0         20.65         20.99         4.19 o                         
   8  20   0         63.73         58.37         5.73 o                         
   9  20   0          0.14         -3.24         3.24 o                         
  10  20   0          1.43         -0.75         5.66 o                         
  11  20   0         77.59         84.35         7.86 o                         
   1  21   0         90.65         96.39         4.37 o                         
   2  21   0        696.77        722.83        21.39 o                         
   3  21   0         87.35        100.54         8.57 o                         
   4  21   0        322.41        319.01         7.48 o                         
   5  21   0        128.94        115.58         6.04 o                         
   6  21   0        249.38        263.76         9.06 o                         
   7  21   0        404.09        394.30        13.84 o                         
   8  21   0        136.94        129.06         7.43 o                         
   9  21   0         32.93         36.24         5.12 o                         
  10  21   0         59.29         49.94         6.28 o                         
   0  22   0        235.72        244.08        12.58 o                         
   1  22   0        764.70        685.75        16.44 o                         
   2  22   0         76.24         69.51         4.37 o                         
   3  22   0        447.30        484.91         9.56 o                         
   4  22   0        287.06        304.65         9.06 o                         
   5  22   0        573.96        601.82        14.47 o                         
   6  22   0        139.55        137.39         7.21 o                         
   7  22   0          4.26          0.63         3.24 o                         
   8  22   0         71.04         67.18         6.04 o                         
   9  22   0         55.50         50.44         6.92 o                         
  10  22   0         83.73         92.26         7.21 o                         
   1  23   0        175.90        186.55         8.42 o                         
   2  23   0        459.06        434.29        10.47 o                         
   3  23   0          6.02          8.32         2.55 o                         
   4  23   0        342.33        344.32        10.24 o                         
   5  23   0         51.45         54.53         5.12 o                         
   6  23   0        298.91        298.69        10.24 o                         
   7  23   0        116.25        109.67        11.95 o                         
   8  23   0        233.02        242.12         9.97 o                         
   9  23   0          9.05          2.80         3.93 o                         
   0  24   0        314.33        334.66        16.36 o                         
   1  24   0         79.73         72.39         6.23 o                         
   2  24   0       1061.52       1039.52        27.05 o                         
   3  24   0        139.95        130.60         5.11 o                         
   4  24   0         30.90         34.37         4.19 o                         
   5  24   0          2.49          6.92         3.24 o                         
   6  24   0          4.07          2.52         3.24 o                         
   7  24   0         54.40         55.93         6.04 o                         
   8  24   0         12.65          9.37         5.03 o                         
   9  24   0          8.57          8.30         4.19 o                         
   1  25   0         17.44         19.79         4.45 o                         
   2  25   0          0.04          0.00         5.03 o                         
   3  25   0         14.31         15.10         6.29 o                         
   4  25   0        121.88        123.98         6.47 o                         
   5  25   0         77.08         69.16        10.69 o                         
   6  25   0          2.88          8.39         3.38 o                         
   7  25   0        149.63        167.62         8.37 o                         
   8  25   0         51.61         49.37         6.04 o                         
   0  26   0        459.13        447.89        18.87 o                         
   1  26   0        151.54        156.10         8.01 o                         
   2  26   0        459.55        441.60        20.13 o                         
   3  26   0          0.62         -1.26         5.03 o                         
   4  26   0        410.29        444.12        21.39 o                         
   5  26   0        551.76        639.83        15.36 o                         
   6  26   0         12.12         10.07         3.24 o                         
   7  26   0        194.63        225.73         9.52 o                         
   8  26   0         67.35         50.33         6.29 o                         
   1  27   0         90.74         95.91         8.42 o                         
   2  27   0          1.86          3.77         6.29 o                         
   3  27   0        140.39        152.23        12.58 o                         
   4  27   0         38.12         40.26         8.81 o                         
   5  27   0        276.24        288.11        17.61 o                         
   6  27   0         81.78         85.81         6.95 o                         
   7  27   0          3.90          3.15         3.77 o                         
   0  28   0          1.14          1.26         5.03 o                         
   1  28   0        317.19        322.08        17.61 o                         
   2  28   0        123.86        162.30        12.58 o                         
   3  28   0        697.32        774.88        28.94 o                         
   4  28   0        354.95        349.76        18.87 o                         
   5  28   0        213.65        247.85        16.36 o                         
   6  28   0         74.27         67.94        11.32 o                         
   1  29   0         41.53         33.97         8.81 o                         
   2  29   0         52.24         56.62        10.07 o                         
   3  29   0        176.26        207.59        15.10 o                         
   4  29   0         45.93         27.68         8.81 o                         
   5  29   0        144.70        156.01        13.84 o                         
   1  30   0         60.60         54.10        10.07 o                         
   2  30   0         75.81         61.65        10.07 o                         
   3  30   0         16.70         25.16         8.81 o                         
   4  30   0          5.17         13.84         7.55 o                         
   1  31   0         13.21         17.61         7.55 o                         
   2  31   0         26.26         31.45         8.81 o                         
 -14   1   1        111.77        127.07        10.07 o                         
 -13   1   1        116.63        122.05         7.12 o                         
 -12   1   1        101.73        109.69         6.23 o                         
 -11   1   1        161.37        139.16         6.23 o                         
 -10   1   1          2.67          5.03         2.18 o                         
  -9   1   1       1228.56       1291.10        15.25 o                         
  -8   1   1       3034.71       3013.68        31.44 o                         
  -7   1   1       1590.76       1604.98        17.45 o                         
  -6   1   1       7440.70       7219.89        78.05 o                         
  -5   1   1        526.03        496.72         6.72 o                         
  -4   1   1      17431.23      17765.50       175.97 o                         
  -3   1   1      10606.94      11429.08       120.45 o                         
  -2   1   1       3158.17       3350.67        33.80 o                         
  -1   1   1       6166.39       6720.81        84.65 o                         
   0   1   1       3892.97       4175.18       190.39 o                         
   1   1   1       1260.48       1364.35        27.72 o                         
   2   1   1       8618.11       8957.94       174.46 o                         
   3   1   1      20292.83      21067.74       215.41 o                         
   4   1   1        118.12        157.84         3.33 o                         
   5   1   1       1014.06        912.14        10.53 o                         
   6   1   1       4414.98       4321.24        43.40 o                         
   7   1   1        183.70        165.82         3.58 o                         
   8   1   1       1305.44       1310.88        19.61 o                         
   9   1   1          1.79          4.19         2.18 o                         
  10   1   1        299.38        298.20         8.90 o                         
  11   1   1          0.08         -1.89         3.15 o                         
  12   1   1          7.57         13.84         3.56 o                         
  13   1   1         22.24         23.02         8.18 o                         
  14   1   1        142.82        174.25         8.90 o                         
 -14   2   1        101.13         78.00         8.81 o                         
 -13   2   1          2.40         -1.89         4.40 o                         
 -12   2   1          0.57          6.11         3.02 o                         
 -11   2   1        461.46        455.57        11.09 o                         
 -10   2   1        783.05        792.16        12.35 o                         
  -9   2   1         77.95         80.78         3.74 o                         
  -8   2   1          5.22          7.17         1.36 o                         
  -7   2   1         23.89         21.20         1.48 o                         
  -6   2   1       1231.61       1250.00        13.99 o                         
  -5   2   1       5367.20       5226.89        52.05 o                         
  -4   2   1         18.34         11.13         2.92 o                         
  -3   2   1      88045.77      88070.98       916.23 o                         
  -2   2   1       1697.96       1718.17        18.43 o                         
  -1   2   1        303.97        367.87         4.80 o                         
   0   2   1       7618.65       7790.35       101.41 o                         
   1   2   1       1285.73       1439.67        16.71 o                         
   2   2   1      11109.70      11523.94       223.16 o                         
   3   2   1      27660.02      28599.26       300.79 o                         
   4   2   1       4137.66       4338.52        49.36 o                         
   5   2   1        602.50        697.94        15.92 o                         
   6   2   1        541.33        514.95         6.74 o                         
   7   2   1        802.90        833.16        21.61 o                         
   8   2   1         12.79         13.36         1.89 o                         
   9   2   1       1265.13       1269.51        26.94 o                         
  10   2   1        197.01        197.24         8.18 o                         
  11   2   1          2.38          0.63         2.67 o                         
  12   2   1         35.10         32.37         5.03 o                         
  13   2   1          0.03         -1.26         3.56 o                         
  14   2   1         19.89         26.97         4.83 o                         
 -14   3   1         25.55         20.13         6.29 o                         
 -13   3   1         17.75         17.61         5.03 o                         
 -12   3   1        161.59        171.85         7.12 o                         
 -11   3   1          0.07         -1.26         2.97 o                         
 -10   3   1         25.77         29.82         2.91 o                         
  -9   3   1        416.97        420.68         7.45 o                         
  -8   3   1         28.36         30.89         2.00 o                         
  -7   3   1        231.27        246.39         4.54 o                         
  -6   3   1       7874.20       8340.06        83.43 o                         
  -5   3   1        337.17        310.87         4.54 o                         
  -4   3   1       1358.63       1370.33        14.45 o                         
  -3   3   1      76069.41      78027.71       941.33 o                         
  -2   3   1          0.62          3.38         0.56 o                         
  -1   3   1          6.11          4.58         1.08 o                         
   0   3   1       3727.68       3851.01        44.77 o                         
   1   3   1       5882.38       5792.53        67.05 o                         
   2   3   1       1664.79       1689.19        22.16 o                         
   3   3   1      25664.51      25730.05       261.63 o                         
   4   3   1        775.09        857.44         9.55 o                         
   5   3   1       6709.88       7090.15        76.14 o                         
   6   3   1        185.78        171.16         3.16 o                         
   7   3   1        440.59        496.76         8.14 o                         
   8   3   1         62.27         47.03         2.91 o                         
   9   3   1        797.17        805.65        22.11 o                         
  10   3   1       1345.04       1403.40        24.91 o                         
  11   3   1        494.23        499.08        12.45 o                         
  12   3   1        193.94        197.40         8.42 o                         
  13   3   1        180.92        182.02         8.42 o                         
  14   3   1        310.58        332.32        11.57 o                         
 -14   4   1          0.02         -1.26         5.03 o                         
 -13   4   1         77.75         81.78         8.81 o                         
 -12   4   1         15.52         22.65         5.03 o                         
 -11   4   1         84.94         85.67         4.56 o                         
 -10   4   1        427.78        422.78         8.45 o                         
  -9   4   1        199.79        194.58         4.85 o                         
  -8   4   1         36.68         40.61         2.72 o                         
  -7   4   1        216.86        263.34         5.92 o                         
  -6   4   1       3204.86       3501.90        35.70 o                         
  -5   4   1       3620.63       3431.41        34.74 o                         
  -4   4   1          5.43          2.08         1.09 o                         
  -3   4   1      15084.38      15402.08       183.19 o                         
  -2   4   1        669.12        732.84        15.07 o                         
  -1   4   1       9127.77       9380.56       230.80 o                         
   0   4   1        158.08        178.51         4.41 o                         
   1   4   1        817.55        910.89         9.58 o                         
   2   4   1       6019.11       6262.97       121.73 o                         
   3   4   1      10556.26      10540.19        94.50 o                         
   4   4   1        587.31        595.15         7.02 o                         
   5   4   1       4998.13       5111.51        51.52 o                         
   6   4   1         29.43         32.59         2.03 o                         
   7   4   1       1947.95       1947.20        21.79 o                         
   8   4   1         51.11         43.17         2.91 o                         
   9   4   1        274.33        263.85         6.54 o                         
  10   4   1        138.75        159.87         5.72 o                         
  11   4   1          4.22         10.07         3.56 o                         
  12   4   1         42.76         39.04         4.45 o                         
  13   4   1          1.52          9.44         3.56 o                         
  14   4   1          0.64         -1.26         5.03 o                         
 -14   5   1         28.97         35.23         7.55 o                         
 -13   5   1          0.43         -1.26         5.03 o                         
 -12   5   1         51.98         45.29         6.29 o                         
 -11   5   1        154.85        145.28         6.38 o                         
 -10   5   1         46.06         57.37         9.61 o                         
  -9   5   1         17.44         26.99         3.72 o                         
  -8   5   1        181.16        187.53         4.16 o                         
  -7   5   1       6782.04       6786.11        71.64 o                         
  -6   5   1         27.47         31.21         2.36 o                         
  -5   5   1       2235.48       2336.30        24.36 o                         
  -4   5   1        615.06        591.35         6.40 o                         
  -3   5   1       2955.39       3312.99        29.70 o                         
  -2   5   1        767.88        668.93        18.62 o                         
  -1   5   1        594.73        591.42         9.79 o                         
   0   5   1      19534.97      19433.69       262.18 o                         
   1   5   1        430.27        396.90         5.49 o                         
   2   5   1      31284.76      30919.85       409.38 o                         
   3   5   1       7856.50       7542.99        94.07 o                         
   4   5   1       3339.44       3307.01        29.70 o                         
   5   5   1       2084.20       2039.97        25.37 o                         
   6   5   1       1368.11       1344.50        15.23 o                         
   7   5   1        159.11        118.62         4.07 o                         
   8   5   1         48.71         31.00         3.67 o                         
   9   5   1        240.79        221.21         6.03 o                         
  10   5   1       1413.21       1454.60        20.57 o                         
  11   5   1        799.15        778.16        16.44 o                         
  12   5   1         49.51         48.64         6.29 o                         
  13   5   1         12.50         16.98         4.45 o                         
  14   5   1          1.51         -5.03         5.03 o                         
 -14   6   1        362.08        402.60        17.61 o                         
 -13   6   1         49.43         42.78         6.29 o                         
 -12   6   1        107.60        118.87         7.86 o                         
 -11   6   1        581.96        564.31        13.34 o                         
 -10   6   1        231.04        210.93         8.79 o                         
  -9   6   1        335.89        331.38         7.19 o                         
  -8   6   1         13.10         13.23         1.72 o                         
  -7   6   1          7.61         20.92         1.89 o                         
  -6   6   1        169.39        159.60         5.63 o                         
  -5   6   1       1127.94       1086.22        12.56 o                         
  -4   6   1         31.91         21.12         1.21 o                         
  -3   6   1       1853.46       1983.72        31.32 o                         
  -2   6   1         52.37         75.81         1.83 o                         
  -1   6   1       1794.53       1973.91        64.09 o                         
   0   6   1      30276.64      28609.50       478.66 o                         
   1   6   1       1828.30       1824.55        21.26 o                         
   2   6   1      11254.68      12166.05       192.45 o                         
   3   6   1       1125.19       1150.67        14.16 o                         
   4   6   1        129.49        158.43         3.27 o                         
   5   6   1          1.29          4.33         1.06 o                         
   6   6   1         40.25         36.09         1.72 o                         
   7   6   1        868.54        906.20        13.30 o                         
   8   6   1          8.60          9.93         2.18 o                         
   9   6   1         15.04         16.40         2.36 o                         
  10   6   1       1100.36       1115.54        28.10 o                         
  11   6   1         50.15         58.51         5.34 o                         
  12   6   1       1423.06       1494.53        47.18 o                         
  13   6   1        100.62         88.07         8.81 o                         
  14   6   1        188.09        167.33        12.58 o                         
 -14   7   1         53.43         61.65         8.81 o                         
 -13   7   1          3.25         -5.03         5.03 o                         
 -12   7   1          7.09          3.95         3.15 o                         
 -11   7   1         57.02         47.84         4.45 o                         
 -10   7   1        800.70        835.55        16.90 o                         
  -9   7   1        148.40        166.82         6.64 o                         
  -8   7   1         48.74         58.20         2.87 o                         
  -7   7   1         35.39         33.46         2.00 o                         
  -6   7   1       3427.60       3582.97        36.93 o                         
  -5   7   1        715.34        690.63         7.61 o                         
  -4   7   1        120.45        133.88         2.69 o                         
  -3   7   1       1635.03       1634.32        18.70 o                         
  -2   7   1        115.85         55.79         1.61 o                         
  -1   7   1       2282.72       2220.53        66.47 o                         
   0   7   1        599.33        478.65         7.86 o                         
   1   7   1        152.54        184.34         3.56 o                         
   2   7   1       1010.36       1013.81        12.58 o                         
   3   7   1          2.64          3.88         0.70 o                         
   4   7   1       2740.67       2839.96        29.08 o                         
   5   7   1         27.06         33.60         3.09 o                         
   6   7   1       1101.25       1094.50        11.55 o                         
   7   7   1       2003.00       2152.92        27.58 o                         
   8   7   1          3.95         -0.63         1.61 o                         
   9   7   1         42.70         54.96         5.84 o                         
  10   7   1         24.89         26.67         3.33 o                         
  11   7   1        170.35        188.26         7.52 o                         
  12   7   1          7.70         18.87         6.29 o                         
  13   7   1        160.76        164.82        12.58 o                         
  14   7   1          1.86          2.52         6.29 o                         
 -14   8   1         44.05         42.78         7.55 o                         
 -13   8   1          2.16          0.00         5.03 o                         
 -12   8   1         61.49         64.80         5.34 o                         
 -11   8   1        116.62        121.33         6.63 o                         
 -10   8   1         10.60         16.89         3.77 o                         
  -9   8   1        273.65        295.18         8.76 o                         
  -8   8   1        113.16        100.58         6.21 o                         
  -7   8   1        207.27        168.47         3.77 o                         
  -6   8   1        118.45        114.32         3.05 o                         
  -5   8   1       1380.87       1351.41        13.46 o                         
  -4   8   1       7546.49       7659.08       141.83 o                         
  -3   8   1        836.54        860.94        64.43 o                         
  -2   8   1       1516.33       1539.19        58.86 o                         
  -1   8   1       8683.03       9229.32       139.48 o                         
   0   8   1      10991.00      11212.77       176.10 o                         
   1   8   1       1971.26       2019.22        37.11 o                         
   2   8   1       2108.49       2297.19        49.80 o                         
   3   8   1       1136.54       1174.38        15.25 o                         
   4   8   1       5231.98       5278.66        52.68 o                         
   5   8   1       2078.79       2195.30        26.69 o                         
   6   8   1        712.16        832.43        10.67 o                         
   7   8   1        278.51        286.80         6.46 o                         
   8   8   1        230.37        211.82         6.03 o                         
   9   8   1        694.06        716.37        12.31 o                         
  10   8   1          8.68          5.26         2.36 o                         
  11   8   1        404.30        391.58        14.16 o                         
  12   8   1        993.99       1143.52        32.71 o                         
  13   8   1       1033.43       1094.45        31.45 o                         
 -14   9   1          3.42         -6.29         6.29 o                         
 -13   9   1          7.16          1.26         5.03 o                         
 -12   9   1        125.38        120.83         7.12 o                         
 -11   9   1          0.53         -0.90         3.02 o                         
 -10   9   1         91.19         77.98         5.73 o                         
  -9   9   1         50.76         47.39         4.45 o                         
  -8   9   1          7.41         14.99         4.72 o                         
  -7   9   1        415.60        401.36         6.35 o                         
  -6   9   1        222.87        206.09         5.18 o                         
  -5   9   1        209.22        237.36         4.16 o                         
  -4   9   1        558.21        550.70        21.32 o                         
  -3   9   1       2624.47       2613.39        62.29 o                         
  -2   9   1        627.65        569.66        16.25 o                         
  -1   9   1        350.07        326.52         7.87 o                         
   0   9   1        220.12        229.12         7.55 o                         
   1   9   1       2061.77       1865.11        26.69 o                         
   2   9   1          0.37          2.52         1.26 o                         
   3   9   1       1721.61       1734.72        25.42 o                         
   4   9   1        895.42        844.08        10.16 o                         
   5   9   1          4.07          3.15         1.26 o                         
   6   9   1       2491.41       2546.86        27.32 o                         
   7   9   1         18.97         24.56         2.00 o                         
   8   9   1        793.11        785.78        12.78 o                         
   9   9   1        273.28        254.49         7.50 o                         
  10   9   1        114.39        113.39         4.98 o                         
  11   9   1        226.32        223.04        18.87 o                         
  12   9   1         44.05         44.03         6.29 o                         
  13   9   1         10.98         13.84         6.29 o                         
 -13  10   1          3.72          1.03         4.37 o                         
 -12  10   1        403.18        400.38        11.99 o                         
 -11  10   1         29.86         20.48         3.93 o                         
 -10  10   1         73.95         77.39         5.73 o                         
  -9  10   1          0.25         -2.67         2.67 o                         
  -8  10   1         21.71         22.51         3.24 o                         
  -7  10   1          9.82          7.73         1.48 o                         
  -6  10   1        162.44        163.48         3.51 o                         
  -5  10   1        509.55        512.94         6.81 o                         
  -4  10   1         37.07         43.57         1.53 o                         
  -3  10   1        392.14        423.47         8.90 o                         
  -2  10   1        103.95        128.08         3.80 o                         
  -1  10   1       1849.33       2033.53        42.26 o                         
   0  10   1      22739.67      22618.24       634.03 o                         
   1  10   1        122.41        144.78         3.77 o                         
   2  10   1       5804.37       6484.29       186.40 o                         
   3  10   1        536.08        515.36        13.26 o                         
   4  10   1       3809.26       4031.42        58.47 o                         
   5  10   1       2231.71       2262.08        29.78 o                         
   6  10   1        693.28        686.82        10.71 o                         
   7  10   1        982.92        938.74        12.05 o                         
   8  10   1          0.47          2.94         2.18 o                         
   9  10   1        518.56        495.70        13.94 o                         
  10  10   1        499.33        460.16        12.45 o                         
  11  10   1        169.78        170.15         8.42 o                         
  12  10   1          0.28          1.26         3.77 o                         
  13  10   1         44.23         52.84         8.81 o                         
 -13  11   1        109.09        103.61         7.52 o                         
 -12  11   1         12.67         17.97         8.81 o                         
 -11  11   1       1217.79       1204.65        31.45 o                         
 -10  11   1         68.55         74.38        13.84 o                         
  -9  11   1         97.54         86.53         6.92 o                         
  -8  11   1          2.67          2.16         3.02 o                         
  -7  11   1         41.87         46.84         3.93 o                         
  -6  11   1        103.72         82.64         3.38 o                         
  -5  11   1         82.06         82.98         2.39 o                         
  -4  11   1        726.68        727.22         9.62 o                         
  -3  11   1       1339.15       1376.80        46.49 o                         
  -2  11   1        280.31        335.09        11.37 o                         
  -1  11   1       1121.37       1418.01        27.04 o                         
   0  11   1       4915.38       5521.45        78.29 o                         
   1  11   1       8090.56       7653.25       109.85 o                         
   2  11   1        462.32        499.71        12.40 o                         
   3  11   1        535.65        439.81        10.53 o                         
   4  11   1       3376.63       3456.15        35.52 o                         
   5  11   1        110.54        132.15         3.27 o                         
   6  11   1        447.72        438.59         6.88 o                         
   7  11   1         10.81         11.60         2.00 o                         
   8  11   1        195.71        208.68        28.43 o                         
   9  11   1       1568.42       1567.55        22.25 o                         
  10  11   1       1046.02       1040.14        20.89 o                         
  11  11   1       1133.86       1169.07        34.60 o                         
  12  11   1          0.03          1.26         5.03 o                         
  13  11   1        151.27        157.27        12.58 o                         
 -13  12   1        113.40         92.32         9.44 o                         
 -12  12   1        332.46        324.34        11.09 o                         
 -11  12   1          3.17          6.01         3.93 o                         
 -10  12   1          1.91          5.87         3.93 o                         
  -9  12   1        134.11        143.60        10.69 o                         
  -8  12   1        132.12        132.10         6.28 o                         
  -7  12   1         19.25         21.74         3.24 o                         
  -6  12   1       2297.95       2172.65        55.99 o                         
  -5  12   1       1335.89       1327.43        15.16 o                         
  -4  12   1        580.04        564.08         7.99 o                         
  -3  12   1       1741.61       1898.79        63.52 o                         
  -2  12   1        119.31         96.88         2.97 o                         
  -1  12   1       3505.27       3589.58        43.71 o                         
   0  12   1        893.32       1061.09        13.51 o                         
   1  12   1       4005.57       4022.25        56.49 o                         
   2  12   1       1344.67       1359.92        16.94 o                         
   3  12   1       3023.22       3233.08        71.71 o                         
   4  12   1        129.52        113.26         3.82 o                         
   5  12   1        381.13        367.21         5.91 o                         
   6  12   1         33.33         24.17         2.06 o                         
   7  12   1          2.15          2.40         1.36 o                         
   8  12   1          2.78          2.17         2.88 o                         
   9  12   1        260.74        280.86         9.67 o                         
  10  12   1        165.19        158.47        12.58 o                         
  11  12   1        324.41        349.23        11.46 o                         
  12  12   1        110.99        108.26         8.01 o                         
  13  12   1          2.89          6.29         5.03 o                         
 -13  13   1        414.22        411.72        13.34 o                         
 -12  13   1          7.34         10.07         4.45 o                         
 -11  13   1        364.79        406.02        12.36 o                         
 -10  13   1         10.25          1.26         3.93 o                         
  -9  13   1        673.24        646.55        15.05 o                         
  -8  13   1       1197.05       1199.17        22.57 o                         
  -7  13   1        446.02        423.51        10.88 o                         
  -6  13   1       1915.16       1808.00        50.33 o                         
  -5  13   1         59.87         69.99         3.22 o                         
  -4  13   1       1060.53       1089.55        17.98 o                         
  -3  13   1          3.38          1.47         0.80 o                         
  -2  13   1        288.12        317.75         8.47 o                         
  -1  13   1       1733.38       1881.75        23.14 o                         
   0  13   1       1093.50       1148.04        14.69 o                         
   1  13   1       4124.89       4285.84        60.48 o                         
   2  13   1        966.58       1050.54        13.76 o                         
   3  13   1       1259.45       1281.41        17.07 o                         
   4  13   1        184.23        185.17         3.77 o                         
   5  13   1        309.39        328.50         5.52 o                         
   6  13   1        259.30        248.50         5.07 o                         
   7  13   1         44.33         39.19         2.71 o                         
   8  13   1        221.28        235.26         8.81 o                         
   9  13   1        485.62        452.24        12.36 o                         
  10  13   1         27.07         24.66         4.83 o                         
  11  13   1        680.93        681.34        28.31 o                         
  12  13   1         53.12         44.51         5.73 o                         
 -13  14   1          8.17         25.16         7.55 o                         
 -12  14   1        255.59        283.01        10.56 o                         
 -11  14   1        101.24         96.83         7.55 o                         
 -10  14   1        214.60        211.53         8.76 o                         
  -9  14   1        452.09        478.09        12.69 o                         
  -8  14   1        304.37        308.00         9.97 o                         
  -7  14   1         14.04         18.54         3.24 o                         
  -6  14   1       2370.88       2323.52        59.76 o                         
  -5  14   1       1218.47       1212.51        16.80 o                         
  -4  14   1         76.90        104.53         3.88 o                         
  -3  14   1        678.30        673.47        18.86 o                         
  -2  14   1       2307.04       2288.06        49.47 o                         
  -1  14   1        501.45        546.22        10.72 o                         
   0  14   1       6507.73       6633.51        77.70 o                         
   1  14   1        502.15        470.62         6.93 o                         
   2  14   1        242.80        259.84         5.34 o                         
   3  14   1        594.95        516.97         9.41 o                         
   4  14   1       1843.09       1877.87        20.70 o                         
   5  14   1         55.51         55.95         2.64 o                         
   6  14   1        368.86        345.18         6.17 o                         
   7  14   1        235.42        243.29        11.38 o                         
   8  14   1        764.67        754.41        21.39 o                         
   9  14   1        351.96        333.20        10.56 o                         
  10  14   1          9.41          6.43         3.93 o                         
  11  14   1        376.48        387.22        15.73 o                         
  12  14   1          0.05          0.14         3.93 o                         
 -12  15   1         61.99         62.08         6.63 o                         
 -11  15   1        181.55        177.41        13.84 o                         
 -10  15   1        185.64        194.62         8.81 o                         
  -9  15   1        171.77        182.31         7.86 o                         
  -8  15   1         88.16         99.05         6.63 o                         
  -7  15   1       1694.97       1669.16        47.18 o                         
  -6  15   1       1728.70       1662.37        28.30 o                         
  -5  15   1        394.75        399.67         7.82 o                         
  -4  15   1        930.23       1078.38        15.16 o                         
  -3  15   1        232.35        314.89        11.32 o                         
  -2  15   1       1405.77       1286.60        25.42 o                         
  -1  15   1         49.24         88.16         2.72 o                         
   0  15   1        433.56        438.04         6.93 o                         
   1  15   1       2026.74       2247.89        27.34 o                         
   2  15   1        142.99        164.90         4.45 o                         
   3  15   1       3017.40       3030.48        31.89 o                         
   4  15   1        142.53        134.79         3.51 o                         
   5  15   1        238.17        203.74         4.42 o                         
   6  15   1       1920.71       1896.27        25.29 o                         
   7  15   1         50.31         44.54         3.68 o                         
   8  15   1         57.84         72.70         5.12 o                         
   9  15   1          0.19         -1.98         3.77 o                         
  10  15   1         26.26         38.63         5.12 o                         
  11  15   1        168.25        173.21        23.90 o                         
  12  15   1          0.30         -3.08         6.29 o                         
 -12  16   1          0.95          1.76         4.19 o                         
 -11  16   1        294.20        273.49        10.56 o                         
 -10  16   1          0.08          2.66         3.93 o                         
  -9  16   1        355.11        337.69        13.21 o                         
  -8  16   1       2013.96       1923.53        50.89 o                         
  -7  16   1        749.12        751.16        16.62 o                         
  -6  16   1       1078.73       1047.57        19.88 o                         
  -5  16   1       1309.61       1338.78        24.53 o                         
  -4  16   1        205.46        214.78         5.46 o                         
  -3  16   1       3383.69       3639.07       155.38 o                         
  -2  16   1       1125.86       1103.15        24.88 o                         
  -1  16   1       1110.51       1096.61        14.60 o                         
   0  16   1        134.87        152.91         3.59 o                         
   1  16   1         73.26         73.80         2.57 o                         
   2  16   1         10.89         18.26         1.78 o                         
   3  16   1         40.69         50.35         2.21 o                         
   4  16   1         11.91         17.37         2.36 o                         
   5  16   1       1202.10       1123.09        14.97 o                         
   6  16   1        250.90        264.67         6.61 o                         
   7  16   1        243.04        229.86         8.14 o                         
   8  16   1         92.05         78.00         5.73 o                         
   9  16   1         76.21         63.54         5.33 o                         
  10  16   1        253.92        214.98         9.06 o                         
  11  16   1          2.66          8.30         4.19 o                         
  12  16   1         23.98         15.62         5.12 o                         
 -12  17   1         40.93         46.14         7.12 o                         
 -11  17   1         68.00         72.14         6.63 o                         
 -10  17   1         67.80         61.71        14.47 o                         
  -9  17   1          0.87         -2.24         3.93 o                         
  -8  17   1        313.22        290.10         9.67 o                         
  -7  17   1          8.71          8.34         3.24 o                         
  -6  17   1        347.30        330.70        15.73 o                         
  -5  17   1        444.67        414.82        10.56 o                         
  -4  17   1       1611.95       1714.05        28.91 o                         
  -3  17   1        867.12        861.75        33.97 o                         
  -2  17   1        705.35        729.26        15.10 o                         
  -1  17   1        329.26        329.60         5.86 o                         
   0  17   1        995.62       1034.80        14.13 o                         
   1  17   1        265.66        252.89         4.72 o                         
   2  17   1         14.28         14.11         2.14 o                         
   3  17   1        143.81        142.33         3.51 o                         
   4  17   1       1815.75       1761.56        24.07 o                         
   5  17   1        518.24        503.61         9.56 o                         
   6  17   1        124.13        117.21         7.46 o                         
   7  17   1        211.87        213.70         8.14 o                         
   8  17   1         65.52         56.20         5.12 o                         
   9  17   1          7.52          5.03         3.56 o                         
  10  17   1         50.84         56.20         6.92 o                         
  11  17   1        135.05        125.81         8.76 o                         
  12  17   1         35.99         30.20         8.81 o                         
 -12  18   1         94.07         71.71        12.58 o                         
 -11  18   1         92.31         87.54         7.52 o                         
 -10  18   1         10.41          4.78         4.40 o                         
  -9  18   1        225.74        235.74         9.97 o                         
  -8  18   1        432.10        429.25        12.08 o                         
  -7  18   1        250.20        253.22         9.06 o                         
  -6  18   1          6.30          9.17         3.02 o                         
  -5  18   1       3682.23       3764.96        57.25 o                         
  -4  18   1       4233.62       4221.35        74.00 o                         
  -3  18   1        531.00        676.47        35.23 o                         
  -2  18   1       2739.47       2761.65       102.54 o                         
  -1  18   1        203.21        192.61         6.04 o                         
   0  18   1       2715.95       2723.79        32.85 o                         
   1  18   1         38.66         39.84         2.36 o                         
   2  18   1        770.81        703.21         9.59 o                         
   3  18   1       4445.98       4247.22        43.83 o                         
   4  18   1         35.84         28.64         3.49 o                         
   5  18   1       5342.02       5285.87        63.42 o                         
   6  18   1        129.36        118.72         4.72 o                         
   7  18   1        221.25        216.46         8.14 o                         
   8  18   1          0.06         -3.02         3.02 o                         
   9  18   1         68.08         90.94         6.28 o                         
  10  18   1         38.55         41.80        10.07 o                         
  11  18   1         54.62         51.15         6.92 o                         
 -11  19   1         34.14         30.63         5.12 o                         
 -10  19   1          4.58          3.15         3.24 o                         
  -9  19   1        138.63        118.08         7.86 o                         
  -8  19   1         29.97         38.63         5.12 o                         
  -7  19   1         72.91         79.89         6.04 o                         
  -6  19   1         61.75         52.02         8.81 o                         
  -5  19   1        369.55        403.69        10.88 o                         
  -4  19   1       4278.52       4469.72       113.80 o                         
  -3  19   1         84.41        110.61         5.33 o                         
  -2  19   1       2033.44       2004.09        31.88 o                         
  -1  19   1        279.32        286.85        12.58 o                         
   0  19   1        281.46        295.24         7.21 o                         
   1  19   1        340.61        326.10         6.19 o                         
   2  19   1       1123.34       1086.64        13.41 o                         
   3  19   1         53.27         55.36         3.49 o                         
   4  19   1          1.09          3.58         1.93 o                         
   5  19   1        682.75        659.34        14.28 o                         
   6  19   1        102.55        100.15         6.28 o                         
   7  19   1        335.80        346.42        11.32 o                         
   8  19   1        172.42        156.59         7.21 o                         
   9  19   1         12.74          9.65         3.93 o                         
  10  19   1          9.56          8.25         6.29 o                         
  11  19   1         10.71         10.18         8.81 o                         
 -11  20   1        104.56         78.09         8.90 o                         
 -10  20   1          2.01          0.00         3.38 o                         
  -9  20   1        171.37        170.62         8.81 o                         
  -8  20   1        498.90        455.81        12.99 o                         
  -7  20   1        152.89        154.98         7.21 o                         
  -6  20   1          0.47          0.18         3.02 o                         
  -5  20   1         15.09         15.08         3.24 o                         
  -4  20   1       3083.04       3151.21        48.83 o                         
  -3  20   1       1908.48       2007.16        71.08 o                         
  -2  20   1          0.18          4.53         2.52 o                         
  -1  20   1        823.80        850.37        25.16 o                         
   0  20   1       1871.32       1906.05        42.08 o                         
   1  20   1        437.82        431.67         8.27 o                         
   2  20   1       1024.50        977.24        13.12 o                         
   3  20   1        390.40        401.75         8.23 o                         
   4  20   1       1958.42       1907.66        25.72 o                         
   5  20   1        390.90        360.71         8.23 o                         
   6  20   1         10.46         20.93         7.55 o                         
   7  20   1        336.80        348.17        10.88 o                         
   8  20   1         10.73          6.04         4.19 o                         
   9  20   1        282.11        297.89        13.21 o                         
  10  20   1        111.88        125.41         8.76 o                         
  11  20   1         38.01         37.74        10.07 o                         
 -10  21   1        139.74        129.13         8.37 o                         
  -9  21   1         59.52         63.59        12.58 o                         
  -8  21   1        213.50        213.36         9.06 o                         
  -7  21   1        139.93        129.34         7.21 o                         
  -6  21   1        198.84        196.06        10.07 o                         
  -5  21   1         48.01         42.17         4.37 o                         
  -4  21   1        455.68        481.91        27.68 o                         
  -3  21   1        265.74        304.54        18.87 o                         
  -2  21   1       2679.11       2615.14        74.86 o                         
  -1  21   1        122.97        142.29         6.04 o                         
   0  21   1       1864.41       1856.32        30.09 o                         
   1  21   1       1173.93       1125.72        16.81 o                         
   2  21   1        494.64        526.12         9.96 o                         
   3  21   1       2516.90       2525.55        32.83 o                         
   4  21   1          6.75          2.71         3.22 o                         
   5  21   1          3.82          5.61         2.46 o                         
   6  21   1        649.48        673.28        15.72 o                         
   7  21   1        296.19        280.56         9.31 o                         
   8  21   1          9.23          6.71         3.93 o                         
   9  21   1        145.45        126.92         8.18 o                         
  10  21   1        229.48        224.36        10.24 o                         
 -10  22   1          0.05          0.13         4.40 o                         
  -9  22   1         83.46         78.51         6.47 o                         
  -8  22   1          0.18         -1.42         3.24 o                         
  -7  22   1       1008.04       1016.24        21.13 o                         
  -6  22   1         26.03         25.99         4.19 o                         
  -5  22   1        190.25        189.41         7.86 o                         
  -4  22   1          0.61          0.84         2.25 o                         
  -3  22   1        139.50        142.29         6.28 o                         
  -2  22   1        412.22        445.04        10.88 o                         
  -1  22   1       1304.25       1337.51        23.46 o                         
   1  22   1       1070.68       1103.88        37.11 o                         
   2  22   1         56.27         47.03         6.04 o                         
   3  22   1         88.20         90.16         4.36 o                         
   4  22   1        889.93        865.15        14.55 o                         
   5  22   1         58.28         80.46         6.04 o                         
   6  22   1        133.28        116.42         6.95 o                         
   7  22   1        125.77        106.34         9.44 o                         
   8  22   1         78.58         79.66         6.28 o                         
   9  22   1        122.30        121.11        11.32 o                         
  10  22   1        316.39        320.32        12.08 o                         
  -9  23   1          2.81         -3.36         3.38 o                         
  -8  23   1         48.65         63.28         6.04 o                         
  -7  23   1        863.92        873.89        19.03 o                         
  -6  23   1          8.48         10.90         3.93 o                         
  -5  23   1         24.60         19.30         3.38 o                         
  -4  23   1          0.72         -2.25         2.25 o                         
  -3  23   1        361.13        361.41        10.07 o                         
  -2  23   1         28.37         30.90         3.24 o                         
  -1  23   1         15.40         22.65         6.29 o                         
   0  23   1          1.35          5.03         5.03 o                         
   1  23   1       1560.38       1515.43        33.97 o                         
   2  23   1        113.73        103.72         6.63 o                         
   3  23   1          0.31          2.16         3.02 o                         
   4  23   1         68.13         66.98         4.24 o                         
   5  23   1        977.60        959.07        19.65 o                         
   6  23   1       1100.51       1120.72        34.60 o                         
   7  23   1        904.63        864.56        18.74 o                         
   8  23   1        352.60        376.04        25.79 o                         
   9  23   1        121.28        130.03         8.14 o                         
  -9  24   1        150.46        130.15         8.57 o                         
  -8  24   1        157.60        163.78         8.76 o                         
  -7  24   1          0.02          0.42         3.38 o                         
  -6  24   1        626.41        593.00        32.65 o                         
  -5  24   1          3.73          3.59         3.15 o                         
  -4  24   1         62.82         63.11         8.81 o                         
  -3  24   1         38.21         45.81         4.19 o                         
  -2  24   1        509.04        499.48        20.13 o                         
  -1  24   1       1199.05       1240.39        35.23 o                         
   0  24   1         26.19         38.01         4.83 o                         
   1  24   1       1080.31       1044.18        21.78 o                         
   2  24   1         40.97         41.33         4.83 o                         
   3  24   1        691.63        683.71        16.30 o                         
   4  24   1        215.11        204.75         7.19 o                         
   5  24   1         68.99         70.44         6.92 o                         
   6  24   1        351.86        352.83        13.84 o                         
   7  24   1         22.72         19.66         4.37 o                         
   8  24   1        140.27        128.40         8.14 o                         
   9  24   1        430.71        438.01        19.50 o                         
  -8  25   1          4.74          8.30         4.19 o                         
  -7  25   1          0.39          2.36         3.24 o                         
  -6  25   1         40.02         53.42         5.33 o                         
  -5  25   1         31.28         46.60         5.12 o                         
  -4  25   1         83.35         92.72         6.28 o                         
  -3  25   1          3.64          0.42         2.25 o                         
  -2  25   1        210.38        221.43        13.84 o                         
  -1  25   1        150.81        149.72        11.32 o                         
   0  25   1        281.40        246.60         9.79 o                         
   1  25   1        222.40        228.94        11.40 o                         
   2  25   1         30.61         24.22         4.19 o                         
   3  25   1        522.27        509.24        14.15 o                         
   4  25   1        322.21        322.08        17.61 o                         
   5  25   1        240.31        261.12        10.56 o                         
   6  25   1         67.52         74.92         6.28 o                         
   7  25   1         91.35        109.54         7.21 o                         
   8  25   1        757.16        804.85        19.03 o                         
  -8  26   1         14.01         16.36         5.03 o                         
  -7  26   1         56.20         49.18         5.33 o                         
  -6  26   1          0.03         -2.04         4.40 o                         
  -5  26   1         10.49          7.23         3.77 o                         
  -4  26   1        236.37        257.67        10.69 o                         
  -3  26   1        406.68        383.73        18.87 o                         
  -2  26   1        169.42        154.75        12.58 o                         
  -1  26   1          7.64          8.11         3.93 o                         
   0  26   1         72.70         78.29         6.63 o                         
   1  26   1         96.97        122.04        11.32 o                         
   2  26   1        156.68        145.71         8.42 o                         
   3  26   1        252.23        215.70        10.69 o                         
   4  26   1         38.79         33.97         7.55 o                         
   5  26   1          4.45          2.52         6.29 o                         
   6  26   1         79.26         78.00        11.32 o                         
   7  26   1        119.80        115.88        10.69 o                         
   8  26   1        519.31        510.80        18.87 o                         
  -7  27   1         21.86         20.73         4.50 o                         
  -6  27   1         46.48         48.18         9.44 o                         
  -5  27   1          8.14          7.13         4.40 o                         
  -4  27   1        347.39        364.86        18.87 o                         
  -3  27   1        154.21        163.56        13.84 o                         
  -2  27   1        155.26        153.49        12.58 o                         
  -1  27   1         47.97         56.84         6.92 o                         
   0  27   1          1.24          6.71         3.93 o                         
   1  27   1        107.06        125.81        11.32 o                         
   2  27   1        362.79        390.21        12.88 o                         
   3  27   1         15.51         18.87         5.34 o                         
   4  27   1         80.88         62.91        10.07 o                         
   5  27   1        114.85        101.91        12.58 o                         
   6  27   1         22.07         22.65         8.81 o                         
  -6  28   1         53.02         57.87         6.04 o                         
  -5  28   1        249.29        280.56        18.87 o                         
  -4  28   1        183.80        223.95        16.36 o                         
  -3  28   1          7.57          2.52         6.29 o                         
  -2  28   1         89.31         86.81        11.32 o                         
  -1  28   1          0.18          0.00         3.56 o                         
   0  28   1        133.09        153.49        12.58 o                         
   1  28   1         32.54         21.39         7.55 o                         
   2  28   1        117.21        118.82         7.52 o                         
   3  28   1          8.29         10.07         6.29 o                         
   4  28   1         16.15         13.84         6.29 o                         
   5  28   1        389.08        420.22        21.39 o                         
   6  28   1         11.78          5.03        11.32 o                         
  -5  29   1          4.39          3.77         7.55 o                         
  -4  29   1         18.32         18.87         7.55 o                         
  -3  29   1        291.51        295.66        17.61 o                         
  -2  29   1          3.95         -1.26         6.29 o                         
  -1  29   1          0.04          0.63         5.12 o                         
   0  29   1          8.42         16.36         6.29 o                         
   1  29   1        545.46        582.51        23.90 o                         
   2  29   1          4.09          5.03         3.56 o                         
   3  29   1         19.61         16.36         7.55 o                         
   4  29   1        111.04        111.97        13.84 o                         
   5  29   1        243.45        215.14        18.87 o                         
  -4  30   1         12.07          8.81         7.55 o                         
  -3  30   1        165.84        189.98        15.10 o                         
  -2  30   1        146.19        163.56        15.10 o                         
  -1  30   1        144.76        148.46        16.36 o                         
   0  30   1        586.31        631.46        25.16 o                         
   1  30   1         54.60         64.16        10.07 o                         
   2  30   1        219.29        230.24        16.36 o                         
   3  30   1         17.25         17.61         7.55 o                         
   4  30   1         28.10         23.90         8.81 o                         
  -2  31   1         89.08         96.88        12.58 o                         
   0  31   1        220.70        240.30        16.36 o                         
   1  31   1         29.93         46.69         6.23 o                         
   2  31   1          9.19          6.29         6.29 o                         
 -13   0   2        152.87        149.72        10.07 o                         
 -12   0   2         10.49         11.32         5.03 o                         
 -11   0   2       1027.34       1051.36        20.40 o                         
 -10   0   2         48.15         39.65         5.03 o                         
  -9   0   2          5.49          2.52         1.78 o                         
  -8   0   2       1968.96       2110.52        32.03 o                         
  -7   0   2       2061.10       2363.16        35.13 o                         
  -6   0   2      12441.18      12397.07       176.59 o                         
  -5   0   2        715.63        738.06        11.99 o                         
  -4   0   2        426.89        358.00        11.95 o                         
  -3   0   2      43737.29      43967.15       683.53 o                         
  -2   0   2      10162.62      10057.75       254.14 o                         
  -1   0   2       2735.29       2606.21        30.49 o                         
   0   0   2       8849.16       9189.18       113.25 o                         
   1   0   2       3990.02       3850.80        56.05 o                         
   3   0   2       3431.33       3375.78        47.59 o                         
   4   0   2       7307.65       7237.16       134.62 o                         
   5   0   2        617.89        530.52        10.69 o                         
   6   0   2       1613.75       1682.78        26.23 o                         
   7   0   2          6.45          3.77         1.78 o                         
   8   0   2       1029.77       1112.06        27.68 o                         
   9   0   2          8.62         11.32         3.77 o                         
  10   0   2         22.11         54.10         6.29 o                         
  11   0   2        171.74        161.04        10.07 o                         
  12   0   2       1601.45       1689.54        42.78 o                         
  13   0   2       1915.25       1880.78        46.55 o                         
  14   0   2        749.22        689.33        23.90 o                         
 -13   1   2        174.84        162.30        10.07 o                         
 -12   1   2        316.35        336.65         9.79 o                         
 -11   1   2        110.89         95.58         4.36 o                         
 -10   1   2        126.43        133.11         4.00 o                         
  -9   1   2         19.52         16.22         2.18 o                         
  -8   1   2         27.62         36.15         2.14 o                         
  -7   1   2       1552.19       1500.15        16.51 o                         
  -6   1   2       1280.62       1457.70        20.34 o                         
  -5   1   2        335.02        369.08         5.03 o                         
  -4   1   2        107.56        160.49         2.78 o                         
  -3   1   2      41378.24      42589.03       469.82 o                         
  -2   1   2       2480.89       2474.46        31.02 o                         
  -1   1   2       6916.07       6925.02        57.24 o                         
   0   1   2       5608.37       5677.77        48.08 o                         
   1   1   2        803.13        780.37         8.90 o                         
   2   1   2       1247.51       1184.86        14.76 o                         
   3   1   2        480.97        473.34         6.46 o                         
   4   1   2        396.57        394.72         6.03 o                         
   5   1   2        684.08        671.54         8.28 o                         
   6   1   2       1130.86       1090.23        12.56 o                         
   7   1   2        349.61        368.23         5.74 o                         
   8   1   2         48.89         58.74         5.84 o                         
   9   1   2        520.10        476.20        11.57 o                         
  10   1   2         97.36         97.55         7.55 o                         
  11   1   2         58.29         52.43         4.83 o                         
  12   1   2         42.60         46.26         6.29 o                         
  13   1   2          2.26         17.61         6.29 o                         
  14   1   2          0.70          3.22         3.93 o                         
 -14   2   2         49.08         46.55         7.55 o                         
 -13   2   2        304.57        290.63        13.84 o                         
 -12   2   2        132.96        136.53         6.23 o                         
 -11   2   2        221.30        236.12         9.10 o                         
 -10   2   2       1249.09       1176.63        15.32 o                         
  -9   2   2         40.01         35.08         2.30 o                         
  -8   2   2       3140.40       2989.59        32.17 o                         
  -7   2   2         22.14         14.28         1.36 o                         
  -6   2   2       5607.85       6033.31        62.21 o                         
  -5   2   2        202.88        187.61         3.27 o                         
  -4   2   2      11627.10      12354.25       142.82 o                         
  -3   2   2     128256.93     118286.67      3476.30 o                         
  -2   2   2        967.50        827.26         8.77 o                         
  -1   2   2        483.47        373.05         4.34 o                         
   0   2   2        527.05        522.72         6.54 o                         
   1   2   2        176.47        160.47         2.30 o                         
   2   2   2       9452.04       9926.46       127.06 o                         
   3   2   2         44.54         59.32         1.87 o                         
   4   2   2        966.24       1001.68        16.80 o                         
   5   2   2        235.93        227.98         6.79 o                         
   6   2   2       1318.63       1338.72        15.08 o                         
   7   2   2         98.83         87.26         2.62 o                         
   8   2   2         47.23         47.40         2.91 o                         
   9   2   2          0.65          2.52         2.67 o                         
  10   2   2        578.46        622.72        15.66 o                         
  11   2   2         93.81         90.31         6.23 o                         
  12   2   2        122.76        137.14         7.52 o                         
  13   2   2        668.35        699.45        16.90 o                         
  14   2   2         18.93         25.86         4.83 o                         
 -14   3   2         16.12         12.58         5.03 o                         
 -13   3   2          6.66          8.81         5.03 o                         
 -12   3   2         72.99         70.46         7.55 o                         
 -11   3   2        153.54        162.73         5.24 o                         
 -10   3   2        337.11        347.92         6.43 o                         
  -9   3   2        507.19        466.29         8.13 o                         
  -8   3   2        120.07        114.70         3.27 o                         
  -7   3   2       3719.30       3523.27        36.17 o                         
  -6   3   2       4906.97       4971.51        49.69 o                         
  -5   3   2       2801.32       2875.91        29.24 o                         
  -4   3   2       9899.82      10246.31       110.59 o                         
  -3   3   2         11.92         63.63         4.18 o                         
  -2   3   2       9721.54       9905.40       104.96 o                         
  -1   3   2       1701.20       1626.59        22.25 o                         
   0   3   2       9547.54       9673.76       106.79 o                         
   1   3   2       1415.57       1454.02        15.18 o                         
   2   3   2        269.57        363.72         7.68 o                         
   3   3   2        104.90         71.39         2.18 o                         
   4   3   2         97.75        149.57         2.42 o                         
   5   3   2        423.12        435.77         5.89 o                         
   6   3   2        105.47        113.86         4.00 o                         
   7   3   2        193.24        201.04         5.08 o                         
   8   3   2         57.31         54.84         3.33 o                         
   9   3   2       2813.29       2767.35        43.14 o                         
  10   3   2        103.45        104.80         5.73 o                         
  11   3   2        375.76        391.54        11.09 o                         
  12   3   2        290.93        307.50        12.58 o                         
  13   3   2        213.90        232.26         9.79 o                         
  14   3   2         35.18         36.41         5.73 o                         
 -14   4   2        120.84        122.04        11.32 o                         
 -13   4   2         12.18          7.55         5.03 o                         
 -12   4   2         36.61         45.38         5.66 o                         
 -11   4   2         25.07         32.09         3.56 o                         
 -10   4   2        158.83        147.81         6.68 o                         
  -9   4   2         48.61         59.90         2.95 o                         
  -8   4   2       1040.47       1013.05        16.71 o                         
  -7   4   2       1340.83       1398.52        22.34 o                         
  -6   4   2        567.72        625.80         8.14 o                         
  -5   4   2       6737.93       6790.55        85.31 o                         
  -4   4   2       1187.12       1127.29        12.39 o                         
  -3   4   2       4580.45       4739.03        54.16 o                         
  -2   4   2         40.15         27.54         3.53 o                         
  -1   4   2      42928.43      41542.13       828.98 o                         
   0   4   2      12528.29      12825.26       151.61 o                         
   1   4   2       6762.96       6852.10        68.72 o                         
   2   4   2       4405.83       4293.05        50.36 o                         
   3   4   2      13273.54      13409.17       155.20 o                         
   4   4   2         48.96         39.20         1.89 o                         
   5   4   2       3450.90       3749.26        44.45 o                         
   6   4   2         46.59         78.09         2.72 o                         
   7   4   2       7716.71       7906.60        90.55 o                         
   8   4   2        866.98        985.39        14.53 o                         
   9   4   2       1195.96       1145.61        16.94 o                         
  10   4   2          0.20          2.52         5.03 o                         
  11   4   2         95.38        104.80         6.29 o                         
  12   4   2          0.00         -3.77         8.81 o                         
  13   4   2        397.73        387.38        11.99 o                         
  14   4   2        537.80        600.37        38.94 o                         
 -14   5   2          2.48         -5.03         5.03 o                         
 -13   5   2          0.69          1.26         5.03 o                         
 -12   5   2        172.53        178.87         7.52 o                         
 -11   5   2        282.67        281.84         8.90 o                         
 -10   5   2        220.49        259.19         6.54 o                         
  -9   5   2         25.91         28.50         2.14 o                         
  -8   5   2       2335.32       2295.69        24.83 o                         
  -7   5   2        145.33        168.12         3.69 o                         
  -6   5   2      13937.38      14830.13       150.58 o                         
  -5   5   2         30.86         16.58         1.36 o                         
  -4   5   2       1604.66       1407.06        15.04 o                         
  -3   5   2      13192.11      14359.28       260.15 o                         
  -2   5   2       1406.04       1443.22        28.53 o                         
  -1   5   2        491.84        528.14        10.69 o                         
   0   5   2       7135.48       7349.10       104.94 o                         
   1   5   2       2143.41       1870.21        19.02 o                         
   2   5   2       3743.17       4125.98       309.49 o                         
   3   5   2       3470.02       3316.72        38.48 o                         
   4   5   2        130.20        204.49         3.77 o                         
   5   5   2         91.24         99.39         2.18 o                         
   6   5   2      12532.62      13087.01       153.24 o                         
   7   5   2       1814.04       1923.54        34.69 o                         
   8   5   2        320.63        319.07         7.00 o                         
   9   5   2          0.06          0.72         1.91 o                         
  10   5   2       1990.52       2016.18        33.35 o                         
  11   5   2        853.24        820.28        24.53 o                         
  12   5   2        126.05        118.75         7.55 o                         
  13   5   2         44.57         28.99         4.45 o                         
  14   5   2         25.77         26.92         8.81 o                         
 -14   6   2         25.70         12.58         6.29 o                         
 -13   6   2        106.55         99.39        10.07 o                         
 -12   6   2         52.28         64.16         5.34 o                         
 -11   6   2          0.28          1.89         2.67 o                         
 -10   6   2          4.71         20.38        12.58 o                         
  -9   6   2       2561.22       2438.75        36.53 o                         
  -8   6   2        163.48        170.72         4.72 o                         
  -7   6   2        541.57        558.95         7.77 o                         
  -6   6   2         36.72         22.15         1.65 o                         
  -5   6   2        279.25        237.79         3.90 o                         
  -4   6   2          7.52          7.46         0.80 o                         
  -3   6   2       2730.10       2617.17        36.03 o                         
  -2   6   2       2514.08       2452.75        52.84 o                         
  -1   6   2        252.21        207.85         6.29 o                         
   0   6   2       1998.55       1749.90        20.57 o                         
   1   6   2        243.75        247.52         3.45 o                         
   2   6   2       9569.33      10506.24       114.02 o                         
   3   6   2        860.11        847.27        11.12 o                         
   4   6   2      18683.59      19092.47       213.90 o                         
   5   6   2        864.65       1031.05        13.30 o                         
   6   6   2       1010.20        955.56        11.79 o                         
   7   6   2        101.51         96.95         3.63 o                         
   8   6   2       2443.67       2490.80        54.55 o                         
   9   6   2       1909.31       1892.06        25.42 o                         
  10   6   2        170.48        169.22         7.12 o                         
  11   6   2         50.86         53.90         4.83 o                         
  12   6   2        373.30        383.93        11.09 o                         
  13   6   2         43.05         53.30         6.92 o                         
  14   6   2          0.08         -2.52         8.81 o                         
 -14   7   2        158.06        181.17        12.58 o                         
 -13   7   2          3.51         -2.52         5.03 o                         
 -12   7   2          1.82          5.03         3.56 o                         
 -11   7   2         76.41         80.52         5.34 o                         
 -10   7   2        157.00        145.79         6.63 o                         
  -9   7   2        156.13        170.43         7.55 o                         
  -8   7   2       1095.30       1126.54        13.78 o                         
  -7   7   2          5.19          7.34         1.36 o                         
  -6   7   2       2768.74       2717.07        28.42 o                         
  -5   7   2        496.45        491.70         7.19 o                         
  -4   7   2         17.22         19.05         1.02 o                         
  -3   7   2        660.81        663.97        13.79 o                         
  -2   7   2       2389.66       2242.33        63.54 o                         
  -1   7   2       4878.67       5003.57        69.80 o                         
   0   7   2       2720.36       2915.53        38.98 o                         
   1   7   2        624.13        642.32         7.43 o                         
   2   7   2       2200.23       2129.14        21.84 o                         
   3   7   2       5313.82       5326.94        53.93 o                         
   4   7   2       7408.23       7563.42       106.23 o                         
   5   7   2       2836.00       2663.95        27.99 o                         
   6   7   2       1654.18       1438.77        16.51 o                         
   7   7   2        269.82        288.29         6.54 o                         
   8   7   2        527.92        498.51         9.26 o                         
   9   7   2         87.79         97.04         4.80 o                         
  10   7   2         16.51         17.46         2.91 o                         
  11   7   2         95.32        111.52         6.23 o                         
  12   7   2         37.66         50.53         4.83 o                         
  13   7   2        326.94        356.05        16.36 o                         
 -14   8   2        309.72        322.08        16.36 o                         
 -13   8   2         90.66        102.16         7.12 o                         
 -12   8   2          5.35          4.13         3.02 o                         
 -11   8   2          0.16         -2.88         3.02 o                         
 -10   8   2        188.60        182.46         8.18 o                         
  -9   8   2         30.82         34.28         3.93 o                         
  -8   8   2        440.82        392.03        10.85 o                         
  -7   8   2         49.83         56.26         2.50 o                         
  -6   8   2       2986.03       3262.74        38.50 o                         
  -5   8   2       1861.26       1875.09        17.84 o                         
  -4   8   2        312.30        328.30         5.17 o                         
  -3   8   2       2437.12       2869.85        55.66 o                         
  -2   8   2       2925.89       3080.08        97.44 o                         
  -1   8   2        703.56        716.80        12.50 o                         
   0   8   2       2460.10       2629.90        39.28 o                         
   1   8   2        296.52        229.24         4.68 o                         
   2   8   2       6917.67       7291.40        87.17 o                         
   3   8   2         92.67         85.10         2.18 o                         
   4   8   2         56.30        101.04         2.64 o                         
   5   8   2       3836.65       4088.66        41.98 o                         
   6   8   2         15.19         14.87         1.65 o                         
   7   8   2        460.22        447.00         7.21 o                         
   8   8   2        923.84        935.87        14.27 o                         
   9   8   2        716.90        725.18        18.53 o                         
  10   8   2        282.19        290.60         7.72 o                         
  11   8   2        391.60        409.64        15.10 o                         
  12   8   2          0.03          3.15         3.56 o                         
  13   8   2          0.00          2.52         5.03 o                         
 -14   9   2         85.46         98.13        11.32 o                         
 -13   9   2          9.35         17.61         4.45 o                         
 -12   9   2          3.46          0.00         3.56 o                         
 -11   9   2        252.21        246.88         9.31 o                         
 -10   9   2        531.01        530.87        12.88 o                         
  -9   9   2         85.96         70.07         5.12 o                         
  -8   9   2        720.53        669.50        11.58 o                         
  -7   9   2         16.76         22.31         2.59 o                         
  -6   9   2          1.19          3.59         1.14 o                         
  -5   9   2         74.99         90.32         2.62 o                         
  -4   9   2       2261.38       2287.01        34.69 o                         
  -3   9   2         35.67         17.73         0.99 o                         
  -2   9   2       8632.61       8947.06       111.93 o                         
  -1   9   2        460.46        511.76        11.64 o                         
   0   9   2       1849.00       2240.75        56.58 o                         
   1   9   2        886.22        848.40        11.99 o                         
   2   9   2         61.74         67.07         1.89 o                         
   3   9   2       2736.10       2605.66        26.41 o                         
   4   9   2        533.34        580.64        10.72 o                         
   5   9   2       6563.85       6521.77        82.70 o                         
   6   9   2       2904.94       2801.96        30.02 o                         
   7   9   2       2721.76       2749.92        29.87 o                         
   8   9   2         81.60         88.91         4.36 o                         
   9   9   2         22.23         29.89         3.10 o                         
  10   9   2        913.34        885.92        15.00 o                         
  11   9   2         10.04         12.58         3.56 o                         
  12   9   2         72.83         61.65         8.81 o                         
  13   9   2         91.63        104.42        10.07 o                         
 -13  10   2         61.87         57.16         5.73 o                         
 -12  10   2         17.41         21.32         5.03 o                         
 -11  10   2         27.09         27.96         6.29 o                         
 -10  10   2        136.79        154.55         7.52 o                         
  -9  10   2        773.75        812.06        16.83 o                         
  -8  10   2         18.08         15.10         3.02 o                         
  -7  10   2          0.03          0.94         1.61 o                         
  -6  10   2        824.37        779.67        22.48 o                         
  -5  10   2        751.02        731.13        11.26 o                         
  -4  10   2       1912.45       1874.21        19.72 o                         
  -3  10   2       1094.43       1144.87        15.15 o                         
  -2  10   2       9610.02      10811.94       149.00 o                         
  -1  10   2        794.54        942.62        11.76 o                         
   0  10   2         62.26         80.76         3.61 o                         
   1  10   2        913.18       1099.44        12.07 o                         
   2  10   2          0.52          2.52         1.26 o                         
   3  10   2      12340.24      12308.68       123.49 o                         
   4  10   2       3417.97       3732.63        38.35 o                         
   5  10   2       1498.65       1480.16        16.97 o                         
   6  10   2        188.27        202.00         4.88 o                         
   7  10   2        702.84        632.10         9.40 o                         
   8  10   2        229.85        234.11         6.46 o                         
   9  10   2         49.67         47.90         3.63 o                         
  10  10   2        640.79        682.83        12.58 o                         
  11  10   2         25.58         31.06        10.07 o                         
  12  10   2        140.22        176.14        12.58 o                         
  13  10   2          8.43          8.81         6.29 o                         
 -13  11   2         57.69         56.19        10.69 o                         
 -12  11   2        568.52        589.16        15.05 o                         
 -11  11   2        140.21        131.65         8.81 o                         
 -10  11   2         15.30         10.69         3.56 o                         
  -9  11   2        226.35        233.05         8.42 o                         
  -8  11   2        151.47        148.58         6.04 o                         
  -7  11   2          0.03         31.81        31.45 o                         
  -6  11   2        143.62        141.00         5.73 o                         
  -5  11   2        548.01        599.69        10.56 o                         
  -4  11   2        202.53        238.15         5.42 o                         
  -3  11   2       1481.17       1764.82        45.02 o                         
  -2  11   2         28.69         40.26         1.10 o                         
  -1  11   2       1295.71       1398.63        17.12 o                         
   0  11   2       3234.00       3523.06        40.89 o                         
   1  11   2       4717.30       5055.68        59.86 o                         
   2  11   2       6621.20       6591.42        70.74 o                         
   3  11   2       1664.80       1669.75        19.79 o                         
   4  11   2        886.00        862.42        10.62 o                         
   5  11   2         98.28         93.90         3.05 o                         
   6  11   2       1923.53       1906.55        21.51 o                         
   7  11   2        171.96        158.65         4.34 o                         
   8  11   2        226.29        248.98         5.61 o                         
   9  11   2         30.68         22.84         2.92 o                         
  10  11   2        125.14        144.92         6.17 o                         
  11  11   2          0.30          0.00         4.40 o                         
  12  11   2        111.87         98.13        10.07 o                         
  13  11   2          0.69          0.00         5.03 o                         
 -13  12   2          0.02          2.52         5.66 o                         
 -12  12   2         48.10         65.53         6.92 o                         
 -11  12   2        471.77        479.34        13.26 o                         
 -10  12   2          3.28          2.52         7.55 o                         
  -9  12   2         70.78         91.99         9.44 o                         
  -8  12   2          0.72          6.76         3.24 o                         
  -7  12   2        406.97        393.34         9.97 o                         
  -6  12   2         23.41         17.61         3.02 o                         
  -5  12   2       2243.40       2072.95        32.39 o                         
  -4  12   2       1201.43       1223.46        18.82 o                         
  -3  12   2       2955.74       3203.75        37.67 o                         
  -2  12   2       1493.55       1725.70        30.76 o                         
  -1  12   2         43.37         79.97         1.93 o                         
   0  12   2       1192.66       1347.70        16.68 o                         
   1  12   2        348.34        364.47         6.03 o                         
   2  12   2       3096.32       3076.13        31.42 o                         
   3  12   2       3762.12       3939.05        47.46 o                         
   4  12   2         62.25         71.32         2.91 o                         
   5  12   2        145.86        153.31         3.69 o                         
   6  12   2        728.00        794.39        10.79 o                         
   7  12   2        491.54        517.60         8.44 o                         
   8  12   2       1056.52       1026.18        13.82 o                         
   9  12   2          0.76          1.37         2.36 o                         
  10  12   2         44.36         43.37         4.83 o                         
  11  12   2          1.22          1.68         3.93 o                         
  12  12   2         50.79         59.13         8.81 o                         
 -13  13   2          8.89          6.92         4.45 o                         
 -12  13   2         23.62         13.27         4.83 o                         
 -11  13   2          2.56          7.41         4.40 o                         
 -10  13   2        858.69        881.48        18.99 o                         
  -9  13   2        549.84        567.07        13.60 o                         
  -8  13   2        212.46        226.97         8.81 o                         
  -7  13   2         15.03         42.32         4.19 o                         
  -6  13   2       1633.59       1622.97        33.97 o                         
  -5  13   2        279.50        273.49         7.86 o                         
  -4  13   2       1445.28       1669.83        22.93 o                         
  -3  13   2       1768.60       1775.35        39.63 o                         
  -2  13   2       1723.73       1917.05        23.15 o                         
  -1  13   2       3919.49       4193.76        60.01 o                         
   0  13   2        169.08        177.98         3.49 o                         
   1  13   2        436.35        465.61         6.93 o                         
   2  13   2        381.06        501.82         6.71 o                         
   3  13   2        322.82        351.36         5.17 o                         
   4  13   2       1014.11        947.45        14.53 o                         
   5  13   2          1.41          1.60         1.36 o                         
   6  13   2        810.07        770.14        10.62 o                         
   7  13   2        739.33        738.13        10.62 o                         
   8  13   2        344.37        355.35         7.45 o                         
   9  13   2        241.65        236.85         8.76 o                         
  10  13   2          2.75         -0.47         3.24 o                         
  11  13   2        153.65        153.66         8.81 o                         
  12  13   2         14.51         21.39         6.29 o                         
 -13  14   2          0.41         -2.52         6.29 o                         
 -12  14   2        219.64        198.51         9.67 o                         
 -11  14   2        187.64        178.34        11.32 o                         
 -10  14   2        145.75        150.53         8.14 o                         
  -9  14   2       1478.34       1514.12        27.68 o                         
  -8  14   2       2211.07       2178.31        36.34 o                         
  -7  14   2       1487.58       1505.12        26.51 o                         
  -6  14   2         31.89         31.80         3.24 o                         
  -5  14   2        295.80        286.97         9.44 o                         
  -4  14   2        624.90        747.73        13.47 o                         
  -3  14   2        492.15        464.77        16.98 o                         
  -2  14   2        178.85        114.60         3.24 o                         
  -1  14   2         17.43          5.03         1.13 o                         
   0  14   2         38.71         16.77         1.58 o                         
   1  14   2        420.38        402.78         7.67 o                         
   2  14   2       1232.26       1300.18        14.73 o                         
   3  14   2         61.40         61.38         2.00 o                         
   4  14   2        137.80        127.74         3.51 o                         
   5  14   2        121.68        143.21        12.28 o                         
   6  14   2        190.52        183.35         4.64 o                         
   7  14   2       1165.60       1110.47        14.41 o                         
   8  14   2         18.84         23.07         2.78 o                         
   9  14   2        883.20        840.54        18.09 o                         
  10  14   2        118.83        109.38        11.32 o                         
  11  14   2        175.99        178.74        16.98 o                         
  12  14   2         59.75         44.03         7.55 o                         
 -12  15   2         27.58         26.94         5.12 o                         
 -11  15   2        409.91        373.67        22.02 o                         
 -10  15   2        235.56        243.56         9.67 o                         
  -9  15   2        107.58        105.89         6.95 o                         
  -8  15   2        588.63        568.36        26.42 o                         
  -7  15   2       1005.30        951.45        18.43 o                         
  -6  15   2       1212.29       1213.70        24.53 o                         
  -5  15   2         45.97         60.55         5.66 o                         
  -4  15   2          2.54          3.46         1.61 o                         
  -3  15   2        482.86        565.35        34.60 o                         
  -2  15   2        424.57        351.34        11.32 o                         
  -1  15   2        314.30        337.59         7.21 o                         
   0  15   2         32.00         27.69         1.61 o                         
   1  15   2        665.81        591.53         8.66 o                         
   2  15   2       2577.44       2509.20        31.96 o                         
   3  15   2         43.53         66.12         2.38 o                         
   4  15   2       1666.61       1585.52        18.35 o                         
   5  15   2        389.14        412.31         6.81 o                         
   6  15   2        810.02        781.79        11.05 o                         
   7  15   2        226.22        222.17         5.63 o                         
   8  15   2        965.72        988.39        19.88 o                         
   9  15   2          0.00         -3.02         3.02 o                         
  10  15   2        225.44        223.69        10.07 o                         
  11  15   2        108.65        124.27        19.50 o                         
  12  15   2          0.06         -1.40         3.93 o                         
 -12  16   2          7.35          3.52         4.19 o                         
 -11  16   2          5.75          6.29         3.93 o                         
 -10  16   2        402.07        434.88        13.21 o                         
  -9  16   2         37.16         27.09         5.03 o                         
  -8  16   2         39.41         35.62         4.19 o                         
  -7  16   2        738.03        694.20        15.73 o                         
  -6  16   2        123.60        117.86         7.55 o                         
  -5  16   2         26.99         25.53         3.24 o                         
  -4  16   2        121.59        130.02         5.12 o                         
  -3  16   2        453.80        460.11        11.32 o                         
  -2  16   2        788.62        814.85        15.40 o                         
  -1  16   2          5.63          0.00         2.52 o                         
   0  16   2       4663.90       4781.76        55.17 o                         
   1  16   2         10.13         10.12         1.50 o                         
   2  16   2        459.49        498.76         8.54 o                         
   3  16   2       1487.28       1458.38        24.10 o                         
   4  16   2        261.50        232.97         4.80 o                         
   5  16   2        143.43        140.41         4.00 o                         
   6  16   2         25.69         29.60         2.71 o                         
   7  16   2        281.25        292.24         7.35 o                         
   8  16   2          1.22          0.47         3.24 o                         
   9  16   2          0.11         -1.89         3.24 o                         
  10  16   2        187.52        182.13         9.44 o                         
  11  16   2        215.86        292.82        11.46 o                         
  12  16   2        458.79        505.71        16.98 o                         
 -12  17   2          9.75         -2.52         7.55 o                         
 -11  17   2        395.64        430.42        13.60 o                         
 -10  17   2        261.60        242.39         9.97 o                         
  -9  17   2        454.88        431.80        20.13 o                         
  -8  17   2       1502.51       1440.97        50.33 o                         
  -7  17   2        893.31        859.73        30.82 o                         
  -6  17   2        457.58        436.09        10.88 o                         
  -5  17   2       1754.27       1799.38        29.71 o                         
  -4  17   2        233.34        210.14         6.95 o                         
  -3  17   2        179.95        197.26         6.28 o                         
  -2  17   2        814.97        835.85        15.40 o                         
  -1  17   2         36.53         43.59         3.02 o                         
   0  17   2        108.90         93.73         2.72 o                         
   1  17   2       3424.95       3182.32        37.73 o                         
   2  17   2        230.50        213.05         4.16 o                         
   3  17   2       2176.92       2012.03        52.61 o                         
   4  17   2        268.51        258.18         5.21 o                         
   5  17   2        124.86        111.46         3.77 o                         
   6  17   2        272.24        250.49         6.61 o                         
   7  17   2        130.91        143.05         5.46 o                         
   8  17   2        225.99        211.40        19.50 o                         
   9  17   2          0.29         -0.42         3.93 o                         
  10  17   2         49.67         57.11         5.73 o                         
  11  17   2         21.87         23.71         4.83 o                         
  12  17   2        466.52        471.80        22.65 o                         
 -11  18   2         10.28         13.38         6.29 o                         
 -10  18   2          8.66         14.34         4.19 o                         
  -9  18   2         38.61         38.62         4.37 o                         
  -8  18   2        289.32        288.63        19.50 o                         
  -7  18   2         29.31         27.69         4.19 o                         
  -6  18   2        614.11        590.00        13.90 o                         
  -5  18   2        274.14        298.18         9.06 o                         
  -4  18   2        316.97        323.62         9.06 o                         
  -3  18   2       1068.80       1098.09        57.24 o                         
  -2  18   2       1463.52       1528.81        25.25 o                         
  -1  18   2        828.30        928.23        16.83 o                         
   0  18   2        254.61        221.22         6.04 o                         
   1  18   2        260.63        249.15         5.94 o                         
   2  18   2          0.20          0.25         0.95 o                         
   3  18   2       1131.30       1135.13        14.04 o                         
   4  18   2         62.42         54.17         2.87 o                         
   5  18   2          3.57          4.80         2.36 o                         
   6  18   2         61.91         56.32         3.83 o                         
   7  18   2         25.56         17.10         3.93 o                         
   8  18   2        110.83        102.80        12.58 o                         
   9  18   2         30.81         30.32         5.12 o                         
  10  18   2          0.13         -1.54         3.93 o                         
  11  18   2         75.04         60.19         6.28 o                         
 -11  19   2        620.64        582.85        20.13 o                         
 -10  19   2        751.30        739.45        32.71 o                         
  -9  19   2       1204.25       1175.82        23.82 o                         
  -8  19   2         11.07         17.76         5.66 o                         
  -7  19   2        544.30        551.45        26.42 o                         
  -6  19   2        352.88        357.44        10.24 o                         
  -5  19   2        366.10        428.58        11.16 o                         
  -4  19   2        139.04        141.27         6.92 o                         
  -3  19   2       1215.06       1299.18        25.16 o                         
  -2  19   2        347.23        315.79         8.14 o                         
  -1  19   2       1149.97       1113.63        19.51 o                         
   0  19   2          7.42         11.14         2.52 o                         
   1  19   2       4149.82       3937.64        57.74 o                         
   2  19   2          7.61          6.67         1.48 o                         
   3  19   2        928.31        937.42        13.44 o                         
   4  19   2       2621.98       2542.87        28.24 o                         
   5  19   2        186.89        155.21         5.53 o                         
   6  19   2        254.57        241.63         6.73 o                         
   7  19   2        360.17        367.99        11.16 o                         
   8  19   2        547.53        577.45        14.50 o                         
   9  19   2        821.18        827.93        31.45 o                         
  10  19   2          3.56          6.57         3.93 o                         
  11  19   2          9.40          4.61         5.12 o                         
 -11  20   2         47.32         45.29        12.58 o                         
 -10  20   2         93.16         77.95        10.07 o                         
  -9  20   2          8.45         16.79         4.37 o                         
  -8  20   2        319.45        329.25        14.47 o                         
  -7  20   2         56.13         60.61         9.44 o                         
  -6  20   2       1035.85       1076.15        21.13 o                         
  -5  20   2        833.05        829.33        17.19 o                         
  -4  20   2          5.05          6.47         3.02 o                         
  -3  20   2          0.77         -1.26         2.09 o                         
  -2  20   2          9.08          6.29         2.25 o                         
  -1  20   2        420.12        415.92         9.97 o                         
   0  20   2       2258.14       2139.49        33.67 o                         
   1  20   2        514.38        533.54        14.47 o                         
   2  20   2       1556.88       1431.65        37.37 o                         
   3  20   2        376.65        378.40         6.71 o                         
   4  20   2        280.70        284.15         6.97 o                         
   5  20   2          1.13         15.69        10.22 o                         
   6  20   2          9.88         11.37         2.46 o                         
   7  20   2         41.06         42.87         5.12 o                         
   8  20   2        683.87        681.60        16.62 o                         
   9  20   2        281.43        262.52        10.88 o                         
  10  20   2        571.82        562.90        15.72 o                         
  11  20   2        426.63        406.38        22.65 o                         
 -10  21   2         39.89         42.32         6.28 o                         
  -9  21   2        212.43        197.37         9.06 o                         
  -8  21   2        110.37        110.08        13.84 o                         
  -7  21   2         29.91         27.68         5.03 o                         
  -6  21   2          4.23          2.70         3.02 o                         
  -5  21   2        306.95        316.91         9.97 o                         
  -4  21   2        105.65        113.29         7.55 o                         
  -3  21   2        235.13        257.99         8.81 o                         
  -2  21   2        916.78        884.34        26.42 o                         
  -1  21   2        591.97        598.02        12.69 o                         
   0  21   2        175.94        178.16         8.81 o                         
   1  21   2       1418.85       1447.41        35.23 o                         
   2  21   2         46.30         45.56         3.93 o                         
   3  21   2        590.18        580.32        10.70 o                         
   4  21   2        511.06        503.18         9.96 o                         
   5  21   2        633.04        575.10        10.85 o                         
   6  21   2        110.41        103.08         5.62 o                         
   7  21   2        395.38        394.78        11.16 o                         
   8  21   2        181.40        174.87         8.81 o                         
   9  21   2        156.65        183.82         9.31 o                         
  10  21   2          0.93         -1.01         4.19 o                         
 -10  22   2        195.12        185.50        10.24 o                         
  -9  22   2         37.96         31.45         5.12 o                         
  -8  22   2        176.00        163.99        10.07 o                         
  -7  22   2         17.25         28.94        13.21 o                         
  -6  22   2          3.61         -2.70         3.02 o                         
  -5  22   2        288.98        300.36         9.97 o                         
  -4  22   2         16.10         13.02         3.24 o                         
  -3  22   2          6.38          8.49         3.24 o                         
  -2  22   2          0.30          8.81         5.03 o                         
  -1  22   2       8218.42       8223.34       116.86 o                         
   0  22   2       2920.58       2945.86        45.27 o                         
   1  22   2        176.74        229.06        12.58 o                         
   2  22   2        426.73        416.32        23.28 o                         
   3  22   2        108.67        116.30         6.63 o                         
   4  22   2        406.32        431.07         9.22 o                         
   5  22   2        200.58        188.50         6.08 o                         
   6  22   2        272.46        273.06         9.31 o                         
   7  22   2        184.83        189.49         8.14 o                         
   8  22   2          5.04          2.24         3.93 o                         
   9  22   2        469.60        500.66        14.18 o                         
  10  22   2        108.60         83.77         7.21 o                         
  -9  23   2         45.45         41.52         5.33 o                         
  -8  23   2         52.94         55.21         5.33 o                         
  -7  23   2        185.54        203.24         9.06 o                         
  -6  23   2         70.61         72.17         6.04 o                         
  -5  23   2         38.35         46.67         4.37 o                         
  -4  23   2        113.80        110.67         6.28 o                         
  -3  23   2       1310.22       1287.26        37.74 o                         
  -2  23   2        281.04        295.94         9.06 o                         
  -1  23   2       1098.87       1182.57        21.67 o                         
   0  23   2        305.47        345.59         9.06 o                         
   2  23   2        160.81        156.99         7.52 o                         
   3  23   2        132.97        148.11         7.52 o                         
   4  23   2        183.34        206.99         9.06 o                         
   5  23   2         31.39         45.05         3.59 o                         
   6  23   2        183.84        179.14        11.95 o                         
   7  23   2         92.71         82.59         9.44 o                         
   8  23   2        158.27        150.04         8.37 o                         
   9  23   2         27.10         17.04         4.83 o                         
  -9  24   2          0.02         -1.26         5.03 o                         
  -8  24   2        504.20        524.82        15.73 o                         
  -7  24   2          1.95          7.13         3.93 o                         
  -6  24   2         68.94         81.02         6.28 o                         
  -5  24   2        311.43        338.85        10.24 o                         
  -4  24   2        481.40        495.00        15.73 o                         
  -3  24   2         65.07         87.26         9.44 o                         
  -2  24   2       1530.59       1598.52        27.93 o                         
  -1  24   2        104.75        111.96         9.44 o                         
   0  24   2        241.64        198.87        10.69 o                         
   2  24   2        122.11        132.23        14.47 o                         
   3  24   2          5.87          9.37         5.03 o                         
   4  24   2        153.40        140.56        11.32 o                         
   5  24   2         84.65         80.52        11.32 o                         
   6  24   2          3.13          7.55         3.24 o                         
   7  24   2        447.03        487.61        23.28 o                         
   8  24   2         32.75         27.07         5.12 o                         
   9  24   2        100.45        114.49        10.07 o                         
  -8  25   2        111.09        123.16         8.18 o                         
  -7  25   2        210.99        240.58        10.24 o                         
  -6  25   2         67.06         63.35         7.55 o                         
  -5  25   2         18.51         13.54         3.24 o                         
  -4  25   2        583.63        570.10        13.90 o                         
  -3  25   2        656.50        724.56        26.42 o                         
  -2  25   2          3.34          1.26         2.52 o                         
  -1  25   2        467.30        496.21        12.08 o                         
   0  25   2         13.11         20.13         6.29 o                         
   1  25   2        492.55        427.76        18.87 o                         
   2  25   2         66.73         74.65         6.63 o                         
   3  25   2         27.95         50.15        10.07 o                         
   4  25   2          1.21          2.20         3.24 o                         
   5  25   2          8.07         11.32         7.55 o                         
   6  25   2         31.92         23.90         7.55 o                         
   7  25   2         14.49         16.78         5.03 o                         
   8  25   2         24.41         15.98         6.92 o                         
  -8  26   2        175.29        205.08        11.32 o                         
  -7  26   2         17.25         14.95        10.07 o                         
  -6  26   2        373.78        361.17        11.79 o                         
  -5  26   2        583.27        628.84        24.47 o                         
  -4  26   2        605.45        688.97        16.01 o                         
  -3  26   2        133.39        161.41         7.43 o                         
  -2  26   2        806.87        812.89        17.53 o                         
  -1  26   2          2.57          7.55         5.03 o                         
   1  26   2         34.14         44.03         7.55 o                         
   2  26   2         91.86         80.52         6.63 o                         
   3  26   2        578.58        559.79        15.40 o                         
   4  26   2        172.19        154.34         8.42 o                         
   5  26   2        113.43        109.46        12.58 o                         
   6  26   2          9.19          6.29         6.29 o                         
   7  26   2         68.81         72.97        11.32 o                         
  -7  27   2          3.64         -0.50         6.92 o                         
  -6  27   2         61.45         89.36         7.21 o                         
  -5  27   2         17.67         24.22        11.95 o                         
  -4  27   2        141.40        163.09        10.69 o                         
  -3  27   2          1.61          1.73         3.24 o                         
  -2  27   2         10.49         17.61         7.55 o                         
  -1  27   2         14.11          8.81         6.29 o                         
   0  27   2        118.93        139.65        12.58 o                         
   1  27   2        226.85        232.04        10.20 o                         
   2  27   2        208.89        195.75         9.67 o                         
   3  27   2         69.55         74.65         6.63 o                         
   4  27   2        531.66        546.03        23.90 o                         
   5  27   2          4.37         -1.26         6.29 o                         
   6  27   2          0.25          0.00         6.29 o                         
  -6  28   2          0.79          3.52         4.19 o                         
  -5  28   2        522.61        524.81        14.18 o                         
  -4  28   2        586.26        645.30        26.42 o                         
  -3  28   2        104.02        100.65        11.32 o                         
  -2  28   2        227.39        234.01        15.10 o                         
  -1  28   2         29.77         30.20         7.55 o                         
   0  28   2        131.56        172.36        13.84 o                         
   1  28   2         55.81         55.36         6.23 o                         
   2  28   2         67.04         75.20         6.95 o                         
   3  28   2         12.16          7.55         6.29 o                         
   4  28   2         71.75         99.39        12.58 o                         
   5  28   2          0.03          2.52         7.55 o                         
  -5  29   2         35.22         38.37         5.12 o                         
  -4  29   2          5.92          8.81         7.55 o                         
  -3  29   2        624.49        693.10        27.68 o                         
  -2  29   2        311.96        301.95        17.61 o                         
  -1  29   2        107.74        128.33        12.58 o                         
   0  29   2        444.29        456.70        21.39 o                         
   1  29   2         76.13         76.12         7.52 o                         
   2  29   2        125.67        126.32         8.42 o                         
   3  29   2          5.56          3.22         3.93 o                         
   4  29   2        307.46        329.63        18.87 o                         
  -4  30   2        399.89        373.66        21.39 o                         
  -3  30   2          2.64          7.55         7.55 o                         
  -2  30   2         68.58         70.46        11.32 o                         
  -1  30   2        660.06        724.56        27.68 o                         
   0  30   2          9.79         22.65         7.55 o                         
   1  30   2         21.02         15.67         4.83 o                         
   2  30   2         12.19         14.53         6.29 o                         
   3  30   2         60.14         54.10        10.07 o                         
   0  31   2        493.83        523.38        23.90 o                         
   1  31   2        179.89        169.19        10.07 o                         
 -13   1   3        118.25        134.62        15.10 o                         
 -12   1   3          7.62          3.77         3.77 o                         
 -11   1   3         11.80         13.72         2.14 o                         
 -10   1   3        644.28        663.81         9.81 o                         
  -9   1   3         54.05         50.37         3.45 o                         
  -8   1   3       1352.66       1315.84        15.40 o                         
  -7   1   3        176.12        183.55         3.58 o                         
  -6   1   3        446.13        412.08         6.73 o                         
  -5   1   3       1583.45       1609.64        17.29 o                         
  -4   1   3       1239.64       1127.58        12.25 o                         
  -3   1   3      13781.82      13787.70       136.78 o                         
  -2   1   3        521.58        527.12         5.27 o                         
  -1   1   3       5832.67       6070.51        54.31 o                         
   0   1   3       5391.82       5494.86        61.39 o                         
   1   1   3        263.08        247.29         3.77 o                         
   2   1   3        197.87        246.41         5.00 o                         
   3   1   3        480.14        446.94         9.72 o                         
   4   1   3       3862.25       3880.40        44.78 o                         
   5   1   3       1551.58       1454.94        15.86 o                         
   6   1   3       6457.19       6324.52        63.77 o                         
   7   1   3        560.39        595.04         9.91 o                         
   8   1   3       1518.20       1503.51        25.34 o                         
   9   1   3        632.29        640.90        14.23 o                         
  10   1   3        280.72        256.04         8.90 o                         
  11   1   3        109.85        118.04         7.12 o                         
  12   1   3        512.16        542.55        14.23 o                         
  13   1   3          6.45         14.02         5.66 o                         
  14   1   3        109.93        130.22         8.90 o                         
 -13   2   3        768.55        764.82        22.65 o                         
 -12   2   3        320.79        317.78         9.79 o                         
 -11   2   3         34.78         22.35         2.30 o                         
 -10   2   3        193.86        213.06         4.85 o                         
  -9   2   3        176.72        197.18        10.25 o                         
  -8   2   3        234.50        206.62         4.22 o                         
  -7   2   3        124.23        109.94         2.95 o                         
  -6   2   3      11354.03      12269.90       131.60 o                         
  -5   2   3        957.10        834.49        10.17 o                         
  -4   2   3       3540.66       3436.27        34.28 o                         
  -3   2   3        152.18        207.78         3.05 o                         
  -2   2   3         42.20         56.24         1.36 o                         
  -1   2   3      14379.84      14499.15       206.84 o                         
   0   2   3        745.48        868.64        12.15 o                         
   1   2   3       1884.34       1989.18        23.48 o                         
   2   2   3       8377.76       8023.71        94.41 o                         
   3   2   3       2834.51       2677.06        31.71 o                         
   4   2   3       6152.18       6357.68        72.87 o                         
   5   2   3       4437.48       4836.39        61.38 o                         
   6   2   3       1939.76       1910.39        20.41 o                         
   7   2   3        283.45        244.58         5.54 o                         
   8   2   3         57.79         58.56         6.29 o                         
   9   2   3        105.67        111.97         5.73 o                         
  10   2   3        575.59        558.04        13.34 o                         
  11   2   3        107.14        101.66        10.07 o                         
  12   2   3        141.56        161.52         8.81 o                         
  13   2   3        314.59        317.18        11.09 o                         
  14   2   3       1041.08       1089.03        23.56 o                         
 -14   3   3        274.68        228.98        13.84 o                         
 -13   3   3        196.80        201.30        12.58 o                         
 -12   3   3          0.15          3.59         3.02 o                         
 -11   3   3        139.51        112.68         5.73 o                         
 -10   3   3        596.75        573.03         8.77 o                         
  -9   3   3        940.82        921.08        19.61 o                         
  -8   3   3        132.54        120.11         3.42 o                         
  -7   3   3        427.16        359.18         5.74 o                         
  -6   3   3       3154.48       3245.20        33.32 o                         
  -5   3   3       3626.02       3843.82        61.01 o                         
  -4   3   3       3545.27       3863.75        40.34 o                         
  -3   3   3       2176.21       2197.36        22.47 o                         
  -2   3   3        533.29        585.18        12.53 o                         
  -1   3   3      10507.08      10581.24       116.58 o                         
   0   3   3        297.01        303.45         4.80 o                         
   1   3   3       2186.25       2339.52        23.43 o                         
   2   3   3          0.16          0.00         0.89 o                         
   3   3   3         35.09         17.85         1.45 o                         
   4   3   3         37.38         25.57         1.52 o                         
   5   3   3       2885.97       2985.54        56.53 o                         
   6   3   3          0.02          6.61         1.85 o                         
   7   3   3        569.29        617.68        11.82 o                         
   8   3   3         52.61         47.74         3.10 o                         
   9   3   3        856.23        853.62        27.68 o                         
  10   3   3          6.50          8.09         3.02 o                         
  11   3   3        200.97        214.66         8.42 o                         
  12   3   3        935.34        969.89        20.46 o                         
  13   3   3         64.50         61.56         8.81 o                         
  14   3   3        566.48        593.02        24.53 o                         
 -14   4   3         69.04         89.33         8.81 o                         
 -13   4   3        189.83        186.20        11.32 o                         
 -12   4   3        355.87        356.71        10.20 o                         
 -11   4   3          9.45         10.43         8.18 o                         
 -10   4   3          4.56          3.77         2.18 o                         
  -9   4   3        503.64        509.27        11.99 o                         
  -8   4   3        410.51        405.74         8.72 o                         
  -7   4   3         98.31        125.03         3.16 o                         
  -6   4   3       8515.55       8801.27       131.01 o                         
  -5   4   3       1563.36       1378.46        21.43 o                         
  -4   4   3        101.25        128.75         3.57 o                         
  -3   4   3       2766.93       2660.90        40.80 o                         
  -2   4   3        699.56        711.95        13.62 o                         
  -1   4   3       1745.76       1819.88        32.85 o                         
   0   4   3         44.60         58.61         1.63 o                         
   1   4   3         27.32         30.44         0.95 o                         
   2   4   3       2920.28       3070.75        30.81 o                         
   3   4   3         50.85         65.54         2.18 o                         
   4   4   3         40.59         26.30         3.59 o                         
   5   4   3        493.52        550.38         7.99 o                         
   6   4   3       1481.37       1565.57        20.34 o                         
   7   4   3       5164.92       5267.92        63.91 o                         
   8   4   3        474.45        409.54         8.21 o                         
   9   4   3       1105.90       1103.83        35.23 o                         
  10   4   3        200.67        195.02         8.01 o                         
  11   4   3        295.05        313.45        10.20 o                         
  12   4   3         16.31         12.86         3.93 o                         
  13   4   3         17.47         31.50         5.34 o                         
  14   4   3        425.22        479.35        20.13 o                         
 -14   5   3          6.12         13.84         6.29 o                         
 -13   5   3         88.02         82.89         6.63 o                         
 -12   5   3        139.83        157.36         7.12 o                         
 -11   5   3        780.07        791.97        38.37 o                         
 -10   5   3        467.32        471.62        16.27 o                         
  -9   5   3       1636.33       1616.53        48.64 o                         
  -8   5   3          9.76          9.75         1.48 o                         
  -7   5   3       2697.14       2552.73        53.75 o                         
  -6   5   3      12054.31      12850.25       160.71 o                         
  -5   5   3       4176.63       4310.64        43.97 o                         
  -4   5   3         18.90         17.23         3.77 o                         
  -3   5   3       1028.26       1009.28        11.07 o                         
  -2   5   3         30.65         31.52         1.83 o                         
  -1   5   3         32.85         16.36         1.48 o                         
   0   5   3       2952.72       2888.34        45.58 o                         
   1   5   3        155.91        170.00         2.64 o                         
   2   5   3       4357.55       4455.43        44.84 o                         
   3   5   3       1575.88       1812.87        22.27 o                         
   4   5   3         65.53         65.15         2.90 o                         
   5   5   3          5.39          7.60         1.26 o                         
   6   5   3       1284.42       1225.34        16.71 o                         
   7   5   3        134.92        134.02         4.36 o                         
   8   5   3         43.92         44.09         3.10 o                         
   9   5   3        428.20        410.80        10.68 o                         
  10   5   3         70.92         56.39         8.81 o                         
  11   5   3        702.23        710.22        16.44 o                         
  12   5   3          0.13          2.52         3.56 o                         
  13   5   3          6.20          7.69         4.40 o                         
  14   5   3        370.23        391.28        17.61 o                         
 -14   6   3         27.94         25.16         6.29 o                         
 -13   6   3         15.61         15.59         6.92 o                         
 -12   6   3         33.43         48.07         4.83 o                         
 -11   6   3        181.09        175.66        15.10 o                         
 -10   6   3        179.47        200.11         7.12 o                         
  -9   6   3       1670.20       1653.99        43.37 o                         
  -8   6   3       1213.34       1147.74        18.58 o                         
  -7   6   3       1416.54       1538.68        23.79 o                         
  -6   6   3        526.38        502.57         7.13 o                         
  -5   6   3       3872.87       3827.17        38.82 o                         
  -4   6   3        912.88       1005.79        12.16 o                         
  -3   6   3        845.31        818.11        11.37 o                         
  -2   6   3         91.71         93.30         4.10 o                         
  -1   6   3         34.21         18.64         1.24 o                         
   0   6   3       4288.51       4406.32        44.14 o                         
   1   6   3       1492.70       1567.55        22.34 o                         
   2   6   3       2489.03       2890.76        33.60 o                         
   3   6   3        375.49        440.43         6.75 o                         
   4   6   3        740.96        751.87        10.90 o                         
   5   6   3        463.63        594.10         8.32 o                         
   6   6   3        511.26        480.80         7.38 o                         
   7   6   3         79.25         84.22         5.02 o                         
   8   6   3          0.24          2.52         1.83 o                         
   9   6   3        579.09        579.03        10.64 o                         
  10   6   3        322.78        348.48        16.98 o                         
  11   6   3         18.51         28.02         3.93 o                         
  12   6   3         29.47         34.95         4.83 o                         
  13   6   3        102.21        128.54         7.52 o                         
 -14   7   3          6.56         10.07         6.29 o                         
 -13   7   3         61.11         46.83         5.66 o                         
 -12   7   3         52.36         47.26         4.45 o                         
 -11   7   3          2.70          6.83         3.02 o                         
 -10   7   3          8.72          9.53         3.02 o                         
  -9   7   3         54.26         59.82         3.83 o                         
  -8   7   3         89.02         95.61         4.07 o                         
  -7   7   3       1010.80        931.76        13.99 o                         
  -6   7   3       1598.09       1591.09        17.83 o                         
  -5   7   3        170.03        220.69         9.44 o                         
  -4   7   3       1937.49       2153.47        22.58 o                         
  -3   7   3          0.22          3.15         0.80 o                         
  -2   7   3        414.87        298.09         6.04 o                         
  -1   7   3       2126.65       2394.34        28.06 o                         
   0   7   3      11768.92      11798.94       117.61 o                         
   1   7   3        249.48        220.77         3.27 o                         
   2   7   3        715.22        823.51        11.02 o                         
   3   7   3       4537.95       4707.19        54.47 o                         
   4   7   3          1.18         38.70        21.58 o                         
   5   7   3         87.01        135.51         4.36 o                         
   6   7   3         10.14         13.87         1.89 o                         
   7   7   3        371.37        401.10         7.99 o                         
   8   7   3        187.00        180.20         8.83 o                         
   9   7   3          1.73          2.52         2.18 o                         
  10   7   3        215.77        232.81         8.42 o                         
  11   7   3         20.65         26.48         4.45 o                         
  12   7   3         10.37         10.76         3.93 o                         
  13   7   3         74.04         78.43         6.63 o                         
 -14   8   3        163.15        173.62        12.58 o                         
 -13   8   3          6.31          4.40         3.56 o                         
 -12   8   3        391.02        377.21        11.09 o                         
 -11   8   3          5.02          5.66         3.56 o                         
 -10   8   3         27.94         30.97         3.93 o                         
  -9   8   3        318.58        325.61        16.55 o                         
  -8   8   3       1765.86       1692.53        29.54 o                         
  -7   8   3       1662.64       1570.16        27.91 o                         
  -6   8   3         29.41         23.90         2.36 o                         
  -5   8   3        259.78        259.58         4.90 o                         
  -4   8   3        643.56        563.22         8.85 o                         
  -3   8   3      11539.75      12027.74       296.86 o                         
  -2   8   3       4743.49       4902.31       218.91 o                         
  -1   8   3      12821.12      13110.35       172.31 o                         
   0   8   3      11388.63      11550.88       132.40 o                         
   1   8   3       2117.50       2442.57        24.83 o                         
   2   8   3       5778.99       5952.02        59.13 o                         
   3   8   3        160.33        317.29         4.36 o                         
   4   8   3       1882.98       2198.59        34.02 o                         
   5   8   3        125.38        155.54         3.91 o                         
   6   8   3       4940.14       5218.08        53.57 o                         
   7   8   3        496.78        516.83         9.19 o                         
   8   8   3         78.10         74.66         4.07 o                         
   9   8   3         48.98         54.17         5.95 o                         
  10   8   3         49.13         63.12         4.83 o                         
  11   8   3        400.35        426.56        18.24 o                         
  12   8   3         40.15         47.19         5.34 o                         
  13   8   3         21.22         20.85         5.03 o                         
 -13   9   3         44.10         32.71         4.83 o                         
 -12   9   3         55.07         48.94         7.55 o                         
 -11   9   3         83.06         91.69         6.63 o                         
 -10   9   3          1.16          2.34         3.02 o                         
  -9   9   3        220.27        241.73         6.83 o                         
  -8   9   3        178.17        166.29         5.72 o                         
  -7   9   3         43.09         46.70         3.33 o                         
  -6   9   3        103.71         80.51         4.45 o                         
  -5   9   3         26.88         30.86         2.59 o                         
  -4   9   3        119.18        127.37         2.80 o                         
  -3   9   3      15132.41      15258.36       310.76 o                         
  -2   9   3        901.96        869.45        15.73 o                         
  -1   9   3        366.50        451.76         6.08 o                         
   0   9   3        240.11        344.71         6.22 o                         
   1   9   3      13060.51      13358.49       159.97 o                         
   2   9   3          1.39          8.49         0.70 o                         
   3   9   3        184.43        246.39         4.00 o                         
   4   9   3          3.07          9.04         1.45 o                         
   5   9   3       1220.61       1158.51        15.25 o                         
   6   9   3          1.09          2.83         1.36 o                         
   7   9   3        187.58        184.87         4.69 o                         
   8   9   3        202.24        213.90         6.53 o                         
   9   9   3          3.60          8.24         2.83 o                         
  10   9   3          0.28         -1.94         2.36 o                         
  11   9   3          1.95          2.16         3.02 o                         
  12   9   3          0.02         -0.18         3.02 o                         
  13   9   3         20.15         21.39         6.29 o                         
 -13  10   3          3.65         11.95         4.45 o                         
 -12  10   3         22.66         32.71         4.83 o                         
 -11  10   3         62.32         70.84         5.73 o                         
 -10  10   3        168.96        147.88         6.95 o                         
  -9  10   3        469.04        459.29        11.46 o                         
  -8  10   3        223.77        218.18         7.59 o                         
  -7  10   3         10.54         15.38         3.79 o                         
  -6  10   3        827.83        847.86        13.26 o                         
  -5  10   3          2.97          6.29         2.09 o                         
  -4  10   3       1522.80       1681.11        38.34 o                         
  -3  10   3       2302.61       2406.05        83.67 o                         
  -2  10   3        210.79        206.45        13.84 o                         
  -1  10   3       6557.21       7060.91        86.04 o                         
   0  10   3       4607.74       4940.66        88.26 o                         
   1  10   3        386.02        342.72         4.80 o                         
   2  10   3       4546.69       4827.93        47.78 o                         
   3  10   3       1812.90       1988.89        22.53 o                         
   4  10   3         56.16         39.82         2.36 o                         
   5  10   3         35.59         47.01         3.22 o                         
   6  10   3          2.06          1.60         1.45 o                         
   7  10   3        101.84        129.38         3.91 o                         
   8  10   3        244.55        231.58         7.99 o                         
   9  10   3        184.54        182.54         9.52 o                         
  10  10   3       1108.61       1109.07        29.17 o                         
  11  10   3         38.14         34.70         4.45 o                         
  12  10   3        104.21        117.01        11.32 o                         
  13  10   3         55.43         51.58         7.55 o                         
 -13  11   3         11.63          9.31         6.92 o                         
 -12  11   3        487.38        507.41        13.77 o                         
 -11  11   3       1539.17       1639.94        29.71 o                         
 -10  11   3        124.31        121.53        10.07 o                         
  -9  11   3          3.16          8.81         3.24 o                         
  -8  11   3        304.25        297.30         9.10 o                         
  -7  11   3       2544.97       2374.66        49.12 o                         
  -6  11   3          3.15          9.39         3.15 o                         
  -5  11   3        805.25        772.83        14.50 o                         
  -4  11   3        566.41        574.25        15.25 o                         
  -3  11   3         51.08         36.04         3.02 o                         
  -2  11   3       1476.35       1421.67        23.90 o                         
  -1  11   3         49.71         64.67         1.93 o                         
   0  11   3       4225.85       4249.30       115.42 o                         
   1  11   3        152.00         70.25         4.36 o                         
   2  11   3         63.58         96.94         2.39 o                         
   3  11   3        890.14        768.84        10.28 o                         
   4  11   3        500.66        474.76         8.79 o                         
   5  11   3          8.21          5.26         1.36 o                         
   6  11   3         38.50         36.11         2.91 o                         
   7  11   3         19.09         30.56         2.64 o                         
   8  11   3       1036.23        991.87        13.65 o                         
   9  11   3         31.54         32.41         3.33 o                         
  10  11   3        369.55        376.11         9.13 o                         
  11  11   3         78.27         66.51         5.73 o                         
  12  11   3        233.56        252.88        13.84 o                         
 -13  12   3        116.69        132.05        25.79 o                         
 -12  12   3        258.66        273.88        10.56 o                         
 -11  12   3         34.61         47.60         5.12 o                         
 -10  12   3          1.82          7.19         3.02 o                         
  -9  12   3         48.20         57.67        10.07 o                         
  -8  12   3        207.43        192.19         6.95 o                         
  -7  12   3          7.22          9.54         3.77 o                         
  -6  12   3       1098.37       1043.98        29.57 o                         
  -5  12   3         21.56         19.43         2.25 o                         
  -4  12   3        995.38       1019.65        17.73 o                         
  -3  12   3         35.87         63.06         3.24 o                         
  -2  12   3       1557.11       1605.43        24.86 o                         
  -1  12   3        301.16        303.91         4.88 o                         
   0  12   3       3088.01       3456.25        57.40 o                         
   1  12   3        471.99        522.70        12.18 o                         
   2  12   3       1338.45       1619.67        29.98 o                         
   3  12   3        999.56        966.61        11.42 o                         
   4  12   3       1158.23       1054.94        20.64 o                         
   5  12   3        963.30        964.44        12.83 o                         
   6  12   3        361.60        365.84         6.71 o                         
   7  12   3       1063.74       1062.85        13.95 o                         
   8  12   3       1140.23       1126.11        14.91 o                         
   9  12   3        469.01        446.15        12.04 o                         
  10  12   3        358.31        344.01         8.66 o                         
  11  12   3        100.46        133.36        10.07 o                         
  12  12   3          8.88         10.07         6.29 o                         
 -13  13   3        149.70        148.03         9.31 o                         
 -12  13   3         18.82         15.10         4.83 o                         
 -11  13   3        277.00        296.48        15.10 o                         
 -10  13   3        925.35        937.44        23.90 o                         
  -9  13   3          1.67          0.90         3.02 o                         
  -8  13   3        118.58        123.69         6.28 o                         
  -7  13   3        306.28        312.13         9.06 o                         
  -6  13   3         61.64         53.23         4.19 o                         
  -5  13   3        482.44        439.52        10.56 o                         
  -4  13   3        734.90        762.03        14.50 o                         
  -3  13   3         71.61         95.55         4.19 o                         
  -2  13   3         44.42         22.27         2.09 o                         
  -1  13   3       2228.86       2288.95        27.53 o                         
   0  13   3       3945.49       4198.66        75.76 o                         
   1  13   3       2531.31       2232.12        35.59 o                         
   2  13   3         11.70         20.91         1.36 o                         
   3  13   3       2078.65       2045.22        25.62 o                         
   4  13   3        147.03        172.96         4.56 o                         
   5  13   3        738.27        695.71         9.98 o                         
   6  13   3       1672.87       1686.20        20.52 o                         
   7  13   3        247.82        247.00         5.71 o                         
   8  13   3        854.26        869.01        12.51 o                         
   9  13   3       1067.85       1039.95        14.58 o                         
  10  13   3         17.99         12.08         5.03 o                         
  11  13   3          2.22          2.80         3.93 o                         
  12  13   3         25.08         17.61         6.29 o                         
 -13  14   3          7.04          0.00         6.29 o                         
 -12  14   3         34.29         32.99        11.32 o                         
 -11  14   3        359.09        365.15        11.46 o                         
 -10  14   3        107.81        112.42        10.69 o                         
  -9  14   3        370.08        384.03        11.95 o                         
  -8  14   3        358.65        376.79        10.88 o                         
  -7  14   3         45.52         50.72         4.19 o                         
  -6  14   3        224.70        233.33         7.86 o                         
  -5  14   3        619.70        585.35        20.13 o                         
  -4  14   3        261.36        290.52        13.84 o                         
  -3  14   3       2796.56       2994.49        44.87 o                         
  -2  14   3       2587.10       2565.65        73.60 o                         
  -1  14   3         11.47         29.16         3.15 o                         
   0  14   3       1603.66       1631.19        22.06 o                         
   1  14   3          8.05         11.93         1.36 o                         
   2  14   3         73.15         90.52         2.64 o                         
   3  14   3        970.33        999.54        28.00 o                         
   4  14   3       1194.04       1206.50        16.42 o                         
   5  14   3         14.80         19.00         2.00 o                         
   6  14   3       1215.31       1195.37        15.21 o                         
   7  14   3       2013.76       2013.60        23.56 o                         
   8  14   3        110.05         93.30         4.16 o                         
   9  14   3         73.75         87.85         4.54 o                         
  10  14   3        372.17        375.99        11.46 o                         
  11  14   3         15.25         13.61         4.83 o                         
  12  14   3        289.18        279.31        15.10 o                         
 -12  15   3        140.17        134.69         8.81 o                         
 -11  15   3         48.15         46.03         5.73 o                         
 -10  15   3          5.17          9.37         3.93 o                         
  -9  15   3        256.36        269.86        16.98 o                         
  -8  15   3         74.64         83.25         5.73 o                         
  -7  15   3        810.60        759.79        21.39 o                         
  -6  15   3         29.27         32.48         3.93 o                         
  -5  15   3        245.20        265.97         9.44 o                         
  -4  15   3       1181.84       1196.37        38.37 o                         
  -3  15   3        193.27        194.15        10.69 o                         
  -2  15   3       1823.06       1856.87        29.32 o                         
  -1  15   3        222.06        265.16         6.95 o                         
   0  15   3          0.00          3.27         0.84 o                         
   1  15   3        385.51        420.05         8.40 o                         
   2  15   3        857.60        918.26        18.34 o                         
   3  15   3        126.96        121.13         3.83 o                         
   4  15   3        301.36        285.78         6.03 o                         
   5  15   3        574.31        518.63         8.22 o                         
   6  15   3       1251.10       1215.25        15.67 o                         
   7  15   3       1662.60       1723.02        20.84 o                         
   8  15   3         16.87         19.26         2.64 o                         
   9  15   3       1132.51       1146.40        23.28 o                         
  10  15   3        137.00        129.38        13.21 o                         
  11  15   3         67.86         66.68         6.63 o                         
  12  15   3        235.03        269.24        16.36 o                         
 -12  16   3        248.91        242.50        10.56 o                         
 -11  16   3         24.79         20.03         5.12 o                         
 -10  16   3       1352.66       1322.65        64.79 o                         
  -9  16   3         57.23         67.18         6.04 o                         
  -8  16   3        506.08        510.38        12.99 o                         
  -7  16   3       1721.99       1686.23        84.29 o                         
  -6  16   3          6.57         10.69         3.24 o                         
  -5  16   3        222.61        213.04         7.21 o                         
  -4  16   3          2.52          1.26         2.09 o                         
  -3  16   3          4.43          5.28         2.09 o                         
  -2  16   3         75.92         72.14         4.40 o                         
  -1  16   3        321.20        307.01         8.81 o                         
   0  16   3         69.34         69.71         3.24 o                         
   1  16   3         49.47         62.95         2.35 o                         
   2  16   3         15.56          9.93         1.36 o                         
   3  16   3        143.69        134.60         4.75 o                         
   4  16   3        689.25        674.09        10.59 o                         
   5  16   3        168.09        174.63         4.80 o                         
   6  16   3         21.83         22.75         2.39 o                         
   7  16   3         21.67         23.13         2.64 o                         
   8  16   3        977.83        953.86        21.27 o                         
   9  16   3        705.76        704.68        17.19 o                         
  10  16   3        251.21        274.68        12.58 o                         
  11  16   3       1095.84       1113.51        23.97 o                         
 -12  17   3        196.79        198.78        17.61 o                         
 -11  17   3        205.06        165.18         9.06 o                         
 -10  17   3          7.61         12.08         5.03 o                         
  -9  17   3        668.44        648.76        15.72 o                         
  -8  17   3       1292.20       1246.03        52.84 o                         
  -7  17   3         26.78         33.55         4.19 o                         
  -6  17   3        939.11        959.83        18.99 o                         
  -5  17   3        300.78        304.70         9.06 o                         
  -4  17   3        767.23        801.34        15.94 o                         
  -3  17   3       1284.80       1369.06        23.46 o                         
  -2  17   3        346.62        305.73        12.58 o                         
  -1  17   3         78.26         78.63         3.93 o                         
   0  17   3        242.27        261.31         6.95 o                         
   1  17   3          8.64          7.91         1.83 o                         
   2  17   3         48.42         40.07         2.36 o                         
   3  17   3        372.27        355.20         6.93 o                         
   4  17   3        544.36        516.51         9.13 o                         
   5  17   3        302.93        307.69         7.06 o                         
   6  17   3        174.78        190.19         4.88 o                         
   7  17   3        286.96        293.74         8.46 o                         
   8  17   3          6.74          2.81         2.72 o                         
   9  17   3       1281.49       1235.58        28.94 o                         
  10  17   3        576.86        528.18        14.50 o                         
  11  17   3        169.06        149.45        12.58 o                         
 -11  18   3        213.48        194.79         9.67 o                         
 -10  18   3        100.08        108.25         7.21 o                         
  -9  18   3         31.69         22.83         4.37 o                         
  -8  18   3        135.14        154.08        15.73 o                         
  -7  18   3        641.24        647.51        20.13 o                         
  -6  18   3       1792.11       1810.93        30.98 o                         
  -5  18   3          1.23          2.16         3.77 o                         
  -4  18   3        195.48        193.80        10.69 o                         
  -3  18   3          0.05         -1.01         2.09 o                         
  -2  18   3        111.77        115.75         8.81 o                         
  -1  18   3         71.24         57.39         3.93 o                         
   0  18   3       1312.28       1339.03        53.47 o                         
   1  18   3         53.35         51.88         3.03 o                         
   2  18   3        332.44        309.21         6.19 o                         
   3  18   3        231.14        227.06         5.49 o                         
   4  18   3        296.45        259.34         5.52 o                         
   5  18   3        111.56        109.28         3.90 o                         
   6  18   3        649.78        716.48        11.05 o                         
   7  18   3       2656.28       2568.00        35.19 o                         
   8  18   3         83.09         86.69         6.95 o                         
   9  18   3       1312.02       1286.98        25.62 o                         
  10  18   3         53.98         46.24         6.04 o                         
  11  18   3        368.35        366.39        18.24 o                         
 -11  19   3         71.72         64.54         7.55 o                         
 -10  19   3        150.80        122.86        15.10 o                         
  -9  19   3         10.93         18.87         4.19 o                         
  -8  19   3        458.50        425.25        15.10 o                         
  -7  19   3        147.27        130.85         6.95 o                         
  -6  19   3         32.22         37.73         4.19 o                         
  -5  19   3          2.49          2.70         3.02 o                         
  -4  19   3        246.03        239.55         8.14 o                         
  -3  19   3          4.29          9.94         2.25 o                         
  -2  19   3        490.91        446.51        10.56 o                         
  -1  19   3         30.24         32.10         3.24 o                         
   0  19   3        131.14        140.08         5.12 o                         
   1  19   3       1085.94       1033.16        14.93 o                         
   2  19   3        512.19        545.25        11.79 o                         
   3  19   3        159.90        155.23         4.72 o                         
   4  19   3          7.06          4.30         1.53 o                         
   5  19   3        163.80        172.25         4.88 o                         
   6  19   3        140.43        139.16         6.70 o                         
   7  19   3        162.46        160.61         5.98 o                         
   8  19   3         10.83         14.09         4.19 o                         
   9  19   3       1495.88       1439.05        28.30 o                         
  10  19   3         81.65         81.37         7.21 o                         
  11  19   3          2.06          0.50         4.19 o                         
 -10  20   3        109.27        116.77         7.43 o                         
  -9  20   3        113.20         98.37         6.95 o                         
  -8  20   3        325.02        316.40        13.21 o                         
  -7  20   3        363.90        379.08        11.16 o                         
  -6  20   3          4.57          4.09         3.77 o                         
  -5  20   3       1024.36       1050.23        20.23 o                         
  -4  20   3        479.83        485.73        32.08 o                         
  -3  20   3       2822.46       2898.45        49.07 o                         
  -2  20   3        250.07        317.40        14.47 o                         
  -1  20   3          7.50         12.07         3.02 o                         
   0  20   3       1916.75       1913.37        41.46 o                         
   1  20   3       1203.24       1073.81        15.88 o                         
   2  20   3       1340.28       1352.67        23.08 o                         
   3  20   3        155.18        145.05         6.04 o                         
   4  20   3        336.16        274.06         6.96 o                         
   5  20   3          0.25          0.77         1.93 o                         
   6  20   3        931.65        933.99        15.77 o                         
   7  20   3        156.86        162.10         8.26 o                         
   8  20   3        600.36        614.35        15.40 o                         
   9  20   3         70.43         70.55         6.28 o                         
  10  20   3         12.05         17.84         4.37 o                         
 -10  21   3         74.53         78.21         6.95 o                         
  -9  21   3        137.55        128.00        11.32 o                         
  -8  21   3         28.68         34.03         5.12 o                         
  -7  21   3         65.94         56.85         5.33 o                         
  -6  21   3        127.44        143.47         7.21 o                         
  -5  21   3        353.99        342.08         9.97 o                         
  -4  21   3       1558.83       1681.84        29.20 o                         
  -3  21   3        349.32        329.03         9.06 o                         
  -2  21   3         74.39         68.48         4.83 o                         
  -1  21   3         57.45         50.76         4.19 o                         
   0  21   3        561.59        526.98        13.84 o                         
   1  21   3          8.34          5.45         2.52 o                         
   2  21   3         96.38        113.54         5.66 o                         
   3  21   3        497.92        498.57        11.46 o                         
   4  21   3         36.02         46.04         4.07 o                         
   5  21   3        947.46        903.17        15.29 o                         
   6  21   3         19.68         16.83         2.80 o                         
   7  21   3          3.21          1.26         3.02 o                         
   8  21   3        168.46        182.79         9.06 o                         
   9  21   3        303.08        322.88        11.79 o                         
  10  21   3        265.88        268.14        13.21 o                         
  -9  22   3        323.13        340.37        15.73 o                         
  -8  22   3         49.56         52.78         5.33 o                         
  -7  22   3        303.46        304.54        10.24 o                         
  -6  22   3         77.45         95.34        14.47 o                         
  -5  22   3        289.45        307.62         9.97 o                         
  -4  22   3       1899.44       2052.19        35.23 o                         
  -3  22   3        430.86        403.86        17.61 o                         
  -2  22   3       2285.17       2266.39        96.25 o                         
  -1  22   3        340.94        345.14        13.84 o                         
   0  22   3        114.32        119.18         6.04 o                         
   1  22   3        955.89        946.14        28.94 o                         
   2  22   3        556.16        481.95        10.88 o                         
   3  22   3          4.79          3.59         3.02 o                         
   4  22   3         59.27         64.56         5.73 o                         
   5  22   3        923.87        889.72        15.60 o                         
   6  22   3        228.49        194.76         6.73 o                         
   7  22   3        113.47        120.78         7.21 o                         
   8  22   3          0.14         -2.70         3.15 o                         
   9  22   3         57.13         55.74         6.04 o                         
  -9  23   3         55.56         67.53         6.47 o                         
  -8  23   3        185.59        208.44         9.31 o                         
  -7  23   3        147.32        169.85         8.14 o                         
  -6  23   3        501.02        564.10        37.74 o                         
  -5  23   3       1092.86       1143.26        22.36 o                         
  -4  23   3         16.90         21.94         3.38 o                         
  -3  23   3        892.73        919.57        28.94 o                         
  -2  23   3         80.67        120.84        12.58 o                         
  -1  23   3         26.50         40.52         6.92 o                         
   0  23   3        508.32        529.71        12.36 o                         
   1  23   3         10.80         13.84         3.24 o                         
   2  23   3         30.61         28.36         3.24 o                         
   3  23   3        305.99        289.45        17.61 o                         
   4  23   3         49.99         64.23         6.29 o                         
   5  23   3         88.63         96.83         6.95 o                         
   6  23   3        430.40        407.46        10.46 o                         
   7  23   3         41.47         35.30         5.12 o                         
   8  23   3         22.33         26.37         5.66 o                         
   9  23   3         80.48         62.03         6.28 o                         
  -8  24   3        238.77        244.54        10.24 o                         
  -7  24   3         55.90         67.07         7.55 o                         
  -6  24   3         31.61         36.80         5.12 o                         
  -5  24   3        362.07        358.12        11.95 o                         
  -4  24   3       1421.81       1444.21        26.51 o                         
  -3  24   3         12.02         20.02         3.93 o                         
  -2  24   3       1228.04       1223.66        22.93 o                         
  -1  24   3        870.64        997.17        18.99 o                         
   0  24   3        451.01        393.80        13.84 o                         
   1  24   3         33.42         37.51         3.93 o                         
   2  24   3         28.56         26.42         6.29 o                         
   3  24   3        470.38        438.65        13.26 o                         
   4  24   3         11.28         14.94         6.92 o                         
   5  24   3        126.89        104.37         6.95 o                         
   6  24   3          3.04          7.55         6.29 o                         
   7  24   3         58.07         58.67         7.12 o                         
   8  24   3          0.69         -0.84         3.38 o                         
  -8  25   3         53.25         55.77         6.28 o                         
  -7  25   3         79.50         71.25         6.28 o                         
  -6  25   3        121.67        107.78         7.21 o                         
  -5  25   3         41.69         47.43         5.12 o                         
  -4  25   3        324.27        298.18        16.36 o                         
  -3  25   3        200.42        196.84        17.61 o                         
  -2  25   3        278.17        270.81         9.06 o                         
  -1  25   3       1273.83       1325.42        23.82 o                         
   0  25   3          9.19         11.32         3.77 o                         
   1  25   3        510.33        563.64        20.13 o                         
   2  25   3       1667.06       1678.22        42.78 o                         
   3  25   3        417.16        428.31        13.26 o                         
   4  25   3        608.76        602.13        16.30 o                         
   5  25   3        500.21        447.65        13.90 o                         
   6  25   3        288.29        293.14        17.61 o                         
   7  25   3          2.60         -6.29         6.29 o                         
  -7  26   3         70.50         68.78         6.47 o                         
  -6  26   3         14.81          5.73         6.29 o                         
  -5  26   3        343.27        366.38        18.87 o                         
  -4  26   3         91.25        103.17        12.58 o                         
  -3  26   3         61.11         49.32         6.29 o                         
  -2  26   3         20.86         21.90         3.93 o                         
  -1  26   3        239.76        252.32        11.95 o                         
   1  26   3          6.54          7.55         6.29 o                         
   2  26   3        336.15        362.19        12.36 o                         
   3  26   3          8.90          9.51         3.93 o                         
   4  26   3        507.09        522.13        27.68 o                         
   5  26   3          6.24          8.18         4.45 o                         
   6  26   3         35.89         22.65         7.55 o                         
   7  26   3        104.13         94.36        15.10 o                         
  -7  27   3         32.18         42.78         6.29 o                         
  -6  27   3        795.39        838.80        25.79 o                         
  -5  27   3         13.14         13.59         4.19 o                         
  -4  27   3         37.52         34.19         4.83 o                         
  -3  27   3         13.91          8.81         3.24 o                         
  -2  27   3        284.48        244.53         9.06 o                         
   1  27   3       3128.93       3140.04        72.97 o                         
   2  27   3        700.08        744.84        18.62 o                         
   3  27   3        801.26        797.31        19.51 o                         
   4  27   3         22.01          6.54         4.19 o                         
   5  27   3         27.49         41.52        10.07 o                         
   6  27   3         65.21         84.29        12.58 o                         
  -6  28   3        131.90        153.02         8.37 o                         
  -5  28   3         84.39        109.46        12.58 o                         
  -4  28   3         67.42         72.51         8.18 o                         
  -3  28   3         38.01         47.82         6.92 o                         
  -2  28   3         37.51         50.33         8.81 o                         
   0  28   3         45.41         36.49         7.55 o                         
   1  28   3        260.74        313.87        11.99 o                         
   2  28   3         34.72         41.75         5.73 o                         
   3  28   3        129.48        137.85         8.76 o                         
   4  28   3          9.32          6.79         4.19 o                         
   5  28   3        150.48        183.69        15.10 o                         
  -5  29   3        375.91        405.95        32.08 o                         
  -4  29   3         66.72         73.11         6.28 o                         
  -3  29   3        133.39        127.07        13.84 o                         
   0  29   3         82.06         81.78        10.07 o                         
   1  29   3        422.17        449.42        14.66 o                         
   2  29   3        149.40        175.15         9.67 o                         
   3  29   3         78.72         69.27         7.12 o                         
   4  29   3        111.91        109.46        15.10 o                         
  -3  30   3         91.37         79.26        11.32 o                         
   0  30   3        153.11        161.05         9.79 o                         
   1  30   3          0.06          0.63         4.45 o                         
   2  30   3         71.86         75.15         7.52 o                         
   3  30   3        454.39        440.35        20.13 o                         
 -12   0   4         78.33        114.49        10.07 o                         
 -11   0   4        644.09        604.12        13.26 o                         
 -10   0   4        180.83        170.81         6.63 o                         
  -9   0   4        132.78        140.83         5.73 o                         
  -8   0   4        308.84        258.39         6.92 o                         
  -7   0   4        334.55        359.58         7.86 o                         
  -6   0   4       1051.96        910.43        15.05 o                         
  -5   0   4        266.23        329.90        18.24 o                         
  -4   0   4        144.29        180.40         4.19 o                         
  -3   0   4       1612.75       1691.47        25.64 o                         
  -2   0   4        431.44        390.98         6.59 o                         
  -1   0   4      14134.82      14253.47       191.48 o                         
   0   0   4        929.63        933.85        12.09 o                         
   1   0   4       5736.84       5502.28        76.58 o                         
   2   0   4      21367.05      20151.99       400.09 o                         
   3   0   4        826.88        593.84        15.10 o                         
   4   0   4        172.25        230.24         8.81 o                         
   5   0   4        133.28        192.88         7.55 o                         
   6   0   4       3952.63       3936.82        56.92 o                         
   7   0   4       1496.16       1510.89        35.23 o                         
   8   0   4         96.04         89.33         7.55 o                         
   9   0   4       1728.36       1816.62        42.78 o                         
  10   0   4       1441.68       1476.92        37.74 o                         
  11   0   4        224.35        246.59        13.84 o                         
  12   0   4       4270.06       4137.62        90.59 o                         
  13   0   4          4.70          8.81         6.29 o                         
 -12   1   4        242.09        287.72         9.79 o                         
 -11   1   4        553.26        562.87        10.64 o                         
 -10   1   4        443.28        445.54         7.34 o                         
  -9   1   4          2.10          4.49         1.82 o                         
  -8   1   4       1088.43       1065.32        12.84 o                         
  -7   1   4        184.82        178.31         3.81 o                         
  -6   1   4       3267.96       3432.19        34.89 o                         
  -5   1   4          6.01         17.05         5.03 o                         
  -4   1   4        331.81        303.81         7.45 o                         
  -3   1   4        124.44        125.25         3.20 o                         
  -2   1   4        817.37        872.01         7.86 o                         
  -1   1   4       1650.17       1866.46        15.66 o                         
   0   1   4        146.48        152.07         2.19 o                         
   1   1   4       3610.33       3604.80        41.46 o                         
   2   1   4        540.75        617.01         8.94 o                         
   3   1   4       2959.82       2872.82        36.59 o                         
   4   1   4       1117.86       1256.77        32.08 o                         
   5   1   4        274.05        310.91         4.80 o                         
   6   1   4        197.44        193.15         4.80 o                         
   7   1   4        173.92        181.89         6.63 o                         
   8   1   4        238.22        241.73         8.01 o                         
   9   1   4         32.77         42.81         4.45 o                         
  10   1   4        421.47        410.79        11.57 o                         
  11   1   4          0.57          6.29         3.56 o                         
  12   1   4         51.88         54.91         5.34 o                         
  13   1   4        385.69        405.97        12.45 o                         
 -12   2   4        212.76        213.55         8.42 o                         
 -11   2   4         15.50         16.55         2.91 o                         
 -10   2   4         99.62         98.86         5.17 o                         
  -9   2   4         61.91         63.92         4.18 o                         
  -8   2   4       1074.51       1043.33        12.53 o                         
  -7   2   4        107.35        134.03         8.53 o                         
  -6   2   4        774.18        768.74         9.37 o                         
  -5   2   4        847.83        793.55         9.37 o                         
  -4   2   4       1808.49       1850.35        17.08 o                         
  -3   2   4        415.01        360.40         4.05 o                         
  -2   2   4       1724.07       1573.72        13.33 o                         
  -1   2   4        111.46        144.23         3.38 o                         
   0   2   4        359.47        367.86         4.33 o                         
   1   2   4       1451.78       1463.58        15.40 o                         
   2   2   4         21.66         43.71         1.83 o                         
   3   2   4         14.17         12.00         3.13 o                         
   4   2   4       9830.16      10037.75       120.13 o                         
   5   2   4          1.26          1.01         0.95 o                         
   6   2   4          2.37          7.39         1.61 o                         
   7   2   4         81.29         95.28         4.24 o                         
   8   2   4         39.80         34.30         5.66 o                         
   9   2   4        622.85        582.19        13.34 o                         
  10   2   4        298.76        295.03         9.79 o                         
  11   2   4       2519.42       2502.81        40.92 o                         
  12   2   4        700.65        716.61        17.33 o                         
  13   2   4         22.10         26.43         6.92 o                         
 -13   3   4          0.04          4.40         6.92 o                         
 -12   3   4         50.59         58.03         4.83 o                         
 -11   3   4        711.42        717.45        20.06 o                         
 -10   3   4        196.31        188.45         6.29 o                         
  -9   3   4        408.59        467.29         7.77 o                         
  -8   3   4       1611.68       1564.59        25.13 o                         
  -7   3   4       1046.38        992.32        12.07 o                         
  -6   3   4       4514.68       4656.34        51.21 o                         
  -5   3   4          1.51          9.73         3.90 o                         
  -4   3   4        195.27        166.96         2.87 o                         
  -3   3   4        823.50        769.13        13.26 o                         
  -2   3   4        282.16        236.94         3.19 o                         
  -1   3   4       1210.80       1100.57        10.65 o                         
   0   3   4       5180.85       4979.48        50.11 o                         
   1   3   4       1498.86       1489.63        15.71 o                         
   2   3   4        813.78        824.28         9.40 o                         
   3   3   4       6930.93       7150.59       131.90 o                         
   4   3   4        323.04        395.85        19.50 o                         
   5   3   4        889.83       1054.21        17.79 o                         
   6   3   4        554.25        502.90         8.45 o                         
   7   3   4       1276.96       1431.83        19.36 o                         
   8   3   4       2757.62       2950.42        45.81 o                         
   9   3   4       1068.50       1020.31        27.05 o                         
  10   3   4         14.20         13.21         3.56 o                         
  11   3   4         12.44         18.44         3.56 o                         
  12   3   4         11.65         26.84         4.83 o                         
  13   3   4        247.05        278.07        10.68 o                         
 -13   4   4        523.78        542.08        35.86 o                         
 -12   4   4         32.51         32.69         4.45 o                         
 -11   4   4        769.21        748.94        21.53 o                         
 -10   4   4         24.01         37.66         3.84 o                         
  -9   4   4       4286.47       4166.54       136.68 o                         
  -8   4   4        435.85        426.62         7.63 o                         
  -7   4   4       4422.19       4575.21        60.47 o                         
  -6   4   4      18506.31      18588.80       230.97 o                         
  -5   4   4       1539.34       1448.64        42.31 o                         
  -4   4   4        487.72        445.41         5.85 o                         
  -3   4   4         28.81         33.34         1.63 o                         
  -2   4   4       1959.83       1888.30        24.48 o                         
  -1   4   4         24.23         60.33         2.72 o                         
   0   4   4       6618.62       6523.55        66.02 o                         
   1   4   4        379.28        363.82         5.39 o                         
   2   4   4       1902.20       1882.92        19.49 o                         
   3   4   4        435.68        441.61         7.48 o                         
   4   4   4        890.11        908.92        15.55 o                         
   5   4   4       3792.83       3841.34        46.00 o                         
   6   4   4        619.28        685.21        10.90 o                         
   7   4   4       1019.09       1015.25        15.00 o                         
   8   4   4       2262.64       2159.28        71.08 o                         
   9   4   4        380.54        424.08        11.57 o                         
  10   4   4        549.23        561.17        13.34 o                         
  11   4   4       1266.84       1255.92        28.31 o                         
  12   4   4        263.14        247.24         9.79 o                         
  13   4   4        261.40        339.08        11.57 o                         
 -14   5   4        103.74         89.33         8.81 o                         
 -13   5   4          1.89         13.34         6.29 o                         
 -12   5   4         38.51         32.35         3.93 o                         
 -11   5   4         29.08         27.15        10.07 o                         
 -10   5   4         41.66         36.90         4.54 o                         
  -9   5   4        832.79        831.64        29.69 o                         
  -8   5   4         63.63         75.15        19.49 o                         
  -7   5   4        192.57        211.41         4.46 o                         
  -6   5   4       1551.13       1600.58        18.26 o                         
  -5   5   4        620.78        635.56         7.89 o                         
  -4   5   4       1775.70       1750.35        30.14 o                         
  -3   5   4        281.35        277.67         5.08 o                         
  -2   5   4        444.58        527.22         7.58 o                         
  -1   5   4          4.16          5.41         1.92 o                         
   0   5   4       3702.76       3462.42        34.59 o                         
   1   5   4         46.49         22.17         1.36 o                         
   2   5   4       3610.03       3799.26        38.21 o                         
   3   5   4       3686.95       4157.19        48.40 o                         
   4   5   4        292.48        378.77         6.75 o                         
   5   5   4        101.14         97.74         3.63 o                         
   6   5   4        177.34        167.30         4.56 o                         
   7   5   4         51.98         68.46         3.63 o                         
   8   5   4        381.38        390.90         9.10 o                         
   9   5   4         29.17         23.43         3.56 o                         
  10   5   4          3.09          8.18         3.56 o                         
  11   5   4        172.95        179.68         8.42 o                         
  12   5   4         32.87         33.49         5.03 o                         
  13   5   4         10.99          5.66         3.56 o                         
 -14   6   4        108.94        118.26        11.32 o                         
 -13   6   4        333.52        340.41        15.10 o                         
 -12   6   4         84.35         99.59         6.63 o                         
 -11   6   4        360.16        367.63        20.13 o                         
 -10   6   4        113.98        137.34         8.35 o                         
  -9   6   4         24.05         18.01         2.59 o                         
  -8   6   4        101.60         95.85         4.07 o                         
  -7   6   4          3.47          2.70         1.83 o                         
  -6   6   4       2255.96       2379.91        25.27 o                         
  -5   6   4       2111.17       2008.88        21.46 o                         
  -4   6   4         25.12         41.05         1.67 o                         
  -3   6   4       3904.13       4373.73        45.18 o                         
  -2   6   4       1842.35       1939.86        37.91 o                         
  -1   6   4       1917.40       2005.41        44.96 o                         
   0   6   4         95.69        149.82         2.72 o                         
   1   6   4       1743.76       1936.62        30.30 o                         
   2   6   4        576.54        552.49         6.88 o                         
   3   6   4      14158.46      15018.85       174.52 o                         
   4   6   4         24.79         46.47         2.59 o                         
   5   6   4         99.21        104.17         5.28 o                         
   6   6   4        944.52        842.10        14.71 o                         
   7   6   4         36.84         56.24         3.63 o                         
   8   6   4        164.72        179.59         5.81 o                         
   9   6   4         29.09         25.81         3.56 o                         
  10   6   4         43.58         34.61         4.45 o                         
  11   6   4        274.58        292.07        18.24 o                         
  12   6   4        162.67        152.33         8.01 o                         
  13   6   4         15.15         16.36         4.45 o                         
 -14   7   4        381.56        351.02        16.36 o                         
 -13   7   4         14.38         16.22         3.93 o                         
 -12   7   4         45.10         27.06         4.45 o                         
 -11   7   4          0.79          5.57         3.02 o                         
 -10   7   4        311.67        280.27         8.23 o                         
  -9   7   4       1924.53       1883.88        60.31 o                         
  -8   7   4        528.37        538.62        10.41 o                         
  -7   7   4        273.44        268.13         9.82 o                         
  -6   7   4       3369.10       3427.42        44.34 o                         
  -5   7   4       2858.09       2874.37        60.45 o                         
  -4   7   4       1519.48       1286.18        17.12 o                         
  -3   7   4       3491.24       3053.08        46.00 o                         
  -2   7   4       1981.26       1912.11        40.26 o                         
  -1   7   4       3481.29       3441.07        62.11 o                         
   0   7   4        912.65        867.49         9.71 o                         
   1   7   4        340.65        295.36         4.34 o                         
   2   7   4        494.28        484.73         7.19 o                         
   3   7   4       1179.45       1200.17        13.45 o                         
   4   7   4       4295.42       4231.67        49.86 o                         
   5   7   4          5.74         -0.84         1.45 o                         
   6   7   4         14.67         22.30         2.00 o                         
   7   7   4         49.14         42.15         3.41 o                         
   8   7   4        267.50        268.69        11.14 o                         
   9   7   4        100.75        100.79         6.23 o                         
  10   7   4         31.33         22.24         5.66 o                         
  11   7   4        155.57        150.49        11.32 o                         
  12   7   4         97.68         90.93         9.44 o                         
  13   7   4         46.35         40.90         5.34 o                         
 -13   8   4        146.01        154.12         8.01 o                         
 -12   8   4        130.12         88.94         6.63 o                         
 -11   8   4         48.84         53.36         4.83 o                         
 -10   8   4        202.48        207.66         6.61 o                         
  -9   8   4       1643.03       1643.75        30.13 o                         
  -8   8   4       2055.32       2017.20        40.19 o                         
  -7   8   4         92.71         96.13         5.75 o                         
  -6   8   4        520.69        530.24        13.18 o                         
  -5   8   4         31.16         47.36         3.75 o                         
  -4   8   4         10.79         13.01         1.83 o                         
  -3   8   4        313.94        388.47         7.86 o                         
  -2   8   4       1215.58       1440.43        32.71 o                         
  -1   8   4        783.35        794.28        13.17 o                         
   0   8   4        620.52        620.12         7.51 o                         
   1   8   4       1941.34       2116.86        25.15 o                         
   2   8   4       1387.08       1516.35        16.28 o                         
   3   8   4         12.03         11.96         2.18 o                         
   4   8   4        322.53        318.72         6.03 o                         
   5   8   4        165.96        159.76         4.56 o                         
   6   8   4       1132.51       1160.27        14.60 o                         
   7   8   4        326.99        384.95         7.06 o                         
   8   8   4        184.86        196.14         9.22 o                         
   9   8   4         27.55         27.49         3.59 o                         
  10   8   4         26.85         25.93         4.45 o                         
  11   8   4         18.54         11.95         3.56 o                         
  12   8   4          3.58          5.03         3.56 o                         
  13   8   4         11.52          7.69         3.93 o                         
 -13   9   4         20.25         21.93         4.45 o                         
 -12   9   4         49.95         43.67         4.83 o                         
 -11   9   4         11.10          6.92         3.56 o                         
 -10   9   4        337.57        279.01         9.31 o                         
  -9   9   4         51.18         69.32         5.66 o                         
  -8   9   4        116.68        114.68         4.80 o                         
  -7   9   4        803.72        766.86        13.83 o                         
  -6   9   4        542.95        606.09        14.61 o                         
  -5   9   4        112.24         94.62         4.98 o                         
  -4   9   4       5692.39       5381.21        78.72 o                         
  -3   9   4       8747.53       9255.30       131.63 o                         
  -2   9   4       2974.90       3180.18        65.42 o                         
  -1   9   4        149.10        159.03         4.57 o                         
   0   9   4        558.22        482.27         6.42 o                         
   1   9   4       6677.02       7267.09        74.20 o                         
   2   9   4          1.74         17.25         1.03 o                         
   3   9   4       1399.94       1288.83        21.43 o                         
   4   9   4        109.16         98.04         3.10 o                         
   5   9   4        138.09        191.01         4.80 o                         
   6   9   4        339.92        338.00         6.24 o                         
   7   9   4       1545.65       1494.18        18.23 o                         
   8   9   4         70.70         69.80         3.83 o                         
   9   9   4        462.99        447.99        14.21 o                         
  10   9   4        349.32        323.49        20.76 o                         
  11   9   4         12.53          9.44         3.56 o                         
  12   9   4         28.97         28.23         5.66 o                         
  13   9   4         23.57         20.13         6.29 o                         
 -13  10   4          0.28          6.92         3.56 o                         
 -12  10   4         46.35         54.00         7.55 o                         
 -11  10   4         66.40         51.58         5.12 o                         
 -10  10   4        200.53        207.52         8.42 o                         
  -9  10   4        735.73        724.11        26.29 o                         
  -8  10   4        581.02        559.74        13.61 o                         
  -7  10   4       1962.77       1883.91        28.29 o                         
  -6  10   4        989.59        952.62        17.58 o                         
  -5  10   4        353.38        296.49        10.69 o                         
  -4  10   4        795.63        751.78        22.02 o                         
  -3  10   4       2436.12       2838.92        42.19 o                         
  -2  10   4       1075.64       1064.25        25.16 o                         
  -1  10   4        129.08        176.78         3.71 o                         
   0  10   4          0.07         15.70         2.18 o                         
   1  10   4        220.70        265.77         6.36 o                         
   2  10   4         15.95         29.66         1.36 o                         
   3  10   4       2213.23       2335.11        38.19 o                         
   4  10   4          0.52          0.00         1.78 o                         
   5  10   4         38.20         20.29         2.18 o                         
   6  10   4        612.63        590.87         9.11 o                         
   7  10   4        477.54        469.54         7.84 o                         
   8  10   4         15.72         20.41         2.52 o                         
   9  10   4         97.10         84.83         5.08 o                         
  10  10   4          3.76         -0.63         3.56 o                         
  11  10   4         29.32         26.48         4.45 o                         
  12  10   4         16.88         15.38         3.93 o                         
 -13  11   4        244.30        253.69        13.84 o                         
 -12  11   4        597.89        617.17        40.20 o                         
 -11  11   4          9.99         10.69         3.56 o                         
 -10  11   4          8.66          7.86         3.24 o                         
  -9  11   4         13.51         13.85         3.55 o                         
  -8  11   4         41.21         31.56         2.88 o                         
  -7  11   4         66.78         69.61         5.24 o                         
  -6  11   4        648.93        667.98        18.10 o                         
  -5  11   4       1102.06       1291.70        27.68 o                         
  -4  11   4        770.81        906.96        23.28 o                         
  -3  11   4        333.99        351.20        12.58 o                         
  -2  11   4        402.97        459.22        13.84 o                         
  -1  11   4        309.31        282.91         6.78 o                         
   0  11   4       2976.92       2990.54        45.40 o                         
   1  11   4        845.28        860.29        11.62 o                         
   2  11   4        481.45        449.69         6.07 o                         
   3  11   4          2.61          8.01         1.45 o                         
   4  11   4       1724.21       1795.10        33.24 o                         
   5  11   4         12.19         16.28         2.95 o                         
   6  11   4        170.19        181.28         4.69 o                         
   7  11   4        278.65        225.84         5.43 o                         
   8  11   4        570.98        542.63         9.24 o                         
   9  11   4         83.69         93.34         5.08 o                         
  10  11   4          1.15         -3.24         5.03 o                         
  11  11   4         19.87         11.32         3.56 o                         
  12  11   4         65.05         78.68         6.23 o                         
 -13  12   4        291.38        285.13        15.10 o                         
 -12  12   4        172.68        215.24        18.24 o                         
 -11  12   4        248.30        228.98         9.67 o                         
 -10  12   4         76.45         83.69         6.04 o                         
  -9  12   4         23.44         23.90         3.93 o                         
  -8  12   4        223.09        192.46         5.92 o                         
  -7  12   4       2434.57       2405.62        59.76 o                         
  -6  12   4         32.79         31.28         3.24 o                         
  -5  12   4       4964.73       4842.04        98.13 o                         
  -4  12   4        137.88         99.78         4.19 o                         
  -3  12   4         42.55         42.95         3.02 o                         
  -2  12   4       2521.87       2777.70        59.13 o                         
  -1  12   4       6841.59       7053.59       100.53 o                         
   0  12   4        209.97        172.83        12.27 o                         
   1  12   4         91.32         70.84         4.36 o                         
   2  12   4        476.99        440.85         6.07 o                         
   3  12   4        150.29        121.30         4.03 o                         
   4  12   4         79.70         82.50         3.10 o                         
   5  12   4        239.90        249.66         6.03 o                         
   6  12   4        476.80        433.58         7.47 o                         
   7  12   4        561.82        555.50         9.24 o                         
   8  12   4         57.07         57.67         3.81 o                         
   9  12   4          4.77          3.36         2.91 o                         
  10  12   4        282.44        314.31         8.66 o                         
  11  12   4         94.23         68.60        10.69 o                         
  12  12   4        360.52        396.31        17.61 o                         
 -13  13   4         23.92         35.23         7.55 o                         
 -12  13   4        206.22        211.56         9.31 o                         
 -11  13   4         31.01         31.60         5.66 o                         
 -10  13   4        191.07        177.60         8.81 o                         
  -9  13   4        109.15        102.66         8.81 o                         
  -8  13   4          0.49          3.59         3.02 o                         
  -7  13   4        486.52        456.33        11.46 o                         
  -6  13   4         26.93         29.28         3.24 o                         
  -5  13   4        600.10        595.50        12.69 o                         
  -4  13   4        365.49        371.15        11.32 o                         
  -3  13   4        567.30        546.56        11.46 o                         
  -2  13   4        246.48        193.03         5.73 o                         
  -1  13   4       4200.55       4441.56        64.04 o                         
   0  13   4       4244.37       4422.42        50.28 o                         
   1  13   4        420.69        406.42         6.36 o                         
   2  13   4        305.66        302.36         6.06 o                         
   3  13   4          5.85          4.61         1.45 o                         
   4  13   4        128.03        128.01         3.83 o                         
   5  13   4        480.50        542.64         9.67 o                         
   6  13   4         43.01         39.42         3.63 o                         
   7  13   4        671.40        673.75        10.50 o                         
   8  13   4         11.93         11.88         2.52 o                         
   9  13   4       1896.65       1751.29        21.84 o                         
  10  13   4        154.75        145.97        10.39 o                         
  11  13   4         63.93         62.91         7.55 o                         
  12  13   4         44.49         56.62         8.81 o                         
 -12  14   4         45.65         54.83         5.73 o                         
 -11  14   4        133.63        125.39         7.52 o                         
 -10  14   4        538.89        527.53        22.65 o                         
  -9  14   4         42.80         37.74         4.83 o                         
  -8  14   4         17.94         14.25         3.24 o                         
  -7  14   4         15.49         15.50         3.24 o                         
  -6  14   4        872.39        853.66        19.50 o                         
  -5  14   4        296.20        298.18        10.07 o                         
  -4  14   4        190.59        204.14        10.07 o                         
  -3  14   4         82.85         80.88         4.19 o                         
  -2  14   4         33.67         33.24         3.15 o                         
  -1  14   4       2387.37       2482.58        37.33 o                         
   0  14   4        168.05        180.15         4.56 o                         
   1  14   4          4.89          0.63         1.33 o                         
   2  14   4         38.84         27.27         1.93 o                         
   3  14   4       2472.53       2426.92        57.77 o                         
   4  14   4       1071.06       1006.47        14.49 o                         
   5  14   4       1120.39       1010.07        22.56 o                         
   6  14   4          0.16         -1.65         1.65 o                         
   7  14   4         34.68         47.72         3.27 o                         
   8  14   4        875.78        908.38        18.85 o                         
   9  14   4       1290.92       1323.52        23.24 o                         
  10  14   4        453.33        486.90        11.12 o                         
  11  14   4         13.28         20.13         6.29 o                         
  12  14   4        387.49        376.18        20.13 o                         
 -12  15   4         93.52         86.22         6.63 o                         
 -11  15   4        826.98        839.55        37.74 o                         
 -10  15   4         65.56         50.97         8.18 o                         
  -9  15   4       1162.13       1154.77        30.20 o                         
  -8  15   4         37.63         26.95         4.19 o                         
  -7  15   4         18.85         21.49         3.24 o                         
  -6  15   4         73.03         63.75         5.12 o                         
  -5  15   4          0.83          0.42         2.25 o                         
  -4  15   4         22.14         20.39         3.02 o                         
  -3  15   4         55.09         43.77         3.77 o                         
  -2  15   4        481.10        480.61        10.56 o                         
  -1  15   4          7.27          6.06         3.77 o                         
   0  15   4        159.16        187.94         4.93 o                         
   1  15   4         38.53         47.86         2.92 o                         
   2  15   4         34.26         37.87         2.36 o                         
   3  15   4        769.00        764.96        11.32 o                         
   4  15   4       1803.88       1752.70        24.55 o                         
   5  15   4          5.51         11.80         2.18 o                         
   6  15   4        603.15        599.50         9.49 o                         
   7  15   4          1.44          0.08         2.00 o                         
   8  15   4        151.59        147.19         5.28 o                         
   9  15   4       1525.44       1485.99        26.69 o                         
  10  15   4        282.67        289.83        10.56 o                         
  11  15   4          6.39          7.55         5.03 o                         
 -12  16   4         28.70         25.16         6.23 o                         
 -11  16   4         12.57         25.70         5.12 o                         
 -10  16   4        121.48        123.30         7.21 o                         
  -9  16   4        789.25        792.77        24.53 o                         
  -8  16   4         10.68          6.47         5.66 o                         
  -7  16   4         17.78         21.18         3.93 o                         
  -6  16   4         74.06         65.49         5.12 o                         
  -5  16   4        101.52         81.78         5.12 o                         
  -4  16   4         47.98         68.18         5.03 o                         
  -3  16   4          7.46          2.77         2.09 o                         
  -2  16   4       1295.06       1334.50        22.67 o                         
  -1  16   4        111.34         79.26         3.93 o                         
   0  16   4        650.67        690.90        10.85 o                         
   1  16   4         38.09         29.07         2.36 o                         
   2  16   4        348.23        354.83         6.61 o                         
   3  16   4       1263.79       1264.75        20.06 o                         
   4  16   4       2256.80       2156.58        30.45 o                         
   5  16   4         69.73         79.47         3.51 o                         
   6  16   4        828.74        848.51        12.32 o                         
   7  16   4         91.97         79.49         4.05 o                         
   8  16   4        353.72        319.57         7.34 o                         
   9  16   4        313.95        366.55         9.56 o                         
  10  16   4       1473.08       1512.83        29.32 o                         
  11  16   4        239.70        230.55        14.47 o                         
 -11  17   4         10.23         13.96         4.19 o                         
 -10  17   4         85.31         87.50        11.32 o                         
  -9  17   4         68.98         79.89         6.04 o                         
  -8  17   4        366.57        375.65        19.50 o                         
  -7  17   4        593.79        570.65        56.55 o                         
  -6  17   4        283.77        275.53         9.06 o                         
  -5  17   4        399.07        346.62         9.97 o                         
  -4  17   4        170.17        171.81         6.04 o                         
  -3  17   4        127.55        171.08         9.44 o                         
  -2  17   4       1927.82       1799.08        29.32 o                         
  -1  17   4          0.18         -1.26         1.26 o                         
   0  17   4        534.28        516.16         9.18 o                         
   1  17   4       4813.99       4583.31       113.09 o                         
   2  17   4       1066.96       1044.52        18.62 o                         
   3  17   4        478.84        450.47         8.09 o                         
   4  17   4       1550.69       1449.10        19.79 o                         
   5  17   4         40.36         61.39         3.42 o                         
   6  17   4       1698.13       1551.35        19.40 o                         
   7  17   4         29.57         23.09         2.87 o                         
   8  17   4        100.55        105.95         5.01 o                         
   9  17   4        111.37        112.10         7.55 o                         
  10  17   4       1091.64       1042.97        29.57 o                         
  11  17   4         60.36         45.29         6.04 o                         
 -11  18   4         67.59         48.74         5.12 o                         
 -10  18   4        133.48        123.07        11.32 o                         
  -9  18   4         19.99         20.30         8.18 o                         
  -8  18   4        504.46        463.27        13.84 o                         
  -7  18   4          3.15          8.02         3.24 o                         
  -6  18   4          0.20          2.10         2.25 o                         
  -5  18   4          0.01         -0.84         2.25 o                         
  -4  18   4         18.26         16.21         3.24 o                         
  -3  18   4         80.97         89.33         8.81 o                         
  -2  18   4        106.40        134.31         5.73 o                         
  -1  18   4        211.78        233.12        10.07 o                         
   0  18   4         27.40         31.94         2.59 o                         
   1  18   4        131.17         98.50         4.37 o                         
   2  18   4        534.42        533.91        11.46 o                         
   3  18   4         10.40         10.38         2.36 o                         
   4  18   4          0.60          3.30         1.61 o                         
   5  18   4        323.61        314.58         6.58 o                         
   6  18   4        657.99        639.46        10.42 o                         
   7  18   4         41.72         34.61         3.05 o                         
   8  18   4         92.26         90.65         5.30 o                         
   9  18   4         33.25         26.32         5.66 o                         
  10  18   4        135.27        135.70         8.76 o                         
  11  18   4        188.72        149.44        10.20 o                         
 -10  19   4        377.58        382.65        12.36 o                         
  -9  19   4         12.75          7.30         4.19 o                         
  -8  19   4        174.16        155.93         7.86 o                         
  -7  19   4        303.46        309.06         9.97 o                         
  -6  19   4        929.32        905.62        18.43 o                         
  -5  19   4         14.04         20.10         5.66 o                         
  -4  19   4         24.84         15.49         3.24 o                         
  -3  19   4        333.42        315.79        15.10 o                         
  -2  19   4        339.12        318.31         8.76 o                         
  -1  19   4       2615.59       2486.25        39.00 o                         
   0  19   4       1595.15       1498.24        20.76 o                         
   1  19   4        465.62        479.47        10.88 o                         
   2  19   4       2919.27       2720.78       117.64 o                         
   3  19   4        237.56        207.48         6.95 o                         
   4  19   4        273.09        246.44         6.19 o                         
   5  19   4         27.19         22.55         2.64 o                         
   6  19   4        334.45        331.75         7.03 o                         
   7  19   4        111.58        103.34         5.33 o                         
   8  19   4        132.96        137.70         6.19 o                         
   9  19   4         17.96         19.79         4.83 o                         
  10  19   4          1.25          0.50         4.19 o                         
 -10  20   4          4.66          8.95         3.93 o                         
  -9  20   4        138.93        113.84         8.81 o                         
  -8  20   4         21.96         20.97         4.19 o                         
  -7  20   4        275.08        281.69         9.97 o                         
  -6  20   4        266.68        300.00         9.97 o                         
  -5  20   4       1836.62       1790.46        30.98 o                         
  -4  20   4         14.04         16.53         3.77 o                         
  -3  20   4         12.02         14.25         3.24 o                         
  -2  20   4          4.14         11.06         3.02 o                         
  -1  20   4        159.22        155.49         6.29 o                         
   0  20   4        519.37        541.09        10.12 o                         
   1  20   4        338.22        267.71         7.86 o                         
   2  20   4        157.21        174.09         6.04 o                         
   3  20   4        331.74        320.03         8.76 o                         
   4  20   4         27.39         30.85         3.24 o                         
   5  20   4        367.64        333.77         7.99 o                         
   6  20   4        505.41        509.30        10.85 o                         
   7  20   4       1600.26       1560.75        23.53 o                         
   8  20   4        145.47        140.97         8.14 o                         
   9  20   4         95.75        108.12         8.14 o                         
  10  20   4        281.82        317.04        12.08 o                         
 -10  21   4         25.70         32.17         6.47 o                         
  -9  21   4        250.83        235.89        20.13 o                         
  -8  21   4        114.04        109.20         7.21 o                         
  -7  21   4        139.95        122.16         7.43 o                         
  -6  21   4        120.41        118.79         7.21 o                         
  -5  21   4          5.18         10.54         3.24 o                         
  -4  21   4       1086.92       1054.65        27.68 o                         
  -3  21   4         75.62         51.98         4.19 o                         
  -2  21   4        265.58        272.85        10.07 o                         
  -1  21   4         67.59         66.32         4.83 o                         
   0  21   4        244.16        230.51        10.32 o                         
   1  21   4        978.00        978.06        32.08 o                         
   2  21   4          0.55          3.77         2.67 o                         
   3  21   4       1425.81       1279.55        22.57 o                         
   4  21   4        147.23        137.84         6.63 o                         
   5  21   4         48.16         58.53         6.04 o                         
   6  21   4         11.53          8.62         2.72 o                         
   7  21   4        640.34        669.24        13.07 o                         
   8  21   4         35.93         46.16         5.12 o                         
   9  21   4          1.52         -0.25         4.19 o                         
  -9  22   4         17.47         26.54         5.12 o                         
  -8  22   4         34.37         42.47         5.12 o                         
  -7  22   4        458.18        509.80        13.60 o                         
  -6  22   4          0.20          5.50         4.40 o                         
  -5  22   4          0.12         -0.47         3.24 o                         
  -4  22   4          6.22         14.32         3.24 o                         
  -3  22   4          0.62          2.52         4.40 o                         
  -2  22   4        296.36        254.98        12.58 o                         
  -1  22   4        723.67        734.14        15.05 o                         
   0  22   4       1557.04       1585.52        27.04 o                         
   1  22   4        275.74        256.60         7.86 o                         
   2  22   4       3263.96       2960.09        57.24 o                         
   3  22   4       1592.66       1550.93        43.41 o                         
   4  22   4        296.41        278.86         7.92 o                         
   5  22   4         20.02         20.48         3.93 o                         
   6  22   4        172.45        185.40         9.06 o                         
   7  22   4         23.96         12.68         3.33 o                         
   8  22   4         40.84         37.47         5.12 o                         
   9  22   4        263.29        294.74        11.16 o                         
  -9  23   4        105.02        128.52        13.21 o                         
  -8  23   4        391.78        382.90        12.33 o                         
  -7  23   4        260.94        302.77        11.16 o                         
  -6  23   4        537.19        550.80        20.13 o                         
  -5  23   4        382.61        386.26        18.87 o                         
  -4  23   4          8.02          2.52         6.29 o                         
  -3  23   4        376.31        356.05         9.97 o                         
  -2  23   4        997.57       1039.26        19.88 o                         
  -1  23   4         23.04         16.36         3.02 o                         
   0  23   4        785.42        748.90        15.72 o                         
   1  23   4        559.13        484.15        11.79 o                         
   2  23   4          3.87          1.26         3.02 o                         
   3  23   4        262.80        234.90         8.18 o                         
   4  23   4        530.07        507.03        14.50 o                         
   5  23   4        300.95        288.03        10.88 o                         
   6  23   4        198.47        205.57        10.69 o                         
   7  23   4         23.40         13.84         6.29 o                         
   8  23   4        112.65        131.53        30.20 o                         
   9  23   4        148.15        150.98        11.32 o                         
  -8  24   4        334.55        323.44        11.79 o                         
  -7  24   4       1276.14       1251.52        24.72 o                         
  -6  24   4         86.50         94.13         6.28 o                         
  -5  24   4         95.29         87.37         6.92 o                         
  -4  24   4        264.56        306.10        30.20 o                         
  -3  24   4       1086.34       1011.44        20.76 o                         
  -2  24   4        469.70        487.27        12.36 o                         
  -1  24   4        276.33        259.57        11.95 o                         
   0  24   4        106.53        102.66         8.81 o                         
   1  24   4        226.59        183.25        10.07 o                         
   2  24   4         39.45         35.23         3.93 o                         
   3  24   4         14.89          2.52         5.03 o                         
   4  24   4         57.98         62.70         6.92 o                         
   5  24   4         46.33         37.92         5.73 o                         
   6  24   4        473.63        480.61        15.05 o                         
   7  24   4        259.10        270.50        17.61 o                         
   8  24   4          4.99          5.03         7.55 o                         
  -8  25   4        544.98        488.15        20.13 o                         
  -7  25   4        450.91        437.79        12.99 o                         
  -6  25   4         18.68         22.47         4.37 o                         
  -5  25   4         59.10         93.10        15.73 o                         
  -4  25   4        727.15        785.32        17.53 o                         
  -3  25   4         32.89         17.99         8.81 o                         
  -2  25   4          9.33          6.61         3.24 o                         
  -1  25   4        105.58        108.20         7.55 o                         
   0  25   4         20.26         18.87         5.03 o                         
   1  25   4        256.00        202.93        13.84 o                         
   2  25   4        251.10        235.27        13.84 o                         
   3  25   4         29.33         31.89         4.83 o                         
   4  25   4          1.06         -1.26         3.24 o                         
   5  25   4          0.05         -3.02         3.02 o                         
   6  25   4         75.44         78.97         6.95 o                         
   7  25   4        123.75        140.91        15.10 o                         
  -7  26   4        144.28        187.32         9.06 o                         
  -6  26   4         45.49         50.58         5.33 o                         
  -5  26   4        328.13        358.57        18.87 o                         
  -4  26   4        257.59        299.87        20.76 o                         
  -3  26   4        115.70        139.64        10.69 o                         
  -2  26   4         44.40         37.73         4.19 o                         
  -1  26   4        130.61        132.10         8.81 o                         
   0  26   4          4.71          1.44         3.02 o                         
   1  26   4        697.16        675.49        23.90 o                         
   2  26   4        316.94        273.01        15.10 o                         
   3  26   4        177.35        167.13         9.31 o                         
   4  26   4          2.48          3.77         3.77 o                         
   5  26   4         26.19         30.58         5.12 o                         
   6  26   4        112.99        105.68        12.58 o                         
  -6  27   4         24.85         20.66         4.37 o                         
  -5  27   4        150.73        163.91         8.37 o                         
  -4  27   4         13.84         11.32         4.19 o                         
  -3  27   4         13.46         13.01         5.66 o                         
  -2  27   4         30.74         30.20         5.03 o                         
  -1  27   4          6.43          3.77         3.77 o                         
   0  27   4          9.70         16.36         6.29 o                         
   1  27   4        550.96        528.42        21.39 o                         
   2  27   4          0.62         -3.77         5.03 o                         
   3  27   4         24.13         12.83         5.03 o                         
   4  27   4          0.57          1.26         5.66 o                         
   5  27   4          2.09         -0.31         3.24 o                         
  -5  28   4        133.46        128.03        10.69 o                         
  -4  28   4        692.06        756.43        18.87 o                         
  -3  28   4          0.05         -3.24         3.24 o                         
  -2  28   4         12.43         12.58         5.03 o                         
   0  28   4        246.28        260.43        16.36 o                         
   1  28   4         85.00         98.13        11.32 o                         
   2  28   4          0.24         -1.40         3.93 o                         
   3  28   4         58.69         77.19         7.52 o                         
   4  28   4         12.54          9.44         4.45 o                         
   5  28   4        207.09        198.78        16.36 o                         
  -4  29   4        168.99        178.94         9.06 o                         
  -3  29   4         23.75         20.13         5.03 o                         
  -1  29   4          0.12          6.29         6.29 o                         
   0  29   4         22.16         10.07         6.29 o                         
   1  29   4        218.88        254.14        15.10 o                         
   2  29   4         26.32         17.16         5.03 o                         
   3  29   4         95.70         83.57        13.21 o                         
   4  29   4        143.05        143.43        12.58 o                         
  -1  30   4          2.60          2.52         7.55 o                         
   0  30   4        114.69        114.49        12.58 o                         
   1  30   4        139.49        193.35        20.13 o                         
   2  30   4         50.68         56.62         8.81 o                         
 -13   1   5         17.30         18.87         6.29 o                         
 -12   1   5          0.71          1.26         5.03 o                         
 -11   1   5          9.58         17.86         7.55 o                         
 -10   1   5        416.86        385.13         8.14 o                         
  -9   1   5          0.58         16.32        10.37 o                         
  -8   1   5        312.64        305.26         5.56 o                         
  -7   1   5        529.76        534.89         7.47 o                         
  -6   1   5       1684.34       1743.89        19.12 o                         
  -5   1   5       1335.21       1303.43        12.75 o                         
  -4   1   5       3598.29       3637.19        35.17 o                         
  -3   1   5       7255.07       7268.50        59.48 o                         
  -2   1   5       2495.32       2635.60        21.99 o                         
  -1   1   5        767.62        862.77         9.10 o                         
   0   1   5         98.81        121.39         2.12 o                         
   1   1   5        773.10        831.27         8.76 o                         
   2   1   5       7749.73       8012.65        94.19 o                         
   3   1   5       1110.08       1176.40        27.32 o                         
   4   1   5       1070.56       1026.66        17.79 o                         
   5   1   5        901.41        896.34        16.44 o                         
   6   1   5        325.21        306.82        11.95 o                         
   7   1   5        194.10        203.82         7.12 o                         
   8   1   5        713.05        671.80        14.66 o                         
   9   1   5        467.03        440.36        11.57 o                         
  10   1   5        472.22        442.52        20.13 o                         
  11   1   5         20.16         20.78         4.45 o                         
  12   1   5        529.79        545.94        31.45 o                         
  13   1   5         72.54         76.42         6.63 o                         
 -13   2   5        134.41        140.91        11.32 o                         
 -12   2   5        450.11        434.21        19.50 o                         
 -11   2   5        358.33        369.09         8.87 o                         
 -10   2   5        368.77        358.99        10.48 o                         
  -9   2   5          3.59          5.49         2.36 o                         
  -8   2   5         10.79          9.65         2.09 o                         
  -7   2   5         85.00         89.70         2.87 o                         
  -6   2   5        249.79        229.07         4.16 o                         
  -5   2   5          4.48          3.37         1.70 o                         
  -4   2   5       4203.53       4221.99        45.91 o                         
  -3   2   5         59.01         65.80         2.78 o                         
  -2   2   5       1191.18       1292.21        11.44 o                         
  -1   2   5       9836.13       9910.03        81.74 o                         
   0   2   5       9128.65       9417.78        85.18 o                         
   1   2   5       5771.75       6628.83        67.46 o                         
   2   2   5       6062.60       6496.89        74.77 o                         
   3   2   5       1755.60       1761.48        23.37 o                         
   4   2   5       2038.35       2336.67        48.80 o                         
   5   2   5       1202.28       1008.29        17.79 o                         
   6   2   5       1256.16       1189.65        16.68 o                         
   7   2   5        258.30        273.97         9.44 o                         
   8   2   5         16.75         23.70         3.56 o                         
   9   2   5        498.53        479.97        21.39 o                         
  10   2   5        777.76        789.44        16.90 o                         
  11   2   5        115.85        116.60         7.52 o                         
  12   2   5        407.11        427.97        20.76 o                         
  13   2   5          3.16          0.00         3.93 o                         
 -13   3   5         36.12         39.00         7.55 o                         
 -12   3   5         68.88         75.90         4.80 o                         
 -11   3   5         50.62         58.92         4.07 o                         
 -10   3   5          0.24          2.86         2.59 o                         
  -9   3   5        125.45        139.26         5.18 o                         
  -8   3   5        151.83        158.00         5.81 o                         
  -7   3   5        227.96        197.95         4.00 o                         
  -6   3   5         35.25         22.55         1.65 o                         
  -5   3   5         72.28         61.13         3.45 o                         
  -4   3   5        401.61        429.60         5.57 o                         
  -3   3   5       1241.74       1275.82        17.00 o                         
  -2   3   5        152.02        170.87         4.30 o                         
  -1   3   5       9439.29       9369.99        90.47 o                         
   0   3   5       2461.39       2575.22        23.84 o                         
   1   3   5        413.35        476.59         6.43 o                         
   2   3   5        113.10         74.62         2.14 o                         
   3   3   5        521.48        494.50         9.79 o                         
   4   3   5        566.37        711.51        11.12 o                         
   5   3   5         64.03         65.52         3.56 o                         
   6   3   5        149.99        148.87         4.80 o                         
   7   3   5         81.07         81.80         5.34 o                         
   8   3   5        952.57        950.61        18.68 o                         
   9   3   5       1990.84       1909.59        32.03 o                         
  10   3   5         80.64         82.41         6.23 o                         
  11   3   5         55.12         49.97         6.29 o                         
  12   3   5        497.26        479.68        13.77 o                         
  13   3   5          2.55          7.69         4.40 o                         
 -13   4   5          5.60          6.29         6.29 o                         
 -12   4   5         23.28         24.26         3.93 o                         
 -11   4   5        159.68        170.13        13.28 o                         
 -10   4   5          4.47          8.81         2.59 o                         
  -9   4   5       3996.72       3924.70        79.70 o                         
  -8   4   5         45.71         40.78         3.38 o                         
  -7   4   5       1911.12       1957.42        36.78 o                         
  -6   4   5        433.01        337.97         5.72 o                         
  -5   4   5       1263.38       1183.34        15.25 o                         
  -4   4   5        212.38        214.57         3.69 o                         
  -3   4   5        157.48        181.05         3.24 o                         
  -2   4   5       1589.07       1540.86        14.81 o                         
  -1   4   5        159.90        208.91         3.28 o                         
   0   4   5       1568.94       1659.23        17.60 o                         
   1   4   5        217.11        246.39         4.36 o                         
   2   4   5       1690.59       2005.91        21.21 o                         
   3   4   5        489.98        487.16         8.21 o                         
   4   4   5        611.31        621.93        10.12 o                         
   5   4   5        222.67        227.36         5.85 o                         
   6   4   5        606.67        524.40         9.18 o                         
   7   4   5       1491.73       1428.48        24.91 o                         
   8   4   5       2412.50       2276.05        37.11 o                         
   9   4   5        510.44        519.11        12.88 o                         
  10   4   5         12.15         12.13         4.40 o                         
  11   4   5        648.88        705.65        42.15 o                         
  12   4   5          4.50          2.24         3.93 o                         
  13   4   5          6.42         15.73         4.45 o                         
 -13   5   5          0.04          3.15         5.66 o                         
 -12   5   5        285.22        317.36        10.20 o                         
 -11   5   5        504.56        530.28        15.56 o                         
 -10   5   5         51.21         62.63         4.07 o                         
  -9   5   5       1971.95       1979.43        38.11 o                         
  -8   5   5        795.43        798.85        12.73 o                         
  -7   5   5        498.33        435.77        13.53 o                         
  -6   5   5        373.94        374.08        12.85 o                         
  -5   5   5       1675.82       1616.26        29.60 o                         
  -4   5   5       2045.06       2171.61        24.15 o                         
  -3   5   5         30.20         21.34         1.49 o                         
  -2   5   5        787.63        752.08         8.04 o                         
  -1   5   5       5290.91       5273.95        53.26 o                         
   0   5   5        771.00        774.61         9.08 o                         
   1   5   5       2390.49       2295.69        32.69 o                         
   2   5   5         79.21        115.49         3.10 o                         
   3   5   5         19.87         34.89         5.42 o                         
   4   5   5         40.10         62.33         3.56 o                         
   5   5   5        470.48        521.31        11.46 o                         
   6   5   5        150.81        177.06         4.54 o                         
   7   5   5         29.55         27.09         2.91 o                         
   8   5   5       1653.14       1609.19        27.58 o                         
   9   5   5        793.92        806.34        16.90 o                         
  10   5   5          9.39          4.40         3.56 o                         
  11   5   5        180.28        165.61         8.81 o                         
  12   5   5        130.57        131.84         8.01 o                         
  13   5   5        351.87        335.55        13.50 o                         
 -13   6   5         19.45         12.86         3.93 o                         
 -12   6   5       1172.50       1172.24        59.13 o                         
 -11   6   5       2541.40       2402.84        32.13 o                         
 -10   6   5        530.57        532.58        14.92 o                         
  -9   6   5       6138.76       6049.12       154.36 o                         
  -8   6   5         40.27         26.96         2.72 o                         
  -7   6   5        815.20        798.74        12.73 o                         
  -6   6   5       1408.29       1538.42        47.12 o                         
  -5   6   5         92.11         86.99         3.90 o                         
  -4   6   5        848.55        855.08        16.34 o                         
  -3   6   5        446.94        459.18         7.86 o                         
  -2   6   5       5086.62       5219.39        99.65 o                         
  -1   6   5       4922.51       5379.21        85.91 o                         
   0   6   5         81.53         49.96         1.65 o                         
   1   6   5         16.93         22.52         3.63 o                         
   2   6   5        769.64        797.20         9.52 o                         
   3   6   5         70.28         69.62         2.91 o                         
   4   6   5         53.40         32.18         4.03 o                         
   5   6   5        165.19        175.10         6.87 o                         
   6   6   5         54.02         65.60         3.15 o                         
   7   6   5       1385.58       1307.33        19.22 o                         
   8   6   5         32.77         39.64         4.45 o                         
   9   6   5        703.29        684.48        28.31 o                         
  10   6   5        333.83        339.33        10.68 o                         
  11   6   5         94.05        114.55         7.12 o                         
  12   6   5         54.30         56.46         7.55 o                         
  13   6   5         28.90         17.61         6.29 o                         
 -13   7   5         53.73         64.65         5.73 o                         
 -12   7   5       2516.88       2486.86       113.86 o                         
 -11   7   5        318.01        326.39        12.03 o                         
 -10   7   5       1308.86       1286.37        22.99 o                         
  -9   7   5        412.58        462.88        15.45 o                         
  -8   7   5         42.16         47.39         4.84 o                         
  -7   7   5        444.45        447.65         8.32 o                         
  -6   7   5       5723.89       5822.54        79.90 o                         
  -5   7   5       1051.03        982.19        20.69 o                         
  -4   7   5        952.47        969.77        20.43 o                         
  -3   7   5       2042.23       2010.06        23.61 o                         
  -2   7   5        864.81        839.80        22.30 o                         
  -1   7   5          1.58          2.52         0.91 o                         
   0   7   5       1094.67       1144.64        17.43 o                         
   1   7   5        348.11        371.98         5.28 o                         
   2   7   5       1370.14       1401.13        15.36 o                         
   3   7   5        248.94        165.70         3.42 o                         
   4   7   5         63.45         37.33         3.16 o                         
   5   7   5         24.85         23.79         2.36 o                         
   6   7   5          0.31          1.57         1.26 o                         
   7   7   5       1099.36       1103.43        14.62 o                         
   8   7   5       2111.87       2019.95        33.35 o                         
   9   7   5         89.52         77.55         5.73 o                         
  10   7   5          3.25          5.66         3.56 o                         
  11   7   5          0.65          5.03         3.56 o                         
  12   7   5        463.92        482.66        13.77 o                         
  13   7   5        391.55        384.99        17.61 o                         
 -13   8   5          9.01         11.74         3.93 o                         
 -12   8   5       1265.13       1239.60        41.52 o                         
 -11   8   5        682.16        694.68        42.78 o                         
 -10   8   5        114.37        134.94         5.92 o                         
  -9   8   5       1709.39       1642.16        38.35 o                         
  -8   8   5        962.55        861.21        17.38 o                         
  -7   8   5        511.92        525.28        19.13 o                         
  -6   8   5        547.09        582.14        18.30 o                         
  -5   8   5         79.50         53.75         6.01 o                         
  -4   8   5        233.52        219.13         5.09 o                         
  -3   8   5       1595.29       1619.14        48.64 o                         
  -2   8   5         70.25         46.77         7.17 o                         
  -1   8   5       2161.86       2245.14        28.15 o                         
   0   8   5         51.96         65.99         2.34 o                         
   1   8   5        691.71        700.32         8.45 o                         
   2   8   5       1270.30       1168.62        14.89 o                         
   3   8   5       3304.11       3000.38        36.30 o                         
   4   8   5       3303.85       3313.96        44.08 o                         
   5   8   5        282.04        277.50         6.99 o                         
   6   8   5        581.22        619.93        11.12 o                         
   7   8   5        132.26        147.84         4.54 o                         
   8   8   5        124.66        107.03         5.08 o                         
   9   8   5       1056.38       1064.49        50.33 o                         
  10   8   5       1789.80       1798.03        31.57 o                         
  11   8   5        573.28        528.00        14.23 o                         
  12   8   5         26.24         37.46         8.18 o                         
  13   8   5        151.72        139.65        12.58 o                         
 -13   9   5        131.75        143.31         8.42 o                         
 -12   9   5        362.80        350.72        11.46 o                         
 -11   9   5          5.33         12.02         3.93 o                         
 -10   9   5         10.66         21.39         3.33 o                         
  -9   9   5         29.60         24.68         3.08 o                         
  -8   9   5        675.77        627.77        19.24 o                         
  -7   9   5          0.05          1.08         1.83 o                         
  -6   9   5        617.13        676.41        11.27 o                         
  -5   9   5        912.78        896.83        16.03 o                         
  -4   9   5       2954.12       3089.94        62.89 o                         
  -3   9   5        349.89        412.99         8.42 o                         
  -2   9   5        196.16        202.56         5.34 o                         
  -1   9   5        832.87        930.42        10.79 o                         
   0   9   5       5682.70       5977.77        71.73 o                         
   1   9   5        807.36        768.49        13.26 o                         
   2   9   5        323.61        302.91         5.27 o                         
   3   9   5        616.31        581.16         9.39 o                         
   4   9   5         72.37         76.93         3.33 o                         
   5   9   5         92.07         77.20         3.63 o                         
   6   9   5        131.18        140.91         5.63 o                         
   7   9   5        343.98        354.99         7.06 o                         
   8   9   5          5.23          2.52         2.18 o                         
   9   9   5         17.24         12.58         3.56 o                         
  10   9   5         35.13         41.56         5.34 o                         
  11   9   5          9.01          8.95         4.40 o                         
  12   9   5          2.86          0.63         3.56 o                         
 -13  10   5          9.49         12.58         4.45 o                         
 -12  10   5        342.57        331.76        19.50 o                         
 -11  10   5         25.23         40.10         6.29 o                         
 -10  10   5        747.55        737.46        20.83 o                         
  -9  10   5         40.03         42.53         3.49 o                         
  -8  10   5        164.55        152.28         5.33 o                         
  -7  10   5        947.83        958.88        15.34 o                         
  -6  10   5         50.62         61.17         3.66 o                         
  -5  10   5        239.55        238.88         7.16 o                         
  -4  10   5        710.47        738.32        13.26 o                         
  -3  10   5        242.57        249.11        10.07 o                         
  -2  10   5        291.17        294.35        18.87 o                         
  -1  10   5        228.95        266.09         4.05 o                         
   0  10   5         29.32         53.92         1.93 o                         
   1  10   5       2261.38       2350.06        36.86 o                         
   2  10   5       3763.07       3761.53        41.04 o                         
   3  10   5         32.47         46.83         2.59 o                         
   4  10   5        748.86        775.64        12.05 o                         
   5  10   5          3.99          1.26         1.45 o                         
   6  10   5         98.87        100.72         4.36 o                         
   7  10   5         21.33         30.28         2.78 o                         
   8  10   5        176.38        155.26         5.03 o                         
   9  10   5        328.16        342.86        11.32 o                         
  10  10   5        104.52        110.18         7.12 o                         
  11  10   5          4.30          0.63         3.56 o                         
  12  10   5         38.35         35.23         9.44 o                         
 -13  11   5        349.50        329.10        11.46 o                         
 -12  11   5       1194.08       1175.55        23.08 o                         
 -11  11   5        352.54        351.15        10.56 o                         
 -10  11   5         56.03         57.67         4.83 o                         
  -9  11   5        293.46        284.94         8.46 o                         
  -8  11   5        538.71        496.99        10.00 o                         
  -7  11   5       1143.68       1071.16        19.72 o                         
  -6  11   5        437.85        389.86        10.04 o                         
  -5  11   5         37.54         35.69         3.02 o                         
  -4  11   5        572.42        582.14        11.46 o                         
  -3  11   5        214.19        215.14        10.07 o                         
  -2  11   5       6354.64       6423.98       165.44 o                         
  -1  11   5        183.33        121.40         5.49 o                         
   0  11   5       1137.03       1022.36        14.78 o                         
   1  11   5        255.91        257.45         4.54 o                         
   2  11   5        360.84        340.31         5.28 o                         
   3  11   5         98.81        112.54         3.83 o                         
   4  11   5         12.65          9.81         2.31 o                         
   5  11   5        184.73        196.90         6.38 o                         
   6  11   5         82.43         66.77         3.27 o                         
   7  11   5          9.07         11.97         3.27 o                         
   8  11   5       1239.94       1162.93        15.86 o                         
   9  11   5         59.98         52.53         4.36 o                         
  10  11   5         32.94         33.92         6.29 o                         
  11  11   5        229.55        223.45         9.31 o                         
  12  11   5        104.00        124.57         8.01 o                         
 -12  12   5         55.16         70.91         6.04 o                         
 -11  12   5        193.95        178.34        11.32 o                         
 -10  12   5         59.54         66.15         5.73 o                         
  -9  12   5         26.99         13.12         2.72 o                         
  -8  12   5        124.90        109.32         5.18 o                         
  -7  12   5         23.70         27.93         3.24 o                         
  -6  12   5        435.51        463.36        25.16 o                         
  -5  12   5          7.65          1.76         2.09 o                         
  -4  12   5       1116.50       1181.33        20.40 o                         
  -3  12   5         94.35        105.68         7.55 o                         
  -2  12   5        903.10        979.69        16.83 o                         
  -1  12   5        399.70        328.12         6.46 o                         
   0  12   5       1777.06       1869.82        36.10 o                         
   1  12   5         84.77        110.87         2.71 o                         
   2  12   5         92.53         96.45         3.75 o                         
   3  12   5         10.40          5.03         1.45 o                         
   4  12   5         56.72         50.73         3.10 o                         
   5  12   5         13.57         10.95         2.28 o                         
   6  12   5       2123.44       1998.53        26.40 o                         
   7  12   5       1555.76       1527.52        19.15 o                         
   8  12   5         46.00         40.62         3.27 o                         
   9  12   5         41.04         62.42         5.82 o                         
  10  12   5         15.43         10.76         5.03 o                         
  11  12   5         60.42         74.81         9.44 o                         
  12  12   5         18.75         21.10         4.83 o                         
 -12  13   5         56.62         70.46         6.04 o                         
 -11  13   5         40.09         48.07         4.83 o                         
 -10  13   5          4.23          9.44         3.56 o                         
  -9  13   5          1.19         -1.68         2.25 o                         
  -8  13   5         47.49         31.81         3.93 o                         
  -7  13   5         68.16         52.42         4.19 o                         
  -6  13   5        135.73         99.07         7.55 o                         
  -5  13   5         10.38          5.28         2.09 o                         
  -4  13   5         46.09         52.81         5.66 o                         
  -3  13   5          8.58         22.65         5.03 o                         
  -2  13   5         45.62         38.69         3.02 o                         
  -1  13   5        451.17        361.39         7.00 o                         
   0  13   5        124.15         93.74         3.10 o                         
   1  13   5       1548.07       1512.03        27.27 o                         
   2  13   5          4.59          3.36         1.45 o                         
   3  13   5        822.54        791.87        13.49 o                         
   4  13   5       1066.15       1148.87        16.68 o                         
   5  13   5          2.09          2.52         2.97 o                         
   6  13   5         53.80         73.31         3.69 o                         
   7  13   5         21.56         37.07         2.89 o                         
   8  13   5         26.53         29.27         3.81 o                         
   9  13   5        173.65        157.23         5.43 o                         
  10  13   5         18.45         24.47         5.66 o                         
  11  13   5         65.40         89.35         7.12 o                         
 -12  14   5         44.48         39.59         5.12 o                         
 -11  14   5         16.00         25.16         4.83 o                         
 -10  14   5        772.75        743.81        16.30 o                         
  -9  14   5          0.51          1.80         3.02 o                         
  -8  14   5        609.66        590.91        30.82 o                         
  -7  14   5         74.36         68.81         5.12 o                         
  -6  14   5          2.05         -0.50         2.09 o                         
  -5  14   5         26.93         31.26         8.18 o                         
  -4  14   5         86.68         80.88         4.19 o                         
  -3  14   5          9.29         18.87         5.03 o                         
  -2  14   5          5.81          7.80         2.09 o                         
  -1  14   5       2664.22       2700.62        35.96 o                         
   0  14   5         14.63          8.45         1.83 o                         
   1  14   5       1412.38       1355.12        23.37 o                         
   2  14   5       1328.52       1328.03        22.34 o                         
   3  14   5        172.52        145.89         4.56 o                         
   4  14   5          3.68          8.53         3.33 o                         
   5  14   5          2.15          4.85         2.12 o                         
   6  14   5         25.80         29.09         2.78 o                         
   7  14   5       2388.35       2401.17        29.14 o                         
   8  14   5        271.22        266.76         6.71 o                         
   9  14   5         88.69         91.76         4.69 o                         
  10  14   5         71.76         71.09         6.23 o                         
  11  14   5         30.30         21.63         7.55 o                         
 -12  15   5         48.62         64.05         6.95 o                         
 -11  15   5        118.88        119.47         8.81 o                         
 -10  15   5        304.50        293.15         9.97 o                         
  -9  15   5         14.37         11.17         3.24 o                         
  -8  15   5        172.55        174.47        10.07 o                         
  -7  15   5         73.65         72.23         5.12 o                         
  -6  15   5         14.88         15.16         3.77 o                         
  -5  15   5        231.87        206.88         6.95 o                         
  -4  15   5       4745.48       4670.92        68.43 o                         
  -3  15   5       1856.55       1957.94        31.10 o                         
  -2  15   5       1611.78       1444.55        28.31 o                         
  -1  15   5         92.24        100.09         3.66 o                         
   0  15   5         40.74         50.72         2.72 o                         
   1  15   5         60.61         73.60         4.89 o                         
   2  15   5        352.06        351.65         6.93 o                         
   3  15   5       2723.79       2498.99        32.46 o                         
   4  15   5        116.01        123.01         4.24 o                         
   5  15   5        147.68        133.87         4.98 o                         
   6  15   5        174.15        202.31         5.43 o                         
   7  15   5          3.08          8.74         2.64 o                         
   8  15   5        104.15         89.97         4.46 o                         
   9  15   5        559.14        599.47        10.81 o                         
  10  15   5          0.03          2.52         3.10 o                         
  11  15   5          1.75         -1.26         5.03 o                         
 -11  16   5        158.14        149.01        10.69 o                         
 -10  16   5        189.46        206.99         9.06 o                         
  -9  16   5        169.42        162.39        17.61 o                         
  -8  16   5         67.19         58.96         6.29 o                         
  -7  16   5         91.88         88.01         6.04 o                         
  -6  16   5         68.27         71.77         5.12 o                         
  -5  16   5        133.07        155.24        15.10 o                         
  -4  16   5        142.40        136.47         6.04 o                         
  -3  16   5        446.16        464.01        10.56 o                         
  -2  16   5        135.40        111.14         5.12 o                         
  -1  16   5          8.04          5.03         3.15 o                         
   0  16   5        370.12        358.64         7.19 o                         
   1  16   5          0.06          0.63         1.78 o                         
   2  16   5         14.79          5.54         2.09 o                         
   3  16   5       1289.87       1102.36        15.89 o                         
   4  16   5        635.70        586.37        13.36 o                         
   5  16   5        126.95        114.92         4.56 o                         
   6  16   5       3890.63       3643.38        44.07 o                         
   7  16   5       1461.86       1380.04        18.20 o                         
   8  16   5         53.12         46.09         3.58 o                         
   9  16   5       1188.13       1126.96        16.32 o                         
  10  16   5          1.05          1.68         3.93 o                         
  11  16   5         27.99         31.45         6.29 o                         
 -11  17   5          0.90          4.75         3.93 o                         
 -10  17   5          0.77          0.00         3.77 o                         
  -9  17   5        164.49        157.67        23.28 o                         
  -8  17   5        421.48        388.13        30.20 o                         
  -7  17   5        237.74        233.62        14.47 o                         
  -6  17   5        144.61        151.92         7.21 o                         
  -5  17   5        547.34        563.97        12.69 o                         
  -4  17   5        272.16        277.49         8.42 o                         
  -3  17   5        879.82        803.82        15.94 o                         
  -2  17   5        222.15        237.97         6.95 o                         
  -1  17   5       1219.05       1188.69        20.40 o                         
   0  17   5         78.48         75.84         3.49 o                         
   1  17   5         46.95         45.85         5.03 o                         
   2  17   5       1670.62       1531.35        50.95 o                         
   3  17   5         72.71        108.93         5.73 o                         
   4  17   5       2139.63       2144.44        34.60 o                         
   5  17   5        857.37        830.37        13.51 o                         
   6  17   5        397.04        356.03         7.58 o                         
   7  17   5         40.06         47.73         3.51 o                         
   8  17   5         72.59        100.00         5.63 o                         
   9  17   5          0.19          4.58         2.71 o                         
  10  17   5         25.11         23.12         6.29 o                         
  11  17   5         13.94         15.10        10.07 o                         
 -10  18   5          3.68          2.94         3.93 o                         
  -9  18   5         24.88         16.61         4.19 o                         
  -8  18   5         57.83         62.97         5.12 o                         
  -7  18   5        390.10        392.80        11.16 o                         
  -6  18   5         34.58         42.94         4.83 o                         
  -5  18   5         35.00         52.20         6.29 o                         
  -4  18   5          4.86          9.77         2.34 o                         
  -3  18   5         15.13         12.40         3.02 o                         
  -2  18   5        713.63        654.91        13.77 o                         
  -1  18   5        465.58        411.44         9.67 o                         
   0  18   5         35.22         38.26         2.84 o                         
   1  18   5         44.85         47.83         8.18 o                         
   2  18   5        407.51        439.22        10.56 o                         
   3  18   5        242.95        211.21        13.84 o                         
   4  18   5       3485.45       3287.06        51.10 o                         
   5  18   5       2653.52       2478.60        32.17 o                         
   6  18   5       1010.81        997.75        14.04 o                         
   7  18   5        272.39        288.71         7.13 o                         
   8  18   5        113.71        111.26         5.27 o                         
   9  18   5        184.94        159.31         6.93 o                         
  10  18   5          7.40          3.36         3.93 o                         
 -10  19   5          2.39         -1.26         5.66 o                         
  -9  19   5         23.32         23.72         4.19 o                         
  -8  19   5         35.38         29.71         8.18 o                         
  -7  19   5         59.25         66.68         5.73 o                         
  -6  19   5          8.81          5.03         3.24 o                         
  -5  19   5        161.10        136.44         6.95 o                         
  -4  19   5          7.89          7.55         5.03 o                         
  -3  19   5          2.82         -2.09         2.09 o                         
  -2  19   5         67.08         76.35         4.83 o                         
  -1  19   5         13.76          1.76         2.52 o                         
   0  19   5          0.26          0.25         2.09 o                         
   1  19   5        273.05        274.25         7.86 o                         
   2  19   5         43.73         39.50         3.93 o                         
   3  19   5          8.52         20.13         3.02 o                         
   4  19   5         49.33         62.51        11.32 o                         
   5  19   5         18.15          7.55         3.02 o                         
   6  19   5         56.38         54.05         3.51 o                         
   7  19   5        226.32        250.31         6.58 o                         
   8  19   5         15.06         12.95         3.10 o                         
   9  19   5        527.02        516.78        13.19 o                         
  10  19   5         36.60         38.68         5.73 o                         
 -10  20   5          3.21          6.04         4.19 o                         
  -9  20   5          0.56         -3.77         3.77 o                         
  -8  20   5        118.18        108.11         7.21 o                         
  -7  20   5        246.15        258.27         9.06 o                         
  -6  20   5         52.45         67.03         8.18 o                         
  -5  20   5       2173.34       2141.30        35.45 o                         
  -4  20   5        532.23        585.03        21.39 o                         
  -3  20   5        295.34        258.40         8.42 o                         
  -2  20   5         57.05         69.20         4.83 o                         
  -1  20   5        341.58        290.22        13.84 o                         
   0  20   5         87.14         79.32         5.12 o                         
   1  20   5          0.42         -1.26         3.15 o                         
   2  20   5         96.52         96.22         7.55 o                         
   3  20   5       1415.95       1289.33        23.46 o                         
   4  20   5       1159.70       1124.48        21.67 o                         
   5  20   5        767.96        751.84        16.30 o                         
   6  20   5        305.13        319.41         7.87 o                         
   7  20   5          0.14          0.75         2.59 o                         
   8  20   5        166.36        191.42        12.80 o                         
   9  20   5        136.32        140.71         8.18 o                         
  -9  21   5          4.25          5.03         6.29 o                         
  -8  21   5         24.90         20.30         4.37 o                         
  -7  21   5         34.31         33.55        11.95 o                         
  -6  21   5        565.25        586.52        14.50 o                         
  -5  21   5        278.01        314.87         9.97 o                         
  -4  21   5       1782.60       1817.57        57.87 o                         
  -3  21   5        628.69        595.60        13.60 o                         
  -2  21   5        402.70        314.63         9.67 o                         
  -1  21   5         24.86         27.58         2.88 o                         
   0  21   5          4.44          0.00         2.25 o                         
   1  21   5         11.96          7.37         3.02 o                         
   2  21   5         75.06         61.65         4.83 o                         
   3  21   5        935.47        825.63        16.83 o                         
   4  21   5        279.32        289.93         9.31 o                         
   5  21   5        206.79        204.05         7.76 o                         
   6  21   5          3.20          3.06         3.10 o                         
   7  21   5        250.97        255.87        11.09 o                         
   8  21   5         68.87         63.86         4.98 o                         
   9  21   5        202.75        203.92         9.97 o                         
  -9  22   5         21.94         19.44         5.12 o                         
  -8  22   5        144.80        132.70         7.86 o                         
  -7  22   5         54.43         49.80         5.33 o                         
  -6  22   5       1595.36       1522.80        28.30 o                         
  -5  22   5        471.39        435.31        20.13 o                         
  -4  22   5        334.75        355.40        15.10 o                         
  -3  22   5       1986.00       2003.28        33.67 o                         
  -2  22   5          3.09          7.91         3.02 o                         
  -1  22   5        377.59        345.25         9.97 o                         
   0  22   5         15.96         12.42         3.24 o                         
   1  22   5         98.81         99.49         6.29 o                         
   2  22   5        140.67        119.57         6.04 o                         
   3  22   5        607.64        590.84        13.60 o                         
   4  22   5        191.65        167.13         7.52 o                         
   5  22   5         40.32         53.10         4.24 o                         
   6  22   5        411.41        411.79        13.77 o                         
   7  22   5        140.03        111.87         9.44 o                         
   8  22   5        401.88        379.96        20.13 o                         
   9  22   5          8.92          5.03         4.19 o                         
  -8  23   5         11.57          6.79         4.19 o                         
  -7  23   5        120.82        119.88         7.86 o                         
  -6  23   5        479.46        542.50        14.50 o                         
  -5  23   5        114.57         95.62        11.32 o                         
  -4  23   5        657.33        696.12        21.39 o                         
  -3  23   5       1346.95       1395.08        51.58 o                         
  -2  23   5         54.84         76.72         5.73 o                         
  -1  23   5          0.02          0.72         3.02 o                         
   0  23   5         62.61         53.41         4.83 o                         
   1  23   5         26.12         18.96         3.77 o                         
   2  23   5        121.68        129.16        11.95 o                         
   3  23   5         55.00         47.10         4.40 o                         
   4  23   5        751.91        706.45        15.94 o                         
   5  23   5        149.57        141.45         8.76 o                         
   6  23   5          1.32          0.63         6.92 o                         
   7  23   5        161.65        162.83        14.47 o                         
   8  23   5        306.50        312.02        18.87 o                         
  -8  24   5        152.88        140.25         9.44 o                         
  -7  24   5        556.07        577.85        49.00 o                         
  -6  24   5        411.73        394.96        12.08 o                         
  -5  24   5          1.05          1.96         6.29 o                         
  -4  24   5          0.00          1.80         3.77 o                         
  -3  24   5         17.29         23.15         3.93 o                         
  -2  24   5       1128.22       1184.50        22.57 o                         
  -1  24   5        204.91        184.93         7.86 o                         
   0  24   5        732.20        693.53        33.97 o                         
   1  24   5        235.64        222.17         8.14 o                         
   2  24   5         35.48         30.57         3.93 o                         
   3  24   5         82.43         89.78         5.73 o                         
   4  24   5        143.20        174.88        12.58 o                         
   5  24   5          7.68          3.49         3.93 o                         
   6  24   5          0.77         -4.09         6.29 o                         
   7  24   5         24.19         26.92         5.12 o                         
  -7  25   5          0.09         -1.26         4.19 o                         
  -6  25   5        825.30        836.53        30.20 o                         
  -5  25   5        148.81        139.16        15.73 o                         
  -4  25   5         44.54         40.27         4.40 o                         
  -3  25   5         25.75         27.41         4.19 o                         
  -2  25   5        977.54        908.24        25.16 o                         
  -1  25   5         15.71         18.38         3.93 o                         
   0  25   5        664.22        665.67        15.40 o                         
   1  25   5        317.96        347.19        15.73 o                         
   2  25   5         17.92         20.27         7.55 o                         
   3  25   5         22.51         23.90         6.29 o                         
   4  25   5        303.87        261.41        10.56 o                         
   5  25   5         42.45         33.26         5.73 o                         
   6  25   5         19.55         30.66         5.73 o                         
  -6  26   5        658.63        597.61        25.16 o                         
  -5  26   5          5.00         -1.10         3.24 o                         
  -4  26   5          0.04         -1.42         3.24 o                         
  -3  26   5          1.33         -0.90         3.02 o                         
  -2  26   5         43.44         39.00         6.29 o                         
  -1  26   5        197.77        194.90        13.21 o                         
   0  26   5         22.98         19.38         3.93 o                         
   1  26   5         51.56         67.93         5.73 o                         
   2  26   5         16.38         21.39         6.29 o                         
   3  26   5         13.28         10.07         5.03 o                         
   4  26   5         74.58         74.04         7.12 o                         
   5  26   5         56.39         64.64         6.95 o                         
   6  26   5         88.71         81.78        10.07 o                         
  -6  27   5        712.82        751.05        26.42 o                         
  -5  27   5          0.64          2.52         3.38 o                         
  -4  27   5        277.91        275.58         9.97 o                         
  -3  27   5          2.31         -2.52         3.77 o                         
  -2  27   5         21.04         20.13         5.03 o                         
  -1  27   5        296.31        328.75        19.50 o                         
   0  27   5        180.98        185.77         8.14 o                         
   1  27   5        345.48        407.08        14.15 o                         
   2  27   5         33.79         22.65         6.29 o                         
   3  27   5        147.61        176.14        12.58 o                         
   4  27   5         12.43         12.01         4.83 o                         
   5  27   5        193.89        231.50        15.10 o                         
  -5  28   5          3.70          2.26         5.03 o                         
  -4  28   5          4.55          2.52         3.77 o                         
  -3  28   5          1.03          0.00         3.77 o                         
  -2  28   5         89.76        125.81         8.81 o                         
  -1  28   5         35.39         33.63         4.37 o                         
   0  28   5         17.71         18.66         5.66 o                         
   1  28   5         16.97         26.42         7.55 o                         
   2  28   5         19.67         21.39         6.29 o                         
   3  28   5        129.15        140.91         9.31 o                         
   4  28   5         42.46         55.36         8.81 o                         
  -3  29   5         82.83         98.13         8.81 o                         
  -2  29   5         39.22         45.29         6.29 o                         
  -1  29   5        147.65        197.14        10.69 o                         
   0  29   5         75.49         90.59        11.32 o                         
   1  29   5          1.53          1.26         6.29 o                         
   2  29   5        173.49        198.78        13.84 o                         
 -13   0   6         15.48         11.32         5.03 o                         
 -12   0   6          4.86          0.00         5.03 o                         
 -11   0   6        555.59        595.10        21.39 o                         
 -10   0   6        913.73        875.53        26.42 o                         
  -9   0   6        387.65        396.31        16.36 o                         
  -8   0   6        238.04        181.76         6.04 o                         
  -7   0   6        617.37        626.18        11.79 o                         
  -6   0   6        693.59        653.27        12.36 o                         
  -5   0   6        342.18        300.59         8.81 o                         
  -4   0   6        174.46        123.02         3.22 o                         
  -3   0   6        345.98        374.05         6.91 o                         
  -2   0   6       3070.92       3482.91        40.89 o                         
  -1   0   6       7195.76       7455.25        86.65 o                         
   0   0   6         56.71         60.03         2.59 o                         
   1   0   6      38909.96      41662.04       474.00 o                         
   2   0   6       7498.83       7489.35       113.23 o                         
   3   0   6      12279.20      11981.18       241.56 o                         
   4   0   6          9.71         12.58         3.77 o                         
   5   0   6         22.37         28.94         3.77 o                         
   6   0   6        720.80        684.30        20.13 o                         
   7   0   6       3213.28       3010.46        65.42 o                         
   8   0   6       5320.46       5294.97       110.72 o                         
   9   0   6        926.57        939.70        27.68 o                         
  10   0   6         81.01         72.97         8.81 o                         
  11   0   6         57.12         52.84         7.55 o                         
  12   0   6        254.60        296.92        16.36 o                         
 -13   1   6          6.17          2.52         3.93 o                         
 -12   1   6          1.92          5.59         3.93 o                         
 -11   1   6         70.69         57.90         6.23 o                         
 -10   1   6         63.57         71.42         5.73 o                         
  -9   1   6       1942.03       1946.98        26.30 o                         
  -8   1   6         36.65         35.44         2.39 o                         
  -7   1   6       2652.34       2608.79        27.77 o                         
  -6   1   6          5.51          7.25         1.48 o                         
  -5   1   6         41.60         41.71         1.63 o                         
  -4   1   6       1411.96       1349.00        12.17 o                         
  -3   1   6       1029.14        987.22         9.19 o                         
  -2   1   6          1.97          3.15         0.66 o                         
  -1   1   6       3579.77       3973.27        32.94 o                         
   0   1   6       2967.37       2931.62        24.73 o                         
   1   1   6        907.24        957.51        10.34 o                         
   2   1   6       2779.47       3085.75        37.03 o                         
   3   1   6       2354.69       2338.86        29.26 o                         
   4   1   6        107.32        142.82         5.34 o                         
   5   1   6          6.87          1.26         1.78 o                         
   6   1   6          2.58          1.89         2.67 o                         
   7   1   6         28.25         31.45         4.40 o                         
   8   1   6         28.12         28.43         4.45 o                         
   9   1   6       2843.78       2787.57        44.92 o                         
  10   1   6         11.92         10.48         7.55 o                         
  11   1   6         40.69         41.81         4.83 o                         
  12   1   6         35.35         29.11         6.29 o                         
 -13   2   6         19.12         22.45         5.33 o                         
 -12   2   6        271.75        295.22        11.09 o                         
 -11   2   6        490.11        480.94        13.77 o                         
 -10   2   6         68.15         69.78         6.07 o                         
  -9   2   6       1220.68       1154.00        17.01 o                         
  -8   2   6         57.73         44.71         4.01 o                         
  -7   2   6        123.42        139.49         5.40 o                         
  -6   2   6        257.85        253.88         4.35 o                         
  -5   2   6        296.42        301.42         6.93 o                         
  -4   2   6       2422.50       2450.96        28.41 o                         
  -3   2   6         18.49         18.95         1.08 o                         
  -2   2   6       2374.88       2412.43        21.13 o                         
  -1   2   6        180.56        176.94         2.88 o                         
   0   2   6        886.63        815.55         8.86 o                         
   1   2   6        364.17        417.57         6.54 o                         
   2   2   6       8912.35       9207.23       116.33 o                         
   3   2   6        143.44        189.77         4.56 o                         
   4   2   6       2759.70       2679.20        33.40 o                         
   5   2   6       3556.49       3362.99        50.26 o                         
   6   2   6         93.44         72.61         4.45 o                         
   7   2   6        915.27        906.46        17.79 o                         
   8   2   6        671.10        621.54        14.23 o                         
   9   2   6       1173.18       1194.35        43.41 o                         
  10   2   6        373.80        407.39        11.99 o                         
  11   2   6        449.28        471.96        13.34 o                         
  12   2   6          2.00         -2.52         5.03 o                         
 -13   3   6        144.98        161.04        12.58 o                         
 -12   3   6        773.32        709.68        17.79 o                         
 -11   3   6          2.95          0.63         3.56 o                         
 -10   3   6        394.13        384.83        10.42 o                         
  -9   3   6        114.15        145.90         5.18 o                         
  -8   3   6       1678.45       1600.32        22.86 o                         
  -7   3   6       2809.49       2543.47        46.80 o                         
  -6   3   6        517.49        462.57         6.71 o                         
  -5   3   6        812.02        775.39         9.72 o                         
  -4   3   6         16.98          8.75         1.09 o                         
  -3   3   6         17.71         22.13         1.08 o                         
  -2   3   6       3385.10       3512.10        41.04 o                         
  -1   3   6       8503.91       8840.29        79.87 o                         
   0   3   6        271.52        261.84         3.95 o                         
   1   3   6       1301.81       1264.29        14.28 o                         
   2   3   6        381.00        479.34         6.88 o                         
   3   3   6         45.41         42.51         2.91 o                         
   4   3   6       1137.68       1102.35        15.70 o                         
   5   3   6        340.50        361.08        12.58 o                         
   6   3   6       1075.96       1069.92        19.57 o                         
   7   3   6       1209.17       1181.26        21.35 o                         
   8   3   6        201.88        206.46         8.01 o                         
   9   3   6        171.69        193.37         8.01 o                         
  10   3   6         27.18         16.74         3.93 o                         
  11   3   6       1013.73       1081.32        22.24 o                         
  12   3   6        339.60        384.44        12.45 o                         
 -13   4   6         10.92         13.84         7.55 o                         
 -12   4   6         17.37         29.69         5.34 o                         
 -11   4   6         73.12         64.18         4.43 o                         
 -10   4   6         29.13         37.65         3.49 o                         
  -9   4   6        249.22        265.90         7.02 o                         
  -8   4   6        535.84        538.41        11.25 o                         
  -7   4   6        210.60        208.88         5.33 o                         
  -6   4   6        166.75        172.91         4.98 o                         
  -5   4   6        617.09        577.69        11.99 o                         
  -4   4   6          0.23          1.76         0.95 o                         
  -3   4   6          1.13         10.40         2.62 o                         
  -2   4   6         12.15         23.46         1.38 o                         
  -1   4   6       1208.41       1198.48        12.24 o                         
   0   4   6       3424.03       3646.67        37.09 o                         
   1   4   6         72.57         89.71         2.64 o                         
   2   4   6        509.40        550.34         7.51 o                         
   3   4   6        295.30        299.08         6.03 o                         
   4   4   6          3.51          4.19         1.45 o                         
   5   4   6        168.01        159.45         4.98 o                         
   6   4   6        154.02        153.53         6.23 o                         
   7   4   6       3123.46       2916.16        45.37 o                         
   8   4   6        570.62        558.71        13.34 o                         
   9   4   6         87.59         99.59         6.63 o                         
  10   4   6          6.41          3.95         3.15 o                         
  11   4   6         38.07         46.34         5.34 o                         
  12   4   6          3.27          9.51         5.03 o                         
 -13   5   6          1.30          5.03         6.29 o                         
 -12   5   6         69.79         76.12         5.49 o                         
 -11   5   6         37.77         32.78         3.84 o                         
 -10   5   6         53.52         66.85         4.43 o                         
  -9   5   6        103.15        100.07         4.80 o                         
  -8   5   6       2535.83       2500.68        61.33 o                         
  -7   5   6          8.95         10.66         2.81 o                         
  -6   5   6       1054.89        931.87        21.88 o                         
  -5   5   6          9.05         12.55         1.61 o                         
  -4   5   6        524.44        511.81         6.88 o                         
  -3   5   6        778.84        767.38         8.33 o                         
  -2   5   6        113.11        105.81         2.30 o                         
  -1   5   6       2434.51       2285.63        22.91 o                         
   0   5   6       1677.45       1558.75        28.86 o                         
   1   5   6       2051.92       2080.05        22.17 o                         
   2   5   6        440.49        375.25         5.80 o                         
   3   5   6        401.18        406.41         7.48 o                         
   4   5   6        761.66        753.82        11.85 o                         
   5   5   6         10.03         14.28         2.18 o                         
   6   5   6        220.93        250.53         8.01 o                         
   7   5   6         72.55         67.94         5.34 o                         
   8   5   6        251.66        256.68         8.90 o                         
   9   5   6        328.41        312.65         9.79 o                         
  10   5   6         88.08        101.28         7.12 o                         
  11   5   6         18.98         19.26         3.93 o                         
  12   5   6         23.92         27.51         4.83 o                         
 -13   6   6        121.27         94.36        10.07 o                         
 -12   6   6        162.08        117.20         7.21 o                         
 -11   6   6        148.46        138.51         7.68 o                         
 -10   6   6       1348.42       1325.22        52.61 o                         
  -9   6   6        288.35        307.21        10.03 o                         
  -8   6   6        156.68        158.04         5.33 o                         
  -7   6   6        123.87        104.94         4.24 o                         
  -6   6   6          0.74          1.80         1.83 o                         
  -5   6   6         37.32         27.06         2.36 o                         
  -4   6   6        159.90        137.57         5.73 o                         
  -3   6   6       1891.43       1931.85        24.55 o                         
  -2   6   6        250.31        271.17         4.71 o                         
  -1   6   6       1216.49       1140.61        16.89 o                         
   0   6   6        323.91        352.71         5.17 o                         
   1   6   6        148.39        138.57         3.05 o                         
   2   6   6        202.02        219.20         4.34 o                         
   3   6   6       6436.09       6551.31        76.01 o                         
   4   6   6        970.62       1009.78        14.76 o                         
   5   6   6         81.80         86.36         6.72 o                         
   6   6   6          7.64          7.55         2.18 o                         
   7   6   6        508.85        511.52        12.45 o                         
   8   6   6         13.79         18.26         3.56 o                         
   9   6   6        832.00        827.20        17.79 o                         
  10   6   6         30.07         27.74         4.45 o                         
  11   6   6         57.26         53.83         5.73 o                         
  12   6   6          1.13         -0.63         3.56 o                         
 -13   7   6         51.02         48.34         5.34 o                         
 -12   7   6        548.91        467.26        25.79 o                         
 -11   7   6         22.26         33.88         4.07 o                         
 -10   7   6        817.11        830.36        37.69 o                         
  -9   7   6        350.37        359.89         8.32 o                         
  -8   7   6        233.01        229.97         8.83 o                         
  -7   7   6         23.01         21.87         2.78 o                         
  -6   7   6       1860.05       1929.30        60.66 o                         
  -5   7   6         40.44         25.84         3.40 o                         
  -4   7   6       1183.37       1139.49        43.41 o                         
  -3   7   6       1256.51       1188.37        25.06 o                         
  -2   7   6         53.72         50.05         1.65 o                         
  -1   7   6        745.05        780.57         9.40 o                         
   0   7   6        189.65        154.23         3.27 o                         
   1   7   6          7.43          7.34         2.30 o                         
   2   7   6          0.69          1.26         0.80 o                         
   3   7   6         99.75        113.20         4.14 o                         
   4   7   6       1033.00        995.12        14.76 o                         
   5   7   6       1643.67       1559.39        21.52 o                         
   6   7   6        196.97        191.67         6.03 o                         
   7   7   6        894.53        916.66        14.53 o                         
   8   7   6        163.18        152.49         7.12 o                         
   9   7   6         46.32         35.87         4.45 o                         
  10   7   6         48.61         40.30         5.34 o                         
  11   7   6         53.58         60.42         6.23 o                         
  12   7   6          1.67          0.84         3.93 o                         
 -13   8   6          3.91          5.31         3.93 o                         
 -12   8   6        136.13        163.88         8.14 o                         
 -11   8   6          3.91          5.41         3.65 o                         
 -10   8   6        824.93        799.22        24.12 o                         
  -9   8   6        262.48        249.99        17.11 o                         
  -8   8   6        290.98        289.80        11.96 o                         
  -7   8   6        149.13        130.36         7.00 o                         
  -6   8   6          9.62         15.89         2.36 o                         
  -5   8   6          0.17          2.52         1.61 o                         
  -4   8   6        122.09        175.28        13.84 o                         
  -3   8   6         21.41         16.48         1.40 o                         
  -2   8   6        348.09        384.62         8.69 o                         
  -1   8   6         41.78         39.46         1.95 o                         
   0   8   6        830.41        822.82        13.80 o                         
   1   8   6        257.58        268.12         7.26 o                         
   2   8   6        739.18        715.63         9.04 o                         
   3   8   6         15.21         17.09         1.90 o                         
   4   8   6        241.03        249.14         6.03 o                         
   5   8   6        695.26        659.48        11.12 o                         
   6   8   6        865.19        779.52        13.30 o                         
   7   8   6        591.54        549.67         9.40 o                         
   8   8   6         23.53         29.83         3.93 o                         
   9   8   6          3.71          5.75         3.02 o                         
  10   8   6        146.73        135.92         8.01 o                         
  11   8   6        516.31        528.12        14.23 o                         
  12   8   6          0.84         -0.84         3.93 o                         
 -13   9   6          3.36          5.17         3.93 o                         
 -12   9   6        420.69        349.86        16.98 o                         
 -11   9   6        170.54        142.90         6.21 o                         
 -10   9   6         24.60         22.45         3.33 o                         
  -9   9   6        134.83        137.53         5.33 o                         
  -8   9   6        431.73        382.34         8.47 o                         
  -7   9   6         17.09         12.29         3.49 o                         
  -6   9   6        363.50        369.19        17.03 o                         
  -5   9   6       1686.39       1664.92        40.46 o                         
  -4   9   6       1968.44       1781.11        69.20 o                         
  -3   9   6       4514.07       4280.17       146.51 o                         
  -2   9   6         45.77         52.65         2.59 o                         
  -1   9   6        537.81        581.55        12.68 o                         
   0   9   6         46.82         36.07         3.39 o                         
   1   9   6       1816.94       1784.18        36.68 o                         
   2   9   6       2184.40       2099.97        34.01 o                         
   3   9   6        138.01        143.38         4.56 o                         
   4   9   6        383.75        370.81         7.48 o                         
   5   9   6          0.78         -1.26         1.45 o                         
   6   9   6         75.10         68.92         5.11 o                         
   7   9   6        103.89         89.04         3.91 o                         
   8   9   6        320.05        309.25        17.61 o                         
   9   9   6        283.55        247.24         8.90 o                         
  10   9   6        904.71        867.98        40.26 o                         
  11   9   6        174.02        196.46        10.69 o                         
  12   9   6         71.89         58.30         6.63 o                         
 -13  10   6         10.72         28.94         6.29 o                         
 -12  10   6        156.46        122.20         7.52 o                         
 -11  10   6          0.14         -0.90         3.02 o                         
 -10  10   6         14.82         14.11         3.10 o                         
  -9  10   6          5.62          5.33         2.72 o                         
  -8  10   6        205.42        196.59         9.57 o                         
  -7  10   6         90.37         93.83         4.56 o                         
  -6  10   6        489.34        439.22         8.83 o                         
  -5  10   6        486.10        475.32         9.22 o                         
  -4  10   6        210.73        196.27         8.81 o                         
  -3  10   6        139.96        135.03         6.29 o                         
  -2  10   6       3809.62       3641.34        93.55 o                         
  -1  10   6        376.84        337.32         9.52 o                         
   0  10   6       1661.32       1651.04        18.38 o                         
   1  10   6        101.28         72.73         2.21 o                         
   2  10   6        916.18        853.26        12.50 o                         
   3  10   6         82.30         71.97         4.21 o                         
   4  10   6        223.58        222.98         5.72 o                         
   5  10   6        432.03        450.07         8.94 o                         
   6  10   6       1319.56       1305.59        19.34 o                         
   7  10   6         11.81         12.66         2.52 o                         
   8  10   6        231.79        214.21         6.07 o                         
   9  10   6          3.10          5.66         3.56 o                         
  10  10   6         47.30         33.28         5.66 o                         
  11  10   6         62.42         51.17        11.32 o                         
  12  10   6          4.10          0.00         5.03 o                         
 -12  11   6          0.14          6.01         3.93 o                         
 -11  11   6        151.52        136.69        10.07 o                         
 -10  11   6          8.95         15.78         3.33 o                         
  -9  11   6        351.61        313.13        17.76 o                         
  -8  11   6         35.21         31.19         3.49 o                         
  -7  11   6        691.23        621.07        23.59 o                         
  -6  11   6         45.73         37.73         3.86 o                         
  -5  11   6          0.57          1.26         2.09 o                         
  -4  11   6         24.90         31.45         5.03 o                         
  -3  11   6         48.02         51.61         3.56 o                         
  -2  11   6       1629.42       1645.87        43.21 o                         
  -1  11   6        118.97         91.90         3.10 o                         
   0  11   6        607.66        582.21         9.13 o                         
   1  11   6       1249.47       1235.66        15.89 o                         
   2  11   6         38.81         40.26         2.59 o                         
   3  11   6         53.73         50.25         3.24 o                         
   4  11   6       1016.71        993.07        22.71 o                         
   5  11   6         37.01         37.78         3.10 o                         
   6  11   6        113.99        103.85         4.56 o                         
   7  11   6         23.76         19.20         2.64 o                         
   8  11   6        256.78        227.65         6.24 o                         
   9  11   6        254.46        228.36        16.98 o                         
  10  11   6        262.95        293.64        22.65 o                         
  11  11   6          1.10         -1.89         3.56 o                         
  12  11   6        134.53        113.23        11.32 o                         
 -12  12   6        155.89        144.89        11.95 o                         
 -11  12   6         69.41         58.79         5.73 o                         
 -10  12   6         53.45         60.72         4.43 o                         
  -9  12   6        249.01        229.77        12.05 o                         
  -8  12   6        772.88        749.81        21.37 o                         
  -7  12   6       1105.09       1036.91        41.89 o                         
  -6  12   6       1490.22       1393.59        32.71 o                         
  -5  12   6        187.78        237.21        21.39 o                         
  -4  12   6       1744.18       1846.81        42.78 o                         
  -3  12   6        427.96        386.25        13.84 o                         
  -2  12   6        202.02        166.52         4.56 o                         
  -1  12   6       2163.79       2131.21        34.95 o                         
   0  12   6        963.15        847.74        19.30 o                         
   1  12   6       4584.10       4634.24        95.92 o                         
   2  12   6          3.00          3.46         1.85 o                         
   3  12   6        869.21        832.70        23.14 o                         
   4  12   6        413.17        403.11         7.92 o                         
   5  12   6       1604.96       1502.39        21.25 o                         
   6  12   6       2507.42       2572.69        44.79 o                         
   7  12   6        626.29        601.23        10.37 o                         
   8  12   6        587.56        540.76         9.87 o                         
   9  12   6         70.72         67.79         5.66 o                         
  10  12   6          1.66          0.63         6.92 o                         
  11  12   6          1.73         -3.15         3.56 o                         
 -12  13   6        164.01        151.83         8.42 o                         
 -11  13   6         62.15         64.14         7.55 o                         
 -10  13   6          1.53          1.89         5.66 o                         
  -9  13   6         67.15         58.82         7.55 o                         
  -8  13   6        679.01        693.45        31.45 o                         
  -7  13   6         10.51         12.25         5.03 o                         
  -6  13   6        135.00        139.12         5.73 o                         
  -5  13   6       1612.84       1581.89        26.14 o                         
  -4  13   6        522.25        601.39        18.87 o                         
  -3  13   6        182.35        154.57         5.73 o                         
  -2  13   6        304.11        327.70        11.72 o                         
  -1  13   6       1896.66       1776.38        23.22 o                         
   0  13   6          0.87          2.52         1.61 o                         
   1  13   6        257.42        218.44         6.63 o                         
   2  13   6          1.02          5.19         1.61 o                         
   3  13   6       1524.77       1416.54        24.32 o                         
   4  13   6       1155.40       1051.06        16.75 o                         
   5  13   6        799.43        751.30        16.53 o                         
   6  13   6       1860.35       1714.58        29.98 o                         
   7  13   6         68.66         64.46         3.82 o                         
   8  13   6        368.76        355.88         7.84 o                         
   9  13   6        598.30        576.99        12.05 o                         
  10  13   6         25.01         24.11         4.45 o                         
  11  13   6          2.10          6.85         3.93 o                         
 -12  14   6        432.68        410.15        17.61 o                         
 -11  14   6         20.01         23.90         4.83 o                         
 -10  14   6        115.60        107.42         6.95 o                         
  -9  14   6         92.61         89.07         7.55 o                         
  -8  14   6        264.66        263.25        11.95 o                         
  -7  14   6         35.40         33.97         3.93 o                         
  -6  14   6         67.41         62.20         4.83 o                         
  -5  14   6        408.71        468.87        10.88 o                         
  -4  14   6         13.25         23.90         5.03 o                         
  -3  14   6        270.00        259.18        11.32 o                         
  -2  14   6          3.60          3.06         1.83 o                         
  -1  14   6         24.36         27.47         2.36 o                         
   0  14   6       1050.47        976.85        14.24 o                         
   1  14   6        126.02        119.26         8.18 o                         
   2  14   6        463.38        458.16        22.02 o                         
   3  14   6       3467.99       3199.44        41.58 o                         
   4  14   6       1576.55       1623.05        36.43 o                         
   5  14   6         34.62         32.93         3.10 o                         
   6  14   6        813.66        742.98        15.91 o                         
   7  14   6        734.31        708.20        11.40 o                         
   8  14   6        338.37        331.04         7.47 o                         
   9  14   6        103.46        100.90         4.97 o                         
  10  14   6        292.97        324.99        11.57 o                         
  11  14   6        274.07        264.21        10.68 o                         
 -11  15   6          5.23          1.26         3.24 o                         
 -10  15   6          0.22          1.42         3.24 o                         
  -9  15   6         66.46         69.08         7.55 o                         
  -8  15   6         67.92         67.96         9.44 o                         
  -7  15   6         73.45         73.74        11.95 o                         
  -6  15   6         67.16         94.46         6.04 o                         
  -5  15   6       2987.64       2853.30       118.89 o                         
  -4  15   6        328.74        321.17        13.84 o                         
  -3  15   6        365.97        316.51         8.42 o                         
  -2  15   6        512.10        477.59        16.13 o                         
  -1  15   6         18.25         15.15         2.36 o                         
   0  15   6         17.75         14.41         2.80 o                         
   1  15   6       5548.75       5373.02       125.18 o                         
   2  15   6         80.57         79.23         6.92 o                         
   3  15   6        185.19        181.73        10.07 o                         
   4  15   6        147.53        158.26         8.24 o                         
   5  15   6         94.54         98.32         4.56 o                         
   6  15   6       2929.24       2773.75        40.58 o                         
   7  15   6        233.67        223.76         6.59 o                         
   8  15   6        397.61        406.64         8.60 o                         
   9  15   6        345.53        288.57         7.34 o                         
  10  15   6         13.65          9.44         4.45 o                         
  11  15   6        199.71        179.23        10.69 o                         
 -11  16   6        202.64        194.32        22.02 o                         
 -10  16   6        252.61        267.03        22.65 o                         
  -9  16   6        131.95        134.15        21.39 o                         
  -8  16   6         30.05         29.76         4.19 o                         
  -7  16   6        298.18        321.39        15.10 o                         
  -6  16   6        953.79        882.45        17.61 o                         
  -5  16   6        151.89        136.69         6.04 o                         
  -4  16   6         62.25         83.88         4.83 o                         
  -3  16   6        226.94        218.05         6.95 o                         
  -2  16   6        527.24        521.97         9.39 o                         
  -1  16   6        110.29        131.39         8.17 o                         
   0  16   6         60.93         42.42         3.33 o                         
   1  16   6       1260.52       1293.68        43.41 o                         
   2  16   6       3127.07       2882.71        44.87 o                         
   3  16   6         51.03         60.09         4.45 o                         
   4  16   6        165.54        135.11         5.30 o                         
   5  16   6        112.99         90.98         4.56 o                         
   6  16   6       1021.42       1060.68        16.88 o                         
   7  16   6         42.42         44.91         3.42 o                         
   8  16   6         31.93         34.50         3.27 o                         
   9  16   6        228.37        252.13         7.34 o                         
  10  16   6        192.38        232.18        10.20 o                         
 -10  17   6         12.56         16.70         4.19 o                         
  -9  17   6        348.34        318.34        10.56 o                         
  -8  17   6         92.93         96.23         6.04 o                         
  -7  17   6          8.66          2.70         3.02 o                         
  -6  17   6        792.39        764.09        16.30 o                         
  -5  17   6        508.31        464.02        11.79 o                         
  -4  17   6        897.60        837.91        16.83 o                         
  -3  17   6        781.88        785.36        15.55 o                         
  -2  17   6         89.08         83.31         4.24 o                         
  -1  17   6       2767.60       2883.56        36.26 o                         
   0  17   6        689.23        603.78        25.73 o                         
   1  17   6        141.09        137.06         5.73 o                         
   2  17   6         20.85         11.50         3.15 o                         
   3  17   6       1583.21       1499.06        71.08 o                         
   4  17   6        166.84        168.24         6.95 o                         
   5  17   6         35.25         30.61         3.10 o                         
   6  17   6         40.35         50.61         4.07 o                         
   7  17   6          2.14          3.77         2.14 o                         
   8  17   6         38.93         48.45         3.77 o                         
   9  17   6        326.71        326.31         8.28 o                         
  10  17   6         85.99         60.63         6.23 o                         
 -10  18   6        239.34        222.45         9.67 o                         
  -9  18   6          6.15         13.00         4.40 o                         
  -8  18   6        152.84        158.08        12.58 o                         
  -7  18   6          7.49          9.12         3.24 o                         
  -6  18   6         88.34         63.46         4.83 o                         
  -5  18   6        145.78        138.39        11.32 o                         
  -4  18   6         28.62         23.46         3.93 o                         
  -3  18   6        557.29        633.27        13.77 o                         
  -2  18   6        906.18        864.27        13.99 o                         
  -1  18   6        151.42        154.86         6.20 o                         
   0  18   6        579.81        566.50        20.13 o                         
   1  18   6       1935.64       1850.44        52.15 o                         
   2  18   6         45.43         38.05         3.93 o                         
   3  18   6        273.84        228.96         7.86 o                         
   4  18   6         73.03         44.55         4.19 o                         
   5  18   6        266.38        267.60         9.31 o                         
   6  18   6        183.05        139.02         5.01 o                         
   7  18   6        223.90        180.12         5.85 o                         
   8  18   6         45.11         44.35         3.69 o                         
   9  18   6          5.34         10.31         2.87 o                         
  10  18   6         23.54         32.43         6.47 o                         
 -10  19   6         84.97         94.90         7.21 o                         
  -9  19   6         69.76         91.06         6.95 o                         
  -8  19   6         49.42         53.28         5.12 o                         
  -7  19   6        846.32        819.77        17.53 o                         
  -6  19   6          1.73          2.36         3.24 o                         
  -5  19   6          0.60          2.52         6.29 o                         
  -4  19   6        236.54        239.54        14.47 o                         
  -3  19   6         52.07         44.45         4.19 o                         
  -2  19   6       1162.10       1112.36        16.88 o                         
  -1  19   6        791.45        787.85        13.23 o                         
   0  19   6       2704.45       2525.20        86.18 o                         
   1  19   6        194.76        184.59         6.95 o                         
   2  19   6          3.68         16.06         5.66 o                         
   3  19   6        128.50         99.77         5.73 o                         
   4  19   6        908.98        826.70        30.20 o                         
   5  19   6         35.88         29.27         3.93 o                         
   6  19   6         78.88         59.15         4.72 o                         
   7  19   6        566.91        552.00        10.23 o                         
   8  19   6         56.79         50.66         4.00 o                         
   9  19   6         28.58         23.27         3.83 o                         
  -9  20   6          0.06          8.25         3.93 o                         
  -8  20   6          6.76          4.09         3.24 o                         
  -7  20   6         17.78         19.66         3.93 o                         
  -6  20   6         91.33         79.41         6.04 o                         
  -5  20   6         39.28         28.47         4.40 o                         
  -4  20   6         75.81         53.10         4.83 o                         
  -3  20   6         33.47         36.49         3.93 o                         
  -2  20   6        138.90        139.79         5.72 o                         
  -1  20   6        951.30        858.52        19.50 o                         
   0  20   6        634.56        571.83        13.26 o                         
   1  20   6         87.63         63.14         5.12 o                         
   2  20   6          7.47          9.89         3.02 o                         
   3  20   6         20.81         22.42         6.29 o                         
   4  20   6         10.10          8.99         3.15 o                         
   5  20   6          8.82          7.55         4.40 o                         
   6  20   6         19.48         17.66         3.33 o                         
   7  20   6        577.33        605.46        12.91 o                         
   8  20   6          1.80          5.30         3.10 o                         
   9  20   6          0.78          0.00         3.10 o                         
  -9  21   6        346.95        343.39        19.50 o                         
  -8  21   6        151.21        148.97        10.69 o                         
  -7  21   6        101.03         91.67         8.18 o                         
  -6  21   6          0.05          0.31         3.24 o                         
  -5  21   6        100.83        104.36         6.28 o                         
  -4  21   6        122.74        154.45         6.95 o                         
  -3  21   6         10.34          3.59         3.15 o                         
  -2  21   6        605.81        581.61        11.27 o                         
  -1  21   6        128.93        122.86         6.92 o                         
   0  21   6          8.39          2.52         2.09 o                         
   1  21   6        136.68        128.35        15.73 o                         
   2  21   6        252.43        245.06        13.21 o                         
   3  21   6        363.78        326.71        11.32 o                         
   4  21   6          0.77          0.63         2.67 o                         
   5  21   6        133.50        120.68         6.63 o                         
   6  21   6         26.30         15.10         3.22 o                         
   7  21   6        181.25        176.65         8.32 o                         
   8  21   6         30.27         32.01         5.73 o                         
  -8  22   6          5.45          3.30         4.40 o                         
  -7  22   6         16.67          9.56         4.19 o                         
  -6  22   6        181.62        139.65        12.58 o                         
  -5  22   6        384.47        358.41        12.58 o                         
  -4  22   6          5.16          6.29         3.24 o                         
  -3  22   6        159.54        160.02         7.52 o                         
  -2  22   6        378.06        369.43         9.06 o                         
  -1  22   6        389.16        360.53        15.10 o                         
   0  22   6         19.81          9.53         3.02 o                         
   1  22   6        100.51         99.61         8.18 o                         
   2  22   6        133.16        120.69         6.28 o                         
   3  22   6        660.22        665.20        32.71 o                         
   4  22   6        145.06        104.85         6.63 o                         
   5  22   6        175.82        147.02         9.44 o                         
   6  22   6        247.21        250.19         8.32 o                         
   7  22   6         10.21         11.32         4.45 o                         
   8  22   6        238.30        221.79        11.46 o                         
  -8  23   6         20.43         20.13         5.12 o                         
  -7  23   6          7.31          2.77         4.40 o                         
  -6  23   6          3.17          3.77         6.29 o                         
  -5  23   6        336.24        307.23        15.73 o                         
  -4  23   6         50.84         38.81         4.83 o                         
  -3  23   6         42.02         42.27         4.83 o                         
  -2  23   6         71.34         52.64         4.83 o                         
  -1  23   6        207.32        196.39        11.95 o                         
   0  23   6          0.47         -1.26         2.67 o                         
   1  23   6          0.40          0.00         2.67 o                         
   2  23   6         13.78         13.99         5.03 o                         
   3  23   6         22.91         33.98         6.29 o                         
   4  23   6        213.55        215.90         8.76 o                         
   5  23   6         42.74         58.30         4.80 o                         
   6  23   6        121.03        145.14         9.31 o                         
   7  23   6         41.42         31.45         5.73 o                         
  -7  24   6        121.80        101.91        11.32 o                         
  -6  24   6        104.25        106.13        16.36 o                         
  -5  24   6        210.40        215.10         9.06 o                         
  -4  24   6        251.97        260.95         9.67 o                         
  -3  24   6        200.29        185.38         7.86 o                         
  -2  24   6          3.47          6.45         3.24 o                         
  -1  24   6         42.26         38.81         4.83 o                         
   0  24   6        173.08        191.88        12.58 o                         
   1  24   6        489.23        444.21        12.58 o                         
   2  24   6         74.88         96.01         6.04 o                         
   3  24   6        107.09        117.70         6.95 o                         
   4  24   6          8.07          7.37         3.02 o                         
   5  24   6        352.27        370.51        15.10 o                         
   6  24   6        457.31        467.72        16.98 o                         
   7  24   6        121.93        125.81        12.58 o                         
  -7  25   6         92.43        110.72        15.10 o                         
  -6  25   6        327.84        335.24        11.46 o                         
  -5  25   6        201.09        213.74         9.06 o                         
  -4  25   6        347.57        364.44        11.46 o                         
  -3  25   6         45.96         30.20         6.29 o                         
  -2  25   6          0.13         -2.88         3.02 o                         
  -1  25   6         67.76         55.55         5.12 o                         
   0  25   6         11.30          3.41         3.02 o                         
   1  25   6         36.24         25.60         3.93 o                         
   2  25   6         10.52         11.32         3.02 o                         
   3  25   6        138.09        146.67        14.47 o                         
   4  25   6         73.84         62.91         8.81 o                         
   5  25   6         37.51         40.02         6.29 o                         
   6  25   6          5.31         13.84         6.29 o                         
  -6  26   6         83.87         76.75        11.32 o                         
  -5  26   6        169.92        189.17         9.06 o                         
  -4  26   6        147.53        140.58         7.86 o                         
  -3  26   6         20.38         11.32         3.77 o                         
  -2  26   6        213.00        220.03         9.06 o                         
  -1  26   6        107.29         96.81         6.28 o                         
   0  26   6        325.63        355.67        25.79 o                         
   1  26   6         92.75         92.30         6.04 o                         
   2  26   6         20.44          9.91         3.24 o                         
   3  26   6        204.05        211.37        13.84 o                         
   4  26   6        577.43        597.61        23.90 o                         
   5  26   6        518.24        538.48        22.65 o                         
  -5  27   6        307.31        321.32        12.58 o                         
  -4  27   6         10.10         13.34         4.19 o                         
  -3  27   6          2.96          2.52         3.77 o                         
  -2  27   6         85.68         83.89         6.92 o                         
  -1  27   6         13.13         18.07         4.19 o                         
   0  27   6         43.93         52.06         6.92 o                         
   1  27   6          1.38         -2.67         2.67 o                         
   2  27   6          3.94          8.67         3.93 o                         
   3  27   6         19.97         35.23         7.55 o                         
   4  27   6         80.45         85.55        11.32 o                         
  -3  28   6          2.07          8.81         5.03 o                         
  -2  28   6          1.41          2.52         5.03 o                         
  -1  28   6          7.61          7.80         4.19 o                         
   0  28   6        315.05        375.49        11.79 o                         
   1  28   6          0.22         -0.63         3.24 o                         
   2  28   6         33.14         32.71         7.55 o                         
   3  28   6          3.56         12.58        10.07 o                         
 -13   1   7         49.48         52.21         6.92 o                         
 -12   1   7         34.62         46.91         5.73 o                         
 -11   1   7          1.88         -3.56         3.56 o                         
 -10   1   7         90.45         94.38         7.12 o                         
  -9   1   7        100.60         79.94         6.23 o                         
  -8   1   7         31.98         21.71         6.30 o                         
  -7   1   7        320.70        329.28         7.02 o                         
  -6   1   7       2453.07       2325.55        29.65 o                         
  -5   1   7       2074.21       1915.75        21.14 o                         
  -4   1   7       8857.54       8420.59        74.93 o                         
  -3   1   7        142.55        174.08         2.81 o                         
  -2   1   7       3723.26       3897.77        32.51 o                         
  -1   1   7       1573.71       1727.80        15.47 o                         
   0   1   7          0.78          1.89         0.73 o                         
   1   1   7        121.73        119.55         2.81 o                         
   2   1   7        538.19        486.30         8.45 o                         
   3   1   7        782.52        859.92        13.03 o                         
   4   1   7        203.95        185.58         6.23 o                         
   5   1   7         10.54          9.31         5.03 o                         
   6   1   7       1256.87       1198.88        22.24 o                         
   7   1   7        187.63        181.98         7.52 o                         
   8   1   7        568.26        532.83        13.34 o                         
   9   1   7        820.57        754.36        16.90 o                         
  10   1   7        277.85        276.30        10.20 o                         
  11   1   7         45.04         53.17         5.73 o                         
  12   1   7         35.60         38.88         5.34 o                         
 -13   2   7          9.13         13.84         4.45 o                         
 -12   2   7        404.55        377.44        13.34 o                         
 -11   2   7          1.56          1.89         3.56 o                         
 -10   2   7         10.09          9.79         3.93 o                         
  -9   2   7        493.52        488.34        12.50 o                         
  -8   2   7        261.58        259.05        11.59 o                         
  -7   2   7       1225.69       1160.22        17.01 o                         
  -6   2   7        276.90        251.75        10.41 o                         
  -5   2   7        201.43        241.27         5.18 o                         
  -4   2   7        860.39        832.30         9.21 o                         
  -3   2   7       2055.83       2085.32        26.91 o                         
  -2   2   7       1881.94       1845.08        16.37 o                         
  -1   2   7       3993.29       4028.29        33.62 o                         
   0   2   7        117.51        113.21         3.05 o                         
   1   2   7       1279.16       1281.45        14.93 o                         
   2   2   7        665.25        643.78        10.40 o                         
   3   2   7         20.90         20.34         2.18 o                         
   4   2   7         66.68         60.89         3.93 o                         
   5   2   7       1445.89       1384.48        24.02 o                         
   6   2   7       1212.23       1109.58        20.46 o                         
   7   2   7         53.53         41.52         4.45 o                         
   8   2   7        236.95        231.50         8.90 o                         
   9   2   7        942.26        962.65        20.00 o                         
  10   2   7        529.96        544.35        14.66 o                         
  11   2   7          3.81          5.17         3.93 o                         
  12   2   7        143.24        124.86         8.42 o                         
 -13   3   7         97.32         91.77        10.07 o                         
 -12   3   7         48.08         48.51         6.23 o                         
 -11   3   7          0.98          1.26         3.56 o                         
 -10   3   7        130.85        119.75         7.52 o                         
  -9   3   7        526.53        532.03        10.36 o                         
  -8   3   7        295.92        304.57         7.16 o                         
  -7   3   7         35.04         33.03         2.74 o                         
  -6   3   7        915.10        885.74        13.65 o                         
  -5   3   7        963.13        972.56        12.49 o                         
  -4   3   7        316.69        275.32         4.17 o                         
  -3   3   7        592.51        553.10         6.77 o                         
  -2   3   7       3440.77       3563.35        42.46 o                         
  -1   3   7        178.67        130.89         2.83 o                         
   0   3   7          1.55         -0.36         0.70 o                         
   1   3   7        262.66        231.53         4.54 o                         
   2   3   7       1725.96       1725.74        19.49 o                         
   3   3   7          0.95          3.30         1.61 o                         
   4   3   7       1225.82       1149.24        16.94 o                         
   5   3   7        194.33        222.28         7.12 o                         
   6   3   7        942.93        856.77        17.33 o                         
   7   3   7        252.52        268.62         8.90 o                         
   8   3   7         63.10         63.59         5.34 o                         
   9   3   7        107.74        103.96         7.55 o                         
  10   3   7        111.51        117.86         7.52 o                         
  11   3   7        515.73        554.58        15.12 o                         
  12   3   7          2.03          6.43         4.40 o                         
 -13   4   7         46.21         48.22         6.63 o                         
 -12   4   7        731.41        649.96        17.33 o                         
 -11   4   7         78.19         65.15        10.69 o                         
 -10   4   7          1.21          3.46         2.05 o                         
  -9   4   7       1126.72       1203.25        22.38 o                         
  -8   4   7        324.19        293.42        13.71 o                         
  -7   4   7       1794.00       1770.18        23.81 o                         
  -6   4   7        950.67        874.36        13.36 o                         
  -5   4   7        108.43         80.20         2.87 o                         
  -4   4   7        437.92        385.14         7.26 o                         
  -3   4   7        900.82        810.28         9.12 o                         
  -2   4   7        843.21        782.81         8.90 o                         
  -1   4   7         79.04         77.74         2.16 o                         
   0   4   7         73.87         50.40         2.72 o                         
   1   4   7        523.13        595.86         8.14 o                         
   2   4   7        883.65        856.66        10.97 o                         
   3   4   7         56.90         58.19         3.10 o                         
   4   4   7        200.47        193.47         5.30 o                         
   5   4   7        476.73        508.40         9.67 o                         
   6   4   7       5897.61       5603.85        81.85 o                         
   7   4   7        117.53        119.37         6.63 o                         
   8   4   7         84.65         85.04         6.23 o                         
   9   4   7         20.47         11.95         3.56 o                         
  10   4   7         21.33         19.52         4.45 o                         
  11   4   7          0.03          3.22         5.03 o                         
  12   4   7        139.49        122.26         8.42 o                         
 -13   5   7          1.04          7.55         6.29 o                         
 -12   5   7         84.82         55.14         6.63 o                         
 -11   5   7         16.12         14.52         3.33 o                         
 -10   5   7        272.96        257.52         7.16 o                         
  -9   5   7        970.70        991.47        28.51 o                         
  -8   5   7        476.57        448.05         9.26 o                         
  -7   5   7         32.67         38.30         2.88 o                         
  -6   5   7         22.74         37.24         2.72 o                         
  -5   5   7       1142.16       1081.87        20.16 o                         
  -4   5   7        514.13        528.13        14.71 o                         
  -3   5   7        285.79        272.09         4.39 o                         
  -2   5   7         86.34         89.62         2.92 o                         
  -1   5   7       3616.92       3458.62        35.52 o                         
   0   5   7       1276.03       1251.73        14.28 o                         
   1   5   7        435.51        397.45         6.07 o                         
   2   5   7        210.61        195.49         4.16 o                         
   3   5   7        415.74        423.79        10.20 o                         
   4   5   7        522.18        487.23        11.05 o                         
   5   5   7        632.25        656.20        13.84 o                         
   6   5   7       3370.23       3484.65        53.38 o                         
   7   5   7         39.91         32.19         4.45 o                         
   8   5   7        669.08        659.87        15.12 o                         
   9   5   7        319.26        315.97        10.68 o                         
  10   5   7         88.82         95.68         7.12 o                         
  11   5   7        136.85        110.52         8.01 o                         
  12   5   7          8.97         17.61         6.29 o                         
 -13   6   7        286.78        296.92        17.61 o                         
 -12   6   7        213.88        199.47        10.20 o                         
 -11   6   7          3.23          6.37         2.72 o                         
 -10   6   7         29.83         29.98         3.66 o                         
  -9   6   7        151.58        166.76         9.95 o                         
  -8   6   7        736.56        731.86        12.56 o                         
  -7   6   7        552.27        553.33        21.59 o                         
  -6   6   7          7.29          7.46         1.83 o                         
  -5   6   7        293.20        308.84         8.76 o                         
  -4   6   7         51.13         50.70         2.39 o                         
  -3   6   7        594.62        530.02        15.07 o                         
  -2   6   7        111.17        101.67         3.00 o                         
  -1   6   7         17.64         22.46         1.69 o                         
   0   6   7        854.58        728.16         9.24 o                         
   1   6   7       5351.66       5337.17        53.77 o                         
   2   6   7       4096.15       4062.16        41.82 o                         
   3   6   7       1050.04        976.68        22.42 o                         
   4   6   7       2929.83       2947.84        37.03 o                         
   5   6   7       4432.90       4331.08        53.12 o                         
   6   6   7        459.74        426.88         9.18 o                         
   7   6   7        107.92        102.63         6.23 o                         
   8   6   7       1440.29       1418.06        32.08 o                         
   9   6   7          9.68         17.77         3.93 o                         
  10   6   7        568.54        572.33        16.98 o                         
  11   6   7         76.97         71.09         6.23 o                         
  12   6   7         27.56         25.16         7.55 o                         
 -12   7   7        282.22        277.25        22.05 o                         
 -11   7   7          1.38          0.23         2.88 o                         
 -10   7   7         23.99         31.72         4.39 o                         
  -9   7   7         28.77         30.13         8.88 o                         
  -8   7   7         85.05         73.77         4.36 o                         
  -7   7   7         20.36         22.20         2.59 o                         
  -6   7   7         52.91         62.49         3.59 o                         
  -5   7   7        652.26        611.67        19.89 o                         
  -4   7   7         14.12         18.85         1.72 o                         
  -3   7   7       1722.36       1642.69        24.70 o                         
  -2   7   7         19.97         18.92         1.83 o                         
  -1   7   7        809.20        736.48         9.40 o                         
   0   7   7        841.58        773.92        10.53 o                         
   1   7   7       1723.24       1657.32        20.93 o                         
   2   7   7       2834.15       2861.21        35.07 o                         
   3   7   7         22.45         32.31         4.84 o                         
   4   7   7        175.14        177.84         5.30 o                         
   5   7   7       2400.56       2285.68        36.50 o                         
   6   7   7       1473.60       1415.76        20.79 o                         
   7   7   7       1110.88       1037.98        20.46 o                         
   8   7   7        311.60        306.63        10.20 o                         
   9   7   7        243.71        217.77         8.90 o                         
  10   7   7          1.45          3.77         3.56 o                         
  11   7   7          3.54         11.32         5.66 o                         
  12   7   7         16.88         18.87         7.55 o                         
 -12   8   7        108.09         98.93         6.95 o                         
 -11   8   7         98.18         91.61         9.25 o                         
 -10   8   7        165.53        159.56         8.65 o                         
  -9   8   7          0.82          0.23         2.36 o                         
  -8   8   7        310.85        340.37        19.43 o                         
  -7   8   7         21.92         22.78         4.18 o                         
  -6   8   7        572.71        508.20        13.92 o                         
  -5   8   7          0.24          3.15         2.67 o                         
  -4   8   7         88.04         81.07         3.12 o                         
  -3   8   7        130.78        135.51         4.00 o                         
  -2   8   7        754.20        730.42        20.36 o                         
  -1   8   7        329.86        309.86         6.03 o                         
   0   8   7          1.33          1.57         1.27 o                         
   1   8   7       1659.68       1671.58        19.07 o                         
   2   8   7       2513.30       2440.63        34.13 o                         
   3   8   7        841.57        801.16        12.78 o                         
   4   8   7       1876.24       1962.61        25.88 o                         
   5   8   7        215.42        222.37         6.27 o                         
   6   8   7       2274.65       2204.83        34.50 o                         
   7   8   7         11.50          8.43         2.59 o                         
   8   8   7        375.52        417.23        11.57 o                         
   9   8   7        312.60        341.64        10.68 o                         
  10   8   7        121.83        137.42         8.01 o                         
  11   8   7        587.14        556.98        22.65 o                         
 -12   9   7         24.30         21.93         4.19 o                         
 -11   9   7          2.23         -0.86         2.72 o                         
 -10   9   7         46.57         53.52         4.36 o                         
  -9   9   7          0.45          0.69         2.36 o                         
  -8   9   7         32.58         32.12         3.11 o                         
  -7   9   7         44.18         47.92         3.49 o                         
  -6   9   7        184.01        172.04         7.63 o                         
  -5   9   7        241.79        222.44         8.81 o                         
  -4   9   7         99.79         93.40         3.55 o                         
  -3   9   7         25.95         14.90         3.22 o                         
  -2   9   7        218.01        206.75         9.09 o                         
  -1   9   7        646.48        602.04        11.99 o                         
   0   9   7       3081.41       3019.13        54.84 o                         
   1   9   7        309.54        313.24         6.72 o                         
   2   9   7        268.13        254.40         5.72 o                         
   3   9   7        155.01        139.99         4.56 o                         
   4   9   7        823.91        834.58        13.51 o                         
   5   9   7        330.98        349.89         7.92 o                         
   6   9   7         42.16         43.48         3.83 o                         
   7   9   7         56.08         66.12         4.36 o                         
   8   9   7       1010.68        968.15        19.57 o                         
   9   9   7         25.49         21.39         4.45 o                         
  10   9   7         90.38         80.71         6.63 o                         
  11   9   7        176.40        181.49         9.31 o                         
 -12  10   7        155.82        169.57         8.18 o                         
 -11  10   7        187.94        170.39         7.58 o                         
 -10  10   7          3.99         10.07         2.88 o                         
  -9  10   7        636.69        601.48        19.56 o                         
  -8  10   7        268.28        280.26         7.58 o                         
  -7  10   7        404.40        345.17        12.35 o                         
  -6  10   7        184.25        176.50         5.86 o                         
  -5  10   7         29.60         29.26         3.93 o                         
  -4  10   7         33.87         41.84         2.59 o                         
  -3  10   7        113.38        105.94         3.83 o                         
  -2  10   7        724.69        733.04        20.24 o                         
  -1  10   7        305.38        316.20         6.19 o                         
   0  10   7       1400.42       1267.92        48.96 o                         
   1  10   7       1189.74       1150.84        23.43 o                         
   2  10   7        317.55        325.52         6.93 o                         
   3  10   7       3983.22       3806.71        46.46 o                         
   4  10   7        994.00        981.26        15.43 o                         
   5  10   7         76.45         73.44         3.97 o                         
   6  10   7       1629.41       1559.41        22.45 o                         
   7  10   7         98.22        101.55         5.30 o                         
   8  10   7        535.11        545.31        11.58 o                         
   9  10   7          0.03         -1.26         3.56 o                         
  10  10   7         15.86         18.64         4.45 o                         
  11  10   7         16.98         15.73         4.45 o                         
 -12  11   7        131.74        136.21         7.86 o                         
 -11  11   7         68.38         61.91         5.11 o                         
 -10  11   7         11.81         14.03         3.81 o                         
  -9  11   7        193.16        206.34         9.19 o                         
  -8  11   7       1044.20       1090.53        39.41 o                         
  -7  11   7       1027.26       1009.01        36.21 o                         
  -6  11   7        395.22        413.30        10.82 o                         
  -5  11   7       1367.20       1414.01        33.97 o                         
  -4  11   7         28.51         31.78         2.59 o                         
  -3  11   7       1500.66       1534.47        43.08 o                         
  -2  11   7       1923.02       1815.67        38.48 o                         
  -1  11   7       3443.95       3325.05        40.16 o                         
   0  11   7       2066.34       1892.64        38.96 o                         
   1  11   7       4147.81       4017.96       140.91 o                         
   2  11   7       1514.41       1358.48        30.59 o                         
   3  11   7          6.73          6.00         1.93 o                         
   4  11   7        141.18        140.02         4.98 o                         
   5  11   7         79.61         87.88         4.56 o                         
   6  11   7        588.70        618.20        14.10 o                         
   7  11   7        633.13        573.13        10.17 o                         
   8  11   7         81.28         76.84         4.98 o                         
   9  11   7         92.24        106.61         7.12 o                         
  10  11   7        170.06        196.40         8.90 o                         
  11  11   7        255.43        267.20        11.32 o                         
 -12  12   7          0.45         -3.77         3.77 o                         
 -11  12   7          9.74          8.53         3.93 o                         
 -10  12   7         32.98         43.00         4.40 o                         
  -9  12   7         10.01         15.61         2.72 o                         
  -8  12   7        634.11        620.75        24.11 o                         
  -7  12   7        701.40        669.14        20.76 o                         
  -6  12   7        203.88        207.99         6.95 o                         
  -5  12   7        279.26        254.14        11.32 o                         
  -4  12   7        397.78        403.29        26.42 o                         
  -3  12   7        118.05         89.80         3.83 o                         
  -2  12   7       1208.07       1151.82        16.15 o                         
  -1  12   7        403.65        407.91        11.50 o                         
   0  12   7         32.22         38.07         2.59 o                         
   1  12   7        369.78        390.25        16.36 o                         
   2  12   7        267.50        235.35        25.16 o                         
   3  12   7       2374.68       2348.64        36.47 o                         
   4  12   7        517.41        540.44        10.54 o                         
   5  12   7        713.92        675.53        14.52 o                         
   6  12   7         76.77         87.62         5.23 o                         
   7  12   7         30.20         37.72         3.27 o                         
   8  12   7         14.10         19.41         3.33 o                         
   9  12   7        541.80        567.16        14.47 o                         
  10  12   7        122.22        123.83        11.95 o                         
  11  12   7         26.80         17.50         4.83 o                         
 -11  13   7          6.20         11.04         3.93 o                         
 -10  13   7        246.36        238.31        13.82 o                         
  -9  13   7         28.17         37.47         8.81 o                         
  -8  13   7        769.13        788.94        35.86 o                         
  -7  13   7        236.66        228.18        19.50 o                         
  -6  13   7         27.56         25.16         3.56 o                         
  -5  13   7       1415.73       1419.93        33.97 o                         
  -4  13   7          0.21          1.01         2.09 o                         
  -3  13   7        615.98        590.48        10.12 o                         
  -2  13   7        131.27        134.56         4.56 o                         
  -1  13   7       1506.19       1492.94        30.33 o                         
   0  13   7        353.47        344.60         6.93 o                         
   1  13   7         52.63         55.38         4.19 o                         
   2  13   7        497.40        516.61        11.99 o                         
   3  13   7       2715.35       2584.29        44.70 o                         
   4  13   7         47.59         52.46         3.63 o                         
   5  13   7        187.35        181.37         6.03 o                         
   6  13   7        330.75        322.57         8.21 o                         
   7  13   7         68.80         60.56         3.91 o                         
   8  13   7         34.39         39.22         3.42 o                         
   9  13   7        264.93        296.34         8.94 o                         
  10  13   7        102.63         91.86         7.12 o                         
  11  13   7        375.51        405.12        18.87 o                         
 -11  14   7        187.51        216.39        27.05 o                         
 -10  14   7         29.90         31.58         8.81 o                         
  -9  14   7        115.30        123.93        12.58 o                         
  -8  14   7        399.52        441.86        21.39 o                         
  -7  14   7        464.39        445.99        27.05 o                         
  -6  14   7         12.63         10.60         3.02 o                         
  -5  14   7        442.10        476.20        11.95 o                         
  -4  14   7         88.15         90.38         4.83 o                         
  -3  14   7        444.47        397.93        12.37 o                         
  -2  14   7         94.38         83.92         3.83 o                         
  -1  14   7        349.86        352.84         7.19 o                         
   0  14   7       4282.83       3988.76       126.44 o                         
   1  14   7       2039.52       1969.23        54.10 o                         
   2  14   7       1122.11       1107.68        31.45 o                         
   3  14   7       4292.86       4289.84       155.32 o                         
   4  14   7         11.62         11.44         2.36 o                         
   5  14   7        337.24        355.94         8.33 o                         
   6  14   7          0.42         -2.18         2.18 o                         
   7  14   7         96.22         84.91         4.27 o                         
   8  14   7         70.79         67.75         5.21 o                         
   9  14   7        137.56        167.97         6.75 o                         
  10  14   7          2.86          0.14         3.93 o                         
 -11  15   7          9.32          2.52         5.03 o                         
 -10  15   7        200.32        179.41         8.76 o                         
  -9  15   7         13.43         13.87         7.55 o                         
  -8  15   7          0.36          2.88         3.02 o                         
  -7  15   7        126.95        135.69         6.04 o                         
  -6  15   7        454.35        397.25        18.24 o                         
  -5  15   7        267.15        249.19        15.10 o                         
  -4  15   7       2261.14       2210.56        57.24 o                         
  -3  15   7         40.50         32.51         2.72 o                         
  -2  15   7        326.33        353.48         7.66 o                         
  -1  15   7        136.59        135.31         4.91 o                         
   0  15   7       2480.94       2362.78        46.55 o                         
   1  15   7         17.09         23.60         3.02 o                         
   2  15   7       2087.58       2001.00        40.89 o                         
   3  15   7         58.50         25.96         6.29 o                         
   4  15   7        277.17        270.27        14.47 o                         
   5  15   7         22.76         22.27         3.10 o                         
   6  15   7        342.32        304.00         9.30 o                         
   7  15   7         52.00         56.24         3.91 o                         
   8  15   7        199.48        216.92         6.58 o                         
   9  15   7         14.65         10.33         3.10 o                         
  10  15   7        120.57        105.69         8.18 o                         
 -10  16   7         90.59        100.09         6.95 o                         
  -9  16   7          1.69          6.45         3.24 o                         
  -8  16   7         42.79         33.96         4.19 o                         
  -7  16   7         56.88         61.65         4.83 o                         
  -6  16   7         39.05         31.45         6.29 o                         
  -5  16   7         19.96         17.18         3.02 o                         
  -4  16   7        297.20        315.00         8.76 o                         
  -3  16   7        392.72        393.99         8.40 o                         
  -2  16   7          0.45         -1.26         1.83 o                         
  -1  16   7         63.96         63.51         3.83 o                         
   0  16   7       1515.65       1438.41        25.25 o                         
   1  16   7        460.68        468.74        11.46 o                         
   2  16   7        221.89        198.99         7.52 o                         
   3  16   7        278.24        270.65         8.76 o                         
   4  16   7        277.54        276.89         9.67 o                         
   5  16   7       1075.87       1050.34        21.30 o                         
   6  16   7          5.96          3.77         2.59 o                         
   7  16   7          4.24          2.81         2.30 o                         
   8  16   7          6.96          7.68         2.64 o                         
   9  16   7         24.65         23.54         3.63 o                         
  10  16   7        120.72        107.29         9.44 o                         
 -10  17   7          0.23          2.04         4.40 o                         
  -9  17   7        160.21        172.32        13.21 o                         
  -8  17   7        543.73        527.39        30.82 o                         
  -7  17   7        240.68        210.25        16.36 o                         
  -6  17   7        358.33        390.02        16.36 o                         
  -5  17   7        754.91        705.13        15.05 o                         
  -4  17   7         16.63         15.07         3.02 o                         
  -3  17   7         11.10          7.43         2.36 o                         
  -2  17   7         69.01         58.59         3.63 o                         
  -1  17   7        413.31        383.41        12.58 o                         
   0  17   7        597.29        570.01        13.26 o                         
   1  17   7        111.13         93.69         8.81 o                         
   2  17   7         12.55          4.61         2.52 o                         
   3  17   7        374.96        322.24        11.95 o                         
   4  17   7        986.50       1003.34        19.88 o                         
   5  17   7         11.63         14.96         3.93 o                         
   6  17   7         46.63         32.71         4.45 o                         
   7  17   7         14.83         14.54         2.78 o                         
   8  17   7         24.33         26.72         3.27 o                         
   9  17   7         59.13         66.29         4.64 o                         
 -10  18   7          0.05          1.26         5.03 o                         
  -9  18   7        156.54        152.96        19.50 o                         
  -8  18   7        483.23        477.70        12.69 o                         
  -7  18   7         74.33         69.02        10.69 o                         
  -6  18   7          1.23         -2.52         5.03 o                         
  -5  18   7         29.95         26.76         3.93 o                         
  -4  18   7         57.22         56.78         4.83 o                         
  -3  18   7        504.21        462.60        11.47 o                         
  -2  18   7          0.26          1.16         1.93 o                         
  -1  18   7        438.64        394.11        10.56 o                         
   0  18   7          3.02          3.02         2.09 o                         
   1  18   7        641.20        617.85        14.15 o                         
   2  18   7          2.74          3.77         3.77 o                         
   3  18   7       1159.91       1020.96        24.53 o                         
   4  18   7          1.73          2.52         2.67 o                         
   5  18   7         44.17         57.53         4.83 o                         
   6  18   7        681.15        675.99        16.30 o                         
   7  18   7         36.83         44.28         4.56 o                         
   8  18   7        272.02        270.35         8.58 o                         
   9  18   7        109.19        126.89         5.74 o                         
  -9  19   7         33.47         18.68         3.93 o                         
  -8  19   7        178.77        159.17         8.14 o                         
  -7  19   7         38.54         44.74         5.66 o                         
  -6  19   7         71.56         81.15         6.04 o                         
  -5  19   7         73.08         74.76         6.29 o                         
  -4  19   7        187.47        157.11         6.63 o                         
  -3  19   7        571.70        484.04        10.12 o                         
  -2  19   7        203.57        215.37         7.66 o                         
  -1  19   7          6.51         13.11         6.92 o                         
   0  19   7         28.17         32.23         3.93 o                         
   1  19   7         79.21         75.69        11.32 o                         
   2  19   7        118.03        104.37         5.73 o                         
   3  19   7        810.91        777.74        17.19 o                         
   4  19   7          0.38          1.26         4.40 o                         
   5  19   7        115.15        117.03         6.95 o                         
   6  19   7         43.42         31.98         4.83 o                         
   7  19   7         52.75         49.09         4.80 o                         
   8  19   7         23.43         26.96         4.24 o                         
   9  19   7          0.14         -2.94         3.03 o                         
  -9  20   7         87.86         67.62         6.95 o                         
  -8  20   7          3.15          2.38         4.40 o                         
  -7  20   7        241.81        254.14        15.10 o                         
  -6  20   7        152.15        167.80         7.52 o                         
  -5  20   7          3.95          5.21         3.15 o                         
  -4  20   7         18.03         19.93         3.93 o                         
  -3  20   7        140.32        120.32         5.33 o                         
  -2  20   7        474.77        485.11        12.36 o                         
  -1  20   7        131.36        143.64         6.95 o                         
   0  20   7       1890.02       1815.25        31.50 o                         
   1  20   7        924.76        828.12        44.66 o                         
   2  20   7        102.42        101.04         6.92 o                         
   3  20   7         33.55         28.60         3.93 o                         
   4  20   7        259.96        244.70        13.84 o                         
   5  20   7        375.12        385.29        15.73 o                         
   6  20   7         28.02         43.53         4.83 o                         
   7  20   7        539.11        538.59        12.50 o                         
   8  20   7          7.84          3.29         3.33 o                         
  -8  21   7          1.11          6.04         4.40 o                         
  -7  21   7         91.44        104.42        11.32 o                         
  -6  21   7         13.35         18.38         3.93 o                         
  -5  21   7        171.58        170.14         7.86 o                         
  -4  21   7        163.27        172.42         8.18 o                         
  -3  21   7        492.43        540.65        11.07 o                         
  -2  21   7         11.41         13.28         6.29 o                         
  -1  21   7        158.84        126.14         6.04 o                         
   0  21   7          7.20         11.95         3.24 o                         
   1  21   7        234.92        192.78         7.86 o                         
   2  21   7         42.01         48.67         5.03 o                         
   3  21   7         11.27          4.49         3.02 o                         
   4  21   7        277.49        248.48         9.67 o                         
   5  21   7         41.45         35.98         4.83 o                         
   6  21   7        134.69        134.99         7.62 o                         
   7  21   7        485.46        527.02        12.73 o                         
   8  21   7        141.88        153.33        18.87 o                         
  -8  22   7         14.23          6.29         7.55 o                         
  -7  22   7         50.46         40.89         4.83 o                         
  -6  22   7        336.55        313.20        10.56 o                         
  -5  22   7         82.31         73.68         6.04 o                         
  -4  22   7        164.91        152.09         6.95 o                         
  -3  22   7          4.92          7.39         2.72 o                         
  -2  22   7        245.22        219.75        11.32 o                         
  -1  22   7        128.57        137.52         6.63 o                         
   0  22   7         48.98         39.12         4.19 o                         
   1  22   7        247.20        271.48         9.67 o                         
   2  22   7        463.93        443.49        14.47 o                         
   3  22   7        178.29        180.20         7.86 o                         
   4  22   7          0.21          1.08         3.15 o                         
   5  22   7         23.43         31.45         4.83 o                         
   6  22   7        161.27        167.20         7.40 o                         
   7  22   7         58.95         65.17         5.54 o                         
  -7  23   7        134.22        129.19         9.44 o                         
  -6  23   7         48.41         57.02         5.73 o                         
  -5  23   7         57.97         70.12         6.04 o                         
  -4  23   7        168.46        162.08         8.81 o                         
  -3  23   7        353.30        387.97        11.79 o                         
  -2  23   7          0.01         -2.34         3.15 o                         
  -1  23   7         20.43         24.24         3.93 o                         
   0  23   7          1.51          1.26         3.02 o                         
   1  23   7        150.78        153.13        13.21 o                         
   2  23   7          0.23          0.72         3.02 o                         
   3  23   7         44.24        155.87        68.57 o                         
   4  23   7          2.15         -2.34         3.02 o                         
   5  23   7          1.40          1.73         3.24 o                         
   6  23   7         17.35         19.33         3.83 o                         
  -7  24   7        180.76        210.11        16.36 o                         
  -6  24   7        106.62        112.74         7.86 o                         
  -5  24   7        442.95        452.88        12.88 o                         
  -4  24   7         52.94         57.16         5.12 o                         
  -3  24   7        111.99        107.91         6.95 o                         
  -2  24   7         51.35         56.16         5.73 o                         
  -1  24   7        140.00        162.81         7.86 o                         
   0  24   7          4.14          5.50         3.24 o                         
   1  24   7        102.06         98.07         6.28 o                         
   2  24   7        526.51        511.39        13.26 o                         
   3  24   7        297.10        325.89        10.56 o                         
   4  24   7          1.61          1.26         3.02 o                         
   5  24   7         11.54         20.95         4.40 o                         
   6  24   7         16.32         12.58         6.29 o                         
  -6  25   7        459.09        440.35        20.13 o                         
  -5  25   7         20.73         22.65         4.83 o                         
  -4  25   7          4.54          0.99         3.10 o                         
  -3  25   7        121.55        131.01         7.52 o                         
  -2  25   7         63.47         69.38         6.04 o                         
  -1  25   7        156.84        166.31         7.86 o                         
   0  25   7         58.25         82.99         6.28 o                         
   1  25   7         86.11         89.01         6.92 o                         
   2  25   7          1.21          0.36         3.02 o                         
   3  25   7         68.29         74.09         7.55 o                         
   4  25   7         16.98         21.89         6.29 o                         
   5  25   7          1.39          6.29         6.29 o                         
  -5  26   7         35.12         35.23         7.55 o                         
  -4  26   7         49.75         49.07         5.12 o                         
  -3  26   7        251.56        242.23         9.97 o                         
  -2  26   7         42.18         40.06         4.83 o
[truncated: 180,874 more chars]
